# Supplementary material for: SCFFbxw5 targets kinesin‐13 proteins to facilitate ciliogenesis
Source: EMBO J. 2021 Aug 9;40(18):e107735. doi: 10.15252/embj.2021107735 (PMC8441365; doi:10.15252/embj.2021107735)
Supplement: Supplementary file 4 — Dataset EV1 [file EMBJ-40-e107735-s011.xlsx]

## Sheet: Legend
Dataset EV1 Table contains data of protoarray screen. First spreadsheet shows normalised and adjusted intensity values of all candidates, second spreadsheet values of all proteins spotted on the protoarray. The third spreadsheet shows raw data obtained within the protoarray screen and the fourth spreadsheet shows the GO analysis (cellular components) using the DAVID webtool.

## Sheet: selected_candidates
Uniprot ID	Gene name	Block	Row	Column	mean Intensity with SCF-Fbxw5	mean intensity without SCF-Fbxw5	Fold change	Description
Q9H0G5	NSRP1	12	7	13	11238.3	1157.35	9.7	coiled-coil domain containing 55 (CCDC55), transcript variant 1
O95171	SCEL	10	2	11	10979.6	1676.85	6.5	sciellin (SCEL)
P52943	CRIP2	11	3	9	10437.3	1448.08	7.2	cysteine-rich protein 2 (CRIP2)
Q59G94	ZNF207	42	8	9	9338.82	529.324	17.6	zinc finger protein 207 (ZNF207), transcript variant 2
P18615	NELFE	7	5	1	9100.19	496.495	18.3	cDNA clone IMAGE:3050953, **** WARNING: chimeric clone ****
Q9NWM3	CUEDC1	28	9	13	9007.99	1581.27	5.7	CUE domain containing 1 (CUEDC1)
Q13895	BYSL	34	4	11	8851.74	791.517	11.1	bystin-like (BYSL)
Q5BKY9	FAM133B	17	5	5	8639.79	869.945	9.9	family with sequence similarity 133, member B (FAM133B), transcript variant 1
Q5BJF6	ODF2	36	3	11	8560.71	728.032	11.7	outer dense fiber of sperm tails 2 (ODF2)
Q9BUV0	RSRP1	9	4	5	8353.34	1069.58	7.8	chromosome 1 open reading frame 63 (C1orf63)
Q9Y2J4	AMOTL2	21	14	13	8226.51	557.711	14.7	angiomotin like 2 (AMOTL2)
Q569H4	PRR16	34	21	7	6333.22	649.272	9.8	Proline-rich protein 16
Q99661	KIF2C	15	5	9	5988.41	672.602	8.9	kinesin family member 2C (KIF2C)
Q9NU19	TBC1D22B	33	21	13	5944.97	426.116	14	TBC1 domain family member 22B
Q02641	CACNB1	16	4	21	5862.73	503.007	11.6	calcium channel, voltage-dependent, beta 1 subunit (CACNB1), transcript variant 1
Q9H1I8	ASCC2	23	4	15	5734.2	484.729	11.8	activating signal cointegrator 1 complex subunit 2 (ASCC2)
A8K842	CT45A1	18	17	17	5731.82	501.256	11.4	cancer/testis antigen family 45, member A1 (CT45A1), mRNA.
P18615	NELFE	29	16	15	5708.92	875.767	6.5	RD RNA binding protein (RDBP)
Q4VCS5	AMOT	26	7	7	5679.75	347.43	16.3	angiomotin (AMOT)
Q8NFZ5	TNIP2	41	16	15	5657.39	426.096	13.3	TNFAIP3-interacting protein 2
A8K8G9	SPATS2	4	4	11	5607.87	952.369	5.9	spermatogenesis associated, serine-rich 2 (SPATS2)
Q13352	ITGB3BP	6	21	5	5565.52	711.054	7.8	Centromere protein R
Q08495	DMTN	16	2	11	5419.31	216.933	25	erythrocyte membrane protein band 4.9 (dematin) (EPB49)
Q96BT0	PHF20L1	34	2	21	5310.8	821.77	6.5	PHD finger protein 20-like 1 (PHF20L1), transcript variant 3
Q8NB25	FAM184A	20	3	17	5239.58	632.285	8.3	Protein FAM184A
Q9P013	CWC15	42	17	15	5155	418.26	12.3	CWC15 homolog (S. cerevisiae) (HSPC148)
Q6ZTN6	ANKRD13D	34	4	5	5088.53	614.83	8.3	ankyrin repeat domain 13 family, member D (ANKRD13D)
Q7L5L2	TNIP2	10	9	15	5075.42	574.22	8.83	TNFAIP3 interacting protein 2 (TNIP2)
Q8N3R9	MPP5	24	7	19	4993.53	943.681	5.3	membrane protein, palmitoylated 5 (MAGUK p55 subfamily member 5) (MPP5)
O43247	TEX33	25	3	3	4797.85	243.966	19.7	chromosome 22 open reading frame 33 (C22orf33)
Q9UG63	ABCF2	2	15	5	4639.46	801.355	5.8	ATP-binding cassette, sub-family F (GCN20), member 2 (ABCF2), nuclear gene encoding mitochondrial protein, transcript variant 1
Q9BQ61	C19orf43	24	5	15	4585.42	580.419	7.9	chromosome 19 open reading frame 43 (C19orf43)
O43448	KCNAB3	12	17	7	4545.33	182.886	24.8	potassium voltage-gated channel, shaker-related subfamily, beta member 3 (KCNAB3)
Q9UQB8	BAIAP2	48	9	15	4532.99	339.982	13.3	BAI1-associated protein 2 (BAIAP2)
Q6ZVM7	TOM1L2	9	9	9	4418.96	537.533	8.2	TOM1-like protein 2
Q16527	CSRP2	26	12	7	4333.54	437.704	9.9	cysteine and glycine-rich protein 2 (CSRP2)
Q53GS9	USP39	23	9	11	4329.15	581.504	7.4	ubiquitin specific peptidase 39 (USP39)
Q9H0B6	KLC2	24	5	7	4321.13	216.044	20	kinesin light chain 2 (KLC2)
Q92541	RTF1	44	16	19	4297.87	330.076	13	Rtf1, Paf1/RNA polymerase II complex component, homolog (S. cerevisiae) (RTF1)
O14653	GOSR2	29	2	17	4136.72	264.6	15.6	golgi SNAP receptor complex member 2 (GOSR2)
O14639	ABLIM1	22	6	15	4102.44	282.732	14.5	actin binding LIM protein 1 (ABLIM1)
Q14562	DHX8	18	21	13	3991.41	318.842	12.5	ATP-dependent RNA helicase DHX8
Q96BZ8	LENG1	46	4	15	3972.21	256.776	15.5	leukocyte receptor cluster (LRC) member 1 (LENG1)
Q9NZ81	PRR13	34	15	11	3969.52	538.016	7.4	proline rich 13 (PRR13), transcript variant 2
Q14722	KCNAB1	33	7	9	3848.18	182.917	21	potassium voltage-gated channel, shaker-related subfamily, beta member 1 (KCNAB1), transcript variant 1
Q8N4S6	RALGPS1	7	14	15	3773.63	411.993	9.2	Ral GEF with PH domain and SH3 binding motif 1 (RALGPS1)
Q17RY0	CPEB4	6	21	21	3742.89	670.158	5.6	Cytoplasmic polyadenylation element-binding protein 4
Q96BX8	MOBKL2A	6	6	5	3367.48	312.26	10.8	MOB1, Mps One Binder kinase activator-like 2A (yeast) (MOBKL2A)
O95249	GOSR1	22	17	21	3359	105	31.8	Golgi SNAP receptor complex member 1
Q70UP9	IKIP	43	9	15	3315.49	584.477	5.7	IKK interacting protein (IKIP), transcript variant 3.1
O75521	ECI2	22	17	11	3253.97	163.788	19.9	peroxisomal D3,D2-enoyl-CoA isomerase (PECI)
Q96AA8	JAKMIP2	3	5	9	3252.7	503.776	6.5	janus kinase and microtubule interacting protein 2 (JAKMIP2)
P26599	PTBP1	47	17	1	3219.38	490.299	6.6	polypyrimidine tract binding protein 1 (PTBP1), transcript variant 3
Q5BJF6	ODF2	33	6	11	3080.87	473.385	6.5	outer dense fiber of sperm tails 2 (ODF2), transcript variant 1
Q14451	GRB7	4	19	7	3059.09	240.186	12.7	Growth factor receptor-bound protein 7
Q13352	ITGB3BP	15	10	9	3001.43	331.188	9.1	integrin beta 3 binding protein (beta3-endonexin) (ITGB3BP)
Q14562	DHX8	26	21	11	2962.71	250.005	11.8	ATP-dependent RNA helicase DHX8
Q96CV9	OPTN	1	19	7	2943.14	422.944	7	Optineurin
P11137	MAP2	40	7	17	2893.74	467.501	6.2	microtubule-associated protein 2 (MAP2), transcript variant 2
Q8TC29	ENKUR	15	5	3	2878.87	300.158	9.6	chromosome 10 open reading frame 63 (C10orf63)
O43663	PRC1	45	9	17	2787.22	524.061	5.3	protein regulator of cytokinesis 1 (PRC1), transcript variant 1
Q96CF8	PRKRIP1	7	3	21	2678.84	369.819	7.2	PRKR interacting protein 1 (IL11 inducible) (PRKRIP1)
Q9HCH5	SYTL2	20	7	11	2634.68	484.755	5.4	synaptotagmin-like 2 (SYTL2), transcript variant a
O75521	ECI2	9	12	9	2559.9	363.891	7	peroxisomal D3,D2-enoyl-CoA isomerase (PECI), transcript variant 1
Q96HC4	PDLIM5	30	12	1	2479.32	430.785	5.8	PDZ and LIM domain 5 (PDLIM5)
Q8WW33	FAM112B	22	3	19	2422.43	350.224	6.9	family with sequence similarity 112, member B (FAM112B)
O75146	HIP1R	4	19	5	2366.86	175.664	13.5	Huntingtin-interacting protein 1-related protein
Q14168	MPP2	35	4	19	2366	417.891	5.7	membrane protein, palmitoylated 2 (MAGUK p55 subfamily member 2) (MPP2)
Q14135	VGLL4	41	2	15	2260.4	374.716	6	vestigial like 4 (Drosophila) (VGLL4)
O76083	PDE9A	6	17	19	2232.1	232.509	9.6	phosphodiesterase 9A (PDE9A), transcript variant 3, mRNA.
O14964	HGS	5	21	7	2207.75	317.907	6.9	hepatocyte growth factor-regulated tyrosine kinase substrate (HGS)
P00973	OAS1	17	8	5	2165.99	332.059	6.5	2',5'-oligoadenylate synthetase 1, 40/46kDa (OAS1), transcript variant 1
Q15437	SEC23B	28	21	7	2147.86	388.74	5.5	Protein transport protein Sec23B
P04040	CAT	41	9	13	2118.7	268.993	7.9	catalase (CAT)
O60256	PRPSAP2	17	7	13	2084.44	137.053	15.2	phosphoribosyl pyrophosphate synthetase-associated protein 2 (PRPSAP2)
Q15654	TRIP6	34	8	9	2042.68	368.411	5.5	thyroid hormone receptor interactor 6 (TRIP6)
Q16875	PFKFB3	34	12	19	1984.43	307.229	6.5	6-phosphofructo-2-kinase/fructose-2,6-biphosphatase 3 (PFKFB3)
Q9BRJ7	NUDT16L1	33	4	5	1980.64	164.438	12	nudix (nucleoside diphosphate linked moiety X)-type motif 16-like 1 (NUDT16L1)
P09234	SNRPC	35	8	5	1966.55	123.502	15.9	small nuclear ribonucleoprotein polypeptide C (SNRPC)
Q13322	GRB10	15	4	17	1960.69	295.923	6.6	growth factor receptor-bound protein 10 (GRB10), transcript variant 3
Q8IYM9	TRIM22	46	17	19	1954.55	286.164	6.8	Tripartite motif-containing protein 22
Q9NUI1	DECR2	16	5	5	1909.17	230.468	8.3	2,4-dienoyl CoA reductase 2, peroxisomal (DECR2)
Q8ND76	CCNY	28	21	17	1904.54	186.08	10.2	Cyclin-Y
O76083	PDE9A	26	13	13	1873.59	171.009	11	phosphodiesterase 9A (PDE9A)
O95249	GOSR1	9	8	11	1861.48	108.046	17.2	golgi SNAP receptor complex member 1 (GOSR1), transcript variant 1
Q9NP61	ARFGAP3	8	2	11	1856.1	149.186	12.4	ADP-ribosylation factor GTPase activating protein 3 (ARFGAP3)
P30044	PRDX5	14	7	21	1846.43	195.924	9.4	peroxiredoxin 5 (PRDX5), nuclear gene encoding mitochondrial protein, transcript variant 1
Q13094	LCP2	16	14	15	1797.91	261.085	6.9	lymphocyte cytosolic protein 2 (SH2 domain containing leukocyte protein of 76kDa) (LCP2)
Q86VQ0	LCA5	20	9	15	1783.9	181.315	9.8	Leber congenital amaurosis 5 (LCA5)
Q8N5Y8	PARP16	28	8	19	1769.68	346.297	5.1	poly (ADP-ribose) polymerase family, member 16 (PARP16)
Q96GY0	ZC2HC1A	34	7	3	1735.35	212.377	8.2	chromosome 8 open reading frame 70 (C8orf70)
Q15637	ZFM1	38	19	15	1701.99	240.563	7.1	Splicing factor 1
Q8N142	ADSSL1	33	9	3	1684.5	119.787	14.1	adenylosuccinate synthase like 1 (ADSSL1), transcript variant 2
P35222	CTNNB1	13	3	3	1628.76	203.06	8	catenin (cadherin-associated protein), beta 1, 88kDa (CTNNB1)
Q96F10	SAT2	44	8	7	1624.98	126.633	12.8	spermidine/spermine N1-acetyltransferase 2 (SAT2)
Q16877	PFKFB4	1	13	13	1597.89	217.274	7.4	6-phosphofructo-2-kinase/fructose-2,6-biphosphatase 4 (PFKFB4)
O75348	ATP6V1G1	30	6	9	1558.42	147.598	10.6	ATPase, H+ transporting, lysosomal 13kDa, V1 subunit G1 (ATP6V1G1)
Q92796	DLG3	5	18	11	1554.73	199.028	7.8	Disks large homolog 3
O14874	BCKDK	29	3	13	1538.55	114.158	13.5	branched chain ketoacid dehydrogenase kinase (BCKDK)
O95398	RAPGEF3	30	21	13	1505.23	231.652	6.5	Rap guanine nucleotide exchange factor 3
Q96QF0	RAB3IP	33	5	17	1495.85	255.114	5.9	RAB3A interacting protein (rabin3) (RAB3IP)
Q5JSZ5	PRRC2B	21	2	21	1472.38	190.031	7.7	KIAA0515 (KIAA0515)
Q9UBF9	MYOT	21	15	5	1463.61	138.393	10.6	myotilin (MYOT)
Q96LJ7	DHRS1	24	18	7	1459.79	155.086	9.4	Dehydrogenase/reductase SDR family member 1
Q08495	DMTN	16	20	13	1386.75	58.5072	23.7	erythrocyte membrane protein band 4.9 (dematin) (EPB49)
A1XBS5	FAM92A1	47	12	3	1382.06	130.695	10.6	Protein FAM92A1
Q9NZ63	C9orf78	19	16	21	1370.61	142.036	9.6	chromosome 9 open reading frame 78 (C9orf78)
Q8IYB5	SMAP1	20	7	5	1353.46	146.09	9.3	stromal membrane-associated protein 1 (SMAP1)
Q04760	GLO1	8	21	7	1351.12	122.454	11	Lactoylglutathione lyase
Q9P267	MBD5	37	4	13	1349.65	224.649	6	methyl-CpG binding domain protein 5 (MBD5)
Q12933	TRAF2	29	3	15	1335.5	261.41	5.1	TNF receptor-associated factor 2 (TRAF2)
P50570	DNM2	40	17	19	1335.14	53.9288	24.7	Dynamin-2
Q96JB7	GRINL1A	8	19	1	1327.34	190.596	7	glutamate receptor, ionotropic, N-methyl D-aspartate-like 1A (GRINL1A), transcript variant 1
Q13492	PICALM	39	7	3	1309.45	179.127	7.3	phosphatidylinositol binding clathrin assembly protein (PICALM), transcript variant 2
Q9Y6X8	ZHX2	36	6	19	1287.81	175.87	7.3	zinc fingers and homeoboxes 2 (ZHX2)
Q569H4	PRR16	21	17	13	1274.6	187.298	6.8	Proline-rich protein 16
Q8N9E0	FAM133A	40	17	21	1217.74	94.8566	12.8	Protein FAM133A
Q9NTX5	ECHDC1	42	4	7	1198.51	47.6717	25.1	enoyl Coenzyme A hydratase domain containing 1 (ECHDC1)
Q9BU74	ZNF434	26	9	5	1194.13	134.197	8.9	zinc finger protein 434 (ZNF434)
Q1MSJ5	CSPP1	47	4	21	1175.12	200.627	5.9	centrosome and spindle pole associated protein 1 (CSPP1), transcript variant 2
Q86UA6	RPAIN	2	13	19	1161.04	161.277	7.2	RPA interacting protein (RPAIN), transcript variant 2
Q86W56	PARG	27	19	11	1147.73	198.827	5.7	poly (ADP-ribose) glycohydrolase (PARG)
P04818	TYMS	47	10	7	1136.43	105.202	10.8	thymidylate synthetase (TYMS)
Q9NZ63	C9orf78	11	17	5	1134.27	151.757	7.5	chromosome 9 open reading frame 78 (C9orf78)
P50570	DNM2	19	19	17	1129.03	66.8216	16.9	dynamin 2 (DNM2)
Q96F24	NRBF2	21	18	7	1127.9	54.858	20.5	nuclear receptor binding factor 2 (NRBF2)
O43172	PRPF4	30	6	11	1109.44	199.055	5.6	PRP4 pre-mRNA processing factor 4 homolog (yeast) (PRPF4)
Q8TBN0	RAB3IL1	9	15	11	1104.08	192.718	5.7	RAB3A interacting protein (rabin3)-like 1 (RAB3IL1)
P54252	ATXN3	47	17	7	1009.23	108.298	9.3	ataxin 3 (ATXN3)
Q92841	DDX17	3	3	19	1002.5	143.837	7	DEAD (Asp-Glu-Ala-Asp) box polypeptide 17 (DDX17), transcript variant 2
Q9NSI6	BRWD1	33	6	13	980.961	104.605	9.4	bromodomain and WD repeat domain containing 1 (BRWD1), transcript variant 3
O43488	AKR7A2	29	21	21	978.016	85.3297	11.4	Aflatoxin B1 aldehyde reductase member 2
O43597	SPRY2	26	13	11	977.313	173.013	5.6	sprouty homolog 2 (Drosophila) (SPRY2)
Q04760	GLO1	33	12	21	974.134	100.77	9.7	glyoxalase I (GLO1)
Q53H80	AKIRIN2	12	3	11	962.202	91.8424	10.5	chromosome 6 open reading frame 166 (C6orf166)
P25685	DNAJB1	15	17	19	957.461	106.999	8.94	DnaJ (Hsp40) homolog, subfamily B, member 1 (DNAJB1)
Q9NZ43	USE1	4	6	3	953.501	104.111	9.1	unconventional SNARE in the ER 1 homolog (S. cerevisiae) (USE1)
Q16836	HADH	22	13	9	952.82	61.6106	15.5	hydroxyacyl-Coenzyme A dehydrogenase (HADH)
O75496	GMNN	38	9	9	931.704	137.487	6.8	geminin, DNA replication inhibitor (GMNN)
O94811	TPPP	16	7	7	920.71	96.153	9.6	tubulin polymerization promoting protein (TPPP)
O14734	ACOT8	35	7	5	918.86	90.6286	10.1	acyl-CoA thioesterase 8 (ACOT8), transcript variant 1
Q8CIP4	MARK4	20	15	17	899.885	105.144	8.6	MAP/microtubule affinity-regulating kinase 4
Q9H2K8	TAOK3	23	15	13	889.412	152.063	5.8	TAO kinase 3 (TAOK3)
Q96I25	RBM17	26	19	9	886.322	122.828	7.2	Splicing factor 45
P04233	CD74	45	16	21	854.562	120.756	7.1	CD74 molecule, major histocompatibility complex, class II invariant chain (CD74), transcript variant 2
Q96JY6	PDLIM2	36	19	5	849.193	103.578	8.2	PDZ and LIM domain protein 2
P45381	ASPA	18	12	13	840.342	41.5306	20.2	aspartoacylase (Canavan disease) (ASPA)
Q9H773	XTP3TPA	37	10	9	838.88	67.745	12.4	XTP3-transactivated protein A (XTP3TPA)
Q13303	KCNAB2	25	19	5	837.832	62.6272	13.4	potassium voltage-gated channel, shaker-related subfamily, beta member 2 (KCNAB2), transcript variant 1
O60828	PQBP1	23	12	11	831.915	53.9241	15.4	polyglutamine binding protein 1 (PQBP1), transcript variant 1
Q8IZU3	SYCP3	18	6	11	816.678	94.6308	8.6	synaptonemal complex protein 3 (SYCP3)
Q9HB71	CACYBP	18	19	1	809.255	67.2108	12	Calcyclin-binding protein
Q16186	ADRM1	29	16	21	791.762	89.5399	8.8	adhesion regulating molecule 1 (ADRM1), transcript variant 1
Q8NB37	PDDC1	45	8	17	776.336	114.65	6.8	Parkinson disease 7 domain containing 1 (PDDC1)
Q5T9C2	FAM102A	19	2	11	768.441	124.7	6.2	family with sequence similarity 102, member A (FAM102A), transcript variant 2
Q8N8E3	CEP112	7	12	19	749.309	119.108	6.3	Coiled-coil domain-containing protein 46
Q9UII2	ATPIF1	14	6	3	746.238	49.9338	14.9	ATPase inhibitory factor 1 (ATPIF1)
Q99963	SH3GL3	27	2	17	736.824	89.7742	8.2	SH3-domain GRB2-like 3 (SH3GL3)
P01127	PDGFB	16	16	3	731	15	47.4	platelet-derived growth factor beta polypeptide (simian sarcoma viral (v-sis) oncogene homolog) (PDGFB), transcript variant 1
Q6UVJ0	SASS6	16	21	7	706.616	86.5087	8.2	Spindle assembly abnormal protein 6 homolog
P52594	AGFG1	47	14	11	700.057	66.9835	10.4	HIV-1 Rev binding protein (HRB)
P42679	MATK	10	15	15	690.708	67.6784	10.2	megakaryocyte-associated tyrosine kinase (MATK), transcript variant 2
P09211	GSTP1	38	13	17	687.576	50.9188	13.5	glutathione S-transferase pi (GSTP1)
Q7Z7B0	FLIP1	36	7	9	673.924	83.7032	8.1	filamin A interacting protein 1 (FILIP1)
Q8TD10	MIPOLI1	7	18	15	672.348	89.0806	7.5	Mirror-image polydactyly gene 1 protein
P16118	PFKFB1	38	7	7	658.611	63.5228	10.4	6-phosphofructo-2-kinase/fructose-2,6-biphosphatase 1
Q14558	PRPSAP1	37	18	9	657.898	74.1408	8.9	phosphoribosyl pyrophosphate synthetase-associated protein 1 (PRPSAP1)
Q6ZRD3		16	19	13	650.541	55.4019	11.7	similar to envelope protein (LOC113386)
Q9Y617	PSAT1	48	13	13	634.494	81.1607	7.8	phosphoserine aminotransferase 1 (PSAT1), transcript variant 1
P05109	S100A8	2	3	9	594.696	61.5971	9.7	S100 calcium binding protein A8 (S100A8)
Q96CD2	PPCDC	8	9	3	587.42	83.0794	7.1	phosphopantothenoylcysteine decarboxylase (PPCDC)
Q04760	GLO1	42	16	17	583.02	71.8611	8.1	glyoxalase I (GLO1)
P13051	UNG	8	7	5	560.017	61.1861	9.1	uracil-DNA glycosylase (UNG), transcript variant 2
Q6ZMV9	KIF6	4	12	5	557.542	72.7698	7.7	kinesin family member 6 (KIF6)
Q9UJY4	GGA2	13	21	5	546.422	85.6906	6.4	golgi associated, gamma adaptin ear containing, ARF binding protein 2 (GGA2)

## Sheet: normalised_data
database_id	brc	t_test	fdr(t)	min_m_stat_(mms)	fdr(mms)	fold_change	mean_fbxw5	mean_e2	median_fbxw5	median_e2	sd_fbxw5	sd_e2	description
BC006318.1	16 2 11	0.34310915484089893	0.652012071278138	0.166666666666667	1	24.98150373	5419.308287	216.9328294	5419.308287	216.9328294	4399.71885	3.012473389	erythrocyte membrane protein band 4.9 (dematin) (EPB49)
BC052805.1	16 20 13	0.377845786585721	0.660870569952112	0.5	1	23.70212797	1386.745984	58.50723555	1386.745984	58.50723555	1267.32154	6.703814453	erythrocyte membrane protein band 4.9 (dematin) (EPB49)
BC010915.1	38 13 17	0.0949224655271447	0.6285666806563189	1.0	1	13.50339163	687.5759837	50.91876192	687.5759837	50.91876192	136.5705417	7.813233163	glutathione S-transferase pi (GSTP1)
BC010629.1	36 3 11	0.0510557955553223	0.6285666806563189	0.166666666666667	1	11.75869326	8560.707808	728.0322415	8560.707808	728.0322415	1153.881775	313.737658	outer dense fiber of sperm tails 2 (ODF2)
BC101026.2	16 21 7	0.325130254264257	0.6503759674903579	1.0	1	8.168149641	706.6162514	86.50872994	706.6162514	86.50872994	491.8791401	17.0874708	Spindle assembly abnormal protein 6 homolog
NM_004712.3	5 21 7	0.0142503332062338	0.6285666806563189	0.166666666666667	1	6.944640995	2207.746525	317.9065018	2207.746525	317.9065018	192.8328363	235.196513	hepatocyte growth factor-regulated tyrosine kinase substrate (HGS)
NM_002540.3	33 6 11	0.12161472353750301	0.6285666806563189	0.166666666666667	1	6.508182482	3080.874069	473.3847088	3080.874069	473.3847088	719.5178567	42.93974552	outer dense fiber of sperm tails 2 (ODF2), transcript variant 1
NM_024790.2	47 4 21	0.0171816867043979	0.6285666806563189	1.0	1	5.857218604	1175.115256	200.6268394	1175.115256	200.6268394	134.3647274	115.1342273	centrosome and spindle pole associated protein 1 (CSPP1), transcript variant 2
BC095404.1	28 21 7	0.0573177642106997	0.6285666806563189	0.166666666666667	1	5.525177409	2147.856791	388.7398778	2147.856791	388.7398778	247.5399068	40.07393431	Protein transport protein Sec23B
PHG0046	16 16 3	0.376257508277343	0.660870569952112	1.0	1	47.41556766	731.343523	15.42412248	731.343523	15.42412248	679.5110824	10.43098882	platelet-derived growth factor beta polypeptide (simian sarcoma viral (v-sis) oncogene homolog) (PDGFB), transcript variant 1
NM_001007025.1	22 17 21	0.021930857190393997	0.6285666806563189	0.166666666666667	1	31.82713058	3359.288952	105.5479678	3359.288952	105.5479678	168.9201482	17.7732694	Golgi SNAP receptor complex member 1
BC003549.1	42 4 7	0.0796018994405716	0.6285666806563189	1.0	1	25.14084856	1198.507081	47.67170361	1198.507081	47.67170361	205.0096038	5.210874439	enoyl Coenzyme A hydratase domain containing 1 (ECHDC1)
NM_152277.1	4 5 5	0.49348322738981204	0.700056493562786	1.0	1	24.88795321	370.2285784	14.87581463	370.2285784	14.87581463	492.4191802	9.182476626	ubiquitin domain containing 2 (UBTD2)
NM_004732.1	12 17 7	0.0363964416537435	0.6285666806563189	0.166666666666667	1	24.85340475	4545.328331	182.8855393	4545.328331	182.8855393	400.2378283	66.47592654	potassium voltage-gated channel, shaker-related subfamily, beta member 3 (KCNAB3)
NM_001005360.1	40 17 19	0.0183624284625642	0.6285666806563189	1.0	1	24.75742417	1335.138713	53.92882166	1335.138713	53.92882166	87.94420934	28.63848672	Dynamin-2
NM_172160.1	33 7 9	0.208684828488288	0.632080265167634	0.166666666666667	1	21.0378217	3848.177944	182.9171289	3848.177944	182.9171289	1763.775003	34.09696425	potassium voltage-gated channel, shaker-related subfamily, beta member 1 (KCNAB1), transcript variant 1
BC011707.1	21 18 7	0.0566398081930537	0.6285666806563189	1.0	1	20.56041865	1127.903214	54.85798871	1127.903214	54.85798871	135.6599138	3.145925608	nuclear receptor binding factor 2 (NRBF2)
NM_000049.1	18 12 13	0.0378973124164289	0.6285666806563189	1.0	1	20.2342865	840.3418227	41.53058833	840.3418227	41.53058833	71.16031686	7.774986421	aspartoacylase (Canavan disease) (ASPA)
NM_022822.1	24 5 7	0.00241603084345819	0.6285666806563189	0.166666666666667	1	20.00118817	4321.129427	216.0436365	4321.129427	216.0436365	130.9879425	74.34331115	kinesin light chain 2 (KLC2)
BC034702.1	22 17 11	0.0419120725454205	0.6285666806563189	0.166666666666667	1	19.86693945	3253.973073	163.788342	3253.973073	163.788342	308.1372985	38.03061157	peroxisomal D3,D2-enoyl-CoA isomerase (PECI)
NM_178552.2	25 3 3	0.0697301540718262	0.6285666806563189	0.166666666666667	1	19.66601357	4797.846344	243.9663904	4797.846344	243.9663904	765.6444281	116.2985694	chromosome 22 open reading frame 33 (C22orf33)
BC011600.1	7 5 1	0.0892609394222845	0.6285666806563189	0.166666666666667	1	18.32886055	9100.192264	496.4952534	9100.192264	496.4952534	1775.626233	186.8274507	cDNA clone IMAGE:3050953, **** WARNING: chimeric clone ****
NM_001032293.1	42 8 9	0.11065339062319599	0.6285666806563189	0.166666666666667	1	17.64293608	9338.820884	529.3235117	9338.820884	529.3235117	2188.021362	19.8178422	zinc finger protein 207 (ZNF207), transcript variant 2
NM_004871.2	9 8 11	0.0529440540945958	0.6285666806563189	0.166666666666667	1	17.22854022	1861.479141	108.0462487	1861.479141	108.0462487	236.0626988	44.27044728	golgi SNAP receptor complex member 1 (GOSR1), transcript variant 1
BC054501.1	19 19 17	0.0412446745516696	0.6285666806563189	1.0	1	16.89619147	1129.030399	66.8215912	1129.030399	66.8215912	144.9657761	48.44134204	dynamin 2 (DNM2)
NM_133265.2	26 7 7	0.487025030014465	0.696947740456671	0.5	1	16.34789111	5679.75406	347.4303823	5679.75406	347.4303823	7239.8005	30.29424152	angiomotin (AMOT)
BC028565.1	4 16 15	0.470841615102089	0.689436378374898	0.5	1	16.0679028	936.2657566	58.26931917	936.2657566	58.26931917	1132.855594	6.421494465	Protein Daple
NM_003093.1	35 8 5	0.189255810578815	0.629468749751032	0.5	1	15.92328109	1966.553066	123.5017491	1966.553066	123.5017491	799.7832863	24.1555804	small nuclear ribonucleoprotein polypeptide C (SNRPC)
BC009710.1	29 2 17	0.260216557258122	0.640381623024256	0.166666666666667	1	15.63384611	4136.716078	264.6000255	4136.716078	264.6000255	2371.96435	12.19074109	golgi SNAP receptor complex member 2 (GOSR2)
NM_024316.1	46 4 15	0.056004997124591	0.6285666806563189	0.166666666666667	1	15.46950653	3972.205425	256.7764795	3972.205425	256.7764795	470.8265555	29.73462044	leukocyte receptor cluster (LRC) member 1 (LENG1)
BC000306.1	22 13 9	0.0874314223254659	0.6285666806563189	1.0	1	15.46518991	952.8199744	61.61062229	952.8199744	61.61062229	175.9214588	9.904926304	hydroxyacyl-Coenzyme A dehydrogenase (HADH)
RNA_POLYMERASE	21 15 13	0.520881966373428	0.713552345397016	0.5	1	15.46486182	5356.031912	346.3355816	5356.031912	346.3355816	7567.230144	213.472953
NM_005710.1	23 12 11	0.0411500051775262	0.6285666806563189	1.0	1	15.42750028	831.9147639	53.92414513	831.9147639	53.92414513	112.2970606	41.17667612	polyglutamine binding protein 1 (PQBP1), transcript variant 1
NM_001154.2	21 13 15	0.5109965671877921	0.7091380932402008	1.0	1	15.34275704	208.0311968	13.5589188	208.0311968	13.5589188	285.0270156	17.69150594	annexin A5 (ANXA5)
NM_002767.2	17 7 13	0.155522545010936	0.629468749751032	0.166666666666667	1	15.20907778	2084.443161	137.0525677	2084.443161	137.0525677	693.3751865	48.30070309	phosphoribosyl pyrophosphate synthetase-associated protein 2 (PRPSAP2)
BC004955.1	14 6 3	0.0731516627124499	0.6285666806563189	1.0	1	14.94455425	746.23848	49.9338065	746.23848	49.9338065	113.6567551	0.408489309	ATPase inhibitory factor 1 (ATPIF1)
BC011454.1	21 14 13	0.0210137392576945	0.6285666806563189	0.166666666666667	1	14.75047908	8226.50911	557.7113167	8226.50911	557.7113167	692.2522515	273.5415283	angiomotin like 2 (AMOTL2)
BC002448.2	22 6 15	0.0385306087560229	0.6285666806563189	0.166666666666667	1	14.50998237	4102.437155	282.7320566	4102.437155	282.7320566	397.1173133	84.63047822	actin binding LIM protein 1 (ABLIM1)
NM_152328.3	33 9 3	0.14627943166454999	0.629468749751032	0.5	1	14.06248229	1684.496908	119.7865976	1684.496908	119.7865976	521.8060561	31.90350999	adenylosuccinate synthase like 1 (ADSSL1), transcript variant 2
NM_017772.2	33 21 13	0.120218489290618	0.6285666806563189	0.166666666666667	1	13.95153256	5944.972455	426.1160864	5944.972455	426.1160864	1507.07514	96.37016182	TBC1 domain family member 22B
BC007363.1	29 3 13	0.029717606245279	0.6285666806563189	0.5	1	13.4774152	1538.552496	114.1578317	1538.552496	114.1578317	95.84220382	5.686088065	branched chain ketoacid dehydrogenase kinase (BCKDK)
BC067085.1	4 19 5	0.19085264140674396	0.629468749751032	0.166666666666667	1	13.47374476	2366.855222	175.6642465	2366.855222	175.6642465	978.8483567	111.8295563	Huntingtin-interacting protein 1-related protein
NM_003636.1	25 19 5	0.10742523029705801	0.6285666806563189	1.0	1	13.37808271	837.8315412	62.62717606	837.8315412	62.62717606	189.8354528	14.70573247	potassium voltage-gated channel, shaker-related subfamily, beta member 2 (KCNAB2), transcript variant 1
BC014020.1	48 9 15	0.0544163290605204	0.6285666806563189	0.166666666666667	1	13.33302928	4532.986532	339.9817428	4532.986532	339.9817428	508.9548507	10.36241236	BAI1-associated protein 2 (BAIAP2)
NM_024309.1	41 16 15	0.10749736385971499	0.6285666806563189	0.166666666666667	1	13.27727128	5657.391315	426.0959348	5657.391315	426.0959348	1261.599098	12.85344414	TNFAIP3-interacting protein 2
NM_015138.2	44 16 19	0.0216827309202359	0.6285666806563189	0.166666666666667	1	13.0208335	4297.867375	330.0762103	4297.867375	330.0762103	355.2925196	135.3399491	Rtf1, Paf1/RNA polymerase II complex component, homolog (S. cerevisiae) (RTF1)
NM_001012732.1	26 17 21	0.00932115576924771	0.6285666806563189	1.0	1	12.96639671	394.6791535	30.4386147	394.6791535	30.4386147	21.26961454	9.820775195	Deoxycytidylate deaminase
NM_173698.1	40 17 21	0.14309045399556303	0.629468749751032	1.0	1	12.83768116	1217.738436	94.85657269	1217.738436	94.85657269	367.6735724	27.88470089	Protein FAM133A
NM_133491.2	44 8 7	0.0015748590015360801	0.6285666806563189	0.166666666666667	1	12.83219998	1624.981671	126.6331318	1624.981671	126.6331318	56.14500488	60.85383279	spermidine/spermine N1-acetyltransferase 2 (SAT2)
NM_001030002.1	4 19 7	0.40962154367073106	0.668698217469589	0.5	1	12.73633989	3059.091876	240.1861055	3059.091876	240.1861055	2989.583318	24.36683149	Growth factor receptor-bound protein 7
PV3502	46 16 1	0.104387761472116	0.6285666806563189	1.0	1	12.70761828	382.9158373	30.13277775	382.9158373	30.13277775	84.59349436	7.987327656	p21(CDKN1A)-activated kinase 6 (PAK6)
BC044586.1	18 21 13	0.129633104308157	0.629468749751032	0.166666666666667	1	12.51847431	3991.411651	318.8417018	3991.411651	318.8417018	1079.476058	56.3644274	ATP-dependent RNA helicase DHX8
NM_014570.2	8 2 11	0.13743286855209802	0.629468749751032	0.5	1	12.44151953	1856.103687	149.1862536	1856.103687	149.1862536	535.868271	39.2979902	ADP-ribosylation factor GTPase activating protein 3 (ARFGAP3)
NM_024096.1	37 10 9	0.0254978310057496	0.6285666806563189	1.0	1	12.38291777	838.8804997	67.74497864	838.8804997	67.74497864	44.35208275	2.293604156	XTP3-transactivated protein A (XTP3TPA)
BC040946.1	42 17 15	0.00256694859526074	0.6285666806563189	0.166666666666667	1	12.32485121	5154.99774	418.2604441	5154.99774	418.2604441	162.1273663	93.85934841	CWC15 homolog (S. cerevisiae) (HSPC148)
PHC0045	28 16 1	0.140970765548388	0.629468749751032	1.0	1	12.21671909	336.8874697	27.5759365	336.8874697	27.5759365	100.0095675	8.349134653	interleukin 4 (IL4), transcript variant 1
NM_032349.1	33 4 5	0.112001673525463	0.6285666806563189	0.166666666666667	1	12.04492619	1980.644643	164.4380888	1980.644643	164.4380888	477.0669076	62.4267889	nudix (nucleoside diphosphate linked moiety X)-type motif 16-like 1 (NUDT16L1)
BC067823.1	18 19 1	0.0685785613347426	0.6285666806563189	1.0	1	12.04056284	809.2554844	67.21076872	809.2554844	67.21076872	113.5680841	1.618999548	Calcyclin-binding protein
NM_000298.4	16 17 19	0.37251563576826796	0.660870569952112	1.0	1	11.96246237	317.5699401	26.54720494	317.5699401	26.54720494	273.3527818	16.38057104	Pyruvate kinase isozymes R/L
BC047327.1	26 21 11	0.135822370742314	0.629468749751032	0.166666666666667	1	11.85063057	2962.71172	250.0045633	2962.71172	250.0045633	853.6419091	93.02632517	ATP-dependent RNA helicase DHX8
NM_032204.3	23 4 15	0.0212602398635648	0.6285666806563189	0.166666666666667	1	11.82970378	5734.200051	484.7289633	5734.200051	484.7289633	808.9395195	672.1578754	activating signal cointegrator 1 complex subunit 2 (ASCC2)
NM_138781.2	16 19 13	0.289973445212595	0.643828086117542	1.0	1	11.74222107	650.5410837	55.40187667	650.5410837	55.40187667	414.370149	29.02049484	similar to envelope protein (LOC113386)
NM_000723.3	16 4 21	0.00945175702421065	0.6285666806563189	0.166666666666667	1	11.65536529	5862.730065	503.0069775	5862.730065	503.0069775	459.7937927	294.2557318	calcium channel, voltage-dependent, beta 1 subunit (CACNB1), transcript variant 1
BC010852.1	29 21 21	0.0198532175099849	0.6285666806563189	1.0	1	11.46161763	978.0162504	85.3296875	978.0162504	85.3296875	64.71073718	20.80069821	Aflatoxin B1 aldehyde reductase member 2
NM_001017417.1	18 17 17	0.000554794264162328	0.6285666806563189	0.166666666666667	1	11.43491454	5731.816783	501.2557605	5731.816783	501.2557605	101.1550666	71.82838088	cancer/testis antigen family 45, member A1 (CT45A1), mRNA.
NM_015471.2	12 17 19	0.487495828789137	0.6973161280665741	1.0	1	11.42795372	175.400907	15.34840894	175.400907	15.34840894	217.728622	7.867137196	Kinetochore-associated protein NSL1 homolog
BC050645.1	34 4 11	0.11477028909929801	0.6285666806563189	0.166666666666667	1	11.18325842	8851.741721	791.5172296	8851.741721	791.5172296	2082.350872	61.69667686	bystin-like (BYSL)
Internal_268708	37 17 15	0.18447886915233605	0.629468749751032	0.5	1	11.06463257	1512.849162	136.7283688	1512.849162	136.7283688	580.6221291	10.55620537
NM_017592.1	4 21 19	0.41723331293363797	0.66965283651616	1.0	1	11.05574855	571.9386315	51.73223949	571.9386315	51.73223949	566.3084977	28.23365279	Mediator of RNA polymerase II transcription subunit 29
NM_006708.1	8 21 7	0.0234825546095644	0.6285666806563189	1.0	1	11.03366251	1351.115861	122.4539775	1351.115861	122.4539775	160.2561718	87.21699381	Lactoylglutathione lyase
BC009047.1	26 13 13	0.44016684717566795	0.6769813043879971	0.5	1	10.95607913	1873.590081	171.0091775	1873.590081	171.0091775	1993.099606	22.39732084	phosphodiesterase 9A (PDE9A)
NM_001071.1	47 10 7	0.0322364288968142	0.6285666806563189	1.0	1	10.80238546	1136.429131	105.201683	1136.429131	105.201683	75.34395936	4.648568943	thymidylate synthetase (TYMS)
NM_130807.1	6 6 5	0.25158998684917006	0.6394307505850739	0.166666666666667	1	10.78421705	3367.481543	312.2601785	3367.481543	312.2601785	1812.35794	120.5276572	MOB1, Mps One Binder kinase activator-like 2A (yeast) (MOBKL2A)
BC027617.1	11 20 13	0.239289289419307	0.6339612343056961	1.0	1	10.77151809	339.5938571	31.52701914	339.5938571	31.52701914	172.3222998	7.08310601	poly(A) binding protein, cytoplasmic 3 (PABPC3)
NM_006790.1	21 15 5	0.285237134420334	0.6419771345995601	0.5	1	10.57577806	1463.61317	138.3929543	1463.61317	138.3929543	901.3059052	20.42192446	myotilin (MYOT)
NM_145269.1	47 12 3	0.0308505306354545	0.6285666806563189	1.0	1	10.57469544	1382.058978	130.6949203	1382.058978	130.6949203	109.7120663	25.43641668	Protein FAM92A1
NM_004888.2	30 6 9	4.92074532877723e-05	0.308548123663873	0.166666666666667	1	10.55852101	1558.417838	147.5981188	1558.417838	147.5981188	9.120172818	9.979074704	ATPase, H+ transporting, lysosomal 13kDa, V1 subunit G1 (ATP6V1G1)
NM_018064.1	12 3 11	0.227334114456824	0.632080265167634	1.0	1	10.47666631	962.2023472	91.84241613	962.2023472	91.84241613	460.6817213	21.72852017	chromosome 6 open reading frame 166 (C6orf166)
BC030592.2	47 14 11	0.126036408985688	0.629175464728675	1.0	1	10.45117719	700.0565436	66.98351112	700.0565436	66.98351112	202.4006107	48.01537924	HIV-1 Rev binding protein (HRB)
NM_002625.1	38 7 7	0.0787521922958168	0.6285666806563189	1.0	1	10.36811413	658.611181	63.52275569	658.611181	63.52275569	107.9622687	10.56309756	6-phosphofructo-2-kinase/fructose-2,6-biphosphatase 1
NM_021237.3	16 21 1	0.46295109821639396	0.684624030689902	1.0	1	10.26687796	156.0713394	15.20144099	156.0713394	15.20144099	177.4290906	7.870556867	Selenoprotein K
NM_145012.3	28 21 17	0.14184992324592802	0.629468749751032	0.166666666666667	1	10.23502784	1904.537191	186.0803137	1904.537191	186.0803137	550.6879566	3.12041009	Cyclin-Y
PV3370	10 15 15	0.0140190541848109	0.6285666806563189	1.0	1	10.20574727	690.708356	67.67837159	690.708356	67.67837159	0.128244195	19.4115692	megakaryocyte-associated tyrosine kinase (MATK), transcript variant 2
NM_005469.2	35 7 5	0.0470772276622353	0.6285666806563189	1.0	1	10.13874053	918.8602542	90.62863892	918.8602542	90.62863892	92.5668309	11.50424349	acyl-CoA thioesterase 8 (ACOT8), transcript variant 1
NM_152789.1	17 5 5	0.13851674098970299	0.629468749751032	0.166666666666667	1	9.931431494	8639.794723	869.9445521	8639.794723	869.9445521	2536.026192	357.0574489	family with sequence similarity 133, member B (FAM133B), transcript variant 1
NM_001321.1	26 12 7	0.519096417513148	0.712573493938197	0.5	1	9.90061555	4333.536721	437.7037669	4333.536721	437.7037669	5850.602551	63.51544104	cysteine and glycine-rich protein 2 (CSRP2)
NM_181714.1	20 9 15	0.0141136350537772	0.6285666806563189	0.166666666666667	1	9.838637576	1783.89528	181.3152752	1783.89528	181.3152752	129.6483799	61.56700319	Leber congenital amaurosis 5 (LCA5)
BC092474.1	34 21 7	0.282802193183533	0.6419771345995601	0.166666666666667	1	9.754353815	6333.224545	649.2715627	6333.224545	649.2715627	3826.446575	45.69129188	Proline-rich protein 16
NM_032141.1	12 7 13	0.334136932679124	0.6518197754641228	0.166666666666667	1	9.710364651	11238.30249	1157.351232	11238.30249	1157.351232	8255.400757	56.6206593	coiled-coil domain containing 55 (CCDC55), transcript variant 1
BC001741.1	33 12 21	0.00727809069364932	0.6285666806563189	1.0	1	9.666878582	974.1335064	100.7702226	974.1335064	100.7702226	55.2344658	31.01199139	glyoxalase I (GLO1)
NM_002964.3	2 3 9	0.17984135414105804	0.629468749751032	1.0	1	9.654610426	594.6961986	61.59712017	594.6961986	61.59712017	223.485328	24.40941098	S100 calcium binding protein A8 (S100A8)
NM_016520.1	19 16 21	0.107366012175902	0.6285666806563189	0.5	1	9.64967909	1370.605421	142.0363733	1370.605421	142.0363733	298.946415	18.51547052	chromosome 9 open reading frame 78 (C9orf78)
NM_001001568.1	6 17 19	0.0812445667686959	0.6285666806563189	0.166666666666667	1	9.600050581	2232.095086	232.5086797	2232.095086	232.5086797	364.1960849	12.21145933	phosphodiesterase 9A (PDE9A), transcript variant 3, mRNA.
NM_145010.1	15 5 3	0.150539955267699	0.629468749751032	0.166666666666667	1	9.591200443	2878.873854	300.1578239	2878.873854	300.1578239	880.1998806	24.00220753	chromosome 10 open reading frame 63 (C10orf63)
NM_007030.1	16 7 7	0.34761643905544803	0.652640491331636	1.0	1	9.575465959	920.709909	96.15301365	920.709909	96.15301365	708.6398957	6.372262348	tubulin polymerization promoting protein (TPPP)
NM_024093.1	7 13 21	0.27272769057017104	0.6419771345995601	1.0	1	9.431706884	451.489819	47.86936496	451.489819	47.86936496	260.7544864	4.166287142	chromosome 2 open reading frame 49 (C2orf49)
NM_012094.3	14 7 21	0.10801440409954902	0.6285666806563189	0.166666666666667	1	9.424199711	1846.428957	195.9242178	1846.428957	195.9242178	399.9457069	3.109807947	peroxiredoxin 5 (PRDX5), nuclear gene encoding mitochondrial protein, transcript variant 1
NM_138452.1	24 18 7	0.138146228405355	0.629468749751032	0.5	1	9.412786553	1459.792359	155.0861003	1459.792359	155.0861003	408.1833921	15.74751161	Dehydrogenase/reductase SDR family member 1
NM_001007246.1	33 6 13	0.00218553361374653	0.6285666806563189	1.0	1	9.377742475	980.9612565	104.6052671	980.9612565	104.6052671	32.02611514	20.63838846	bromodomain and WD repeat domain containing 1 (BRWD1), transcript variant 3
BC033711.1	47 17 7	0.11324265774520802	0.6285666806563189	1.0	1	9.318988765	1009.226241	108.2978278	1009.226241	108.2978278	231.9968178	16.16475944	ataxin 3 (ATXN3)
BC036123.1	20 7 5	0.14627191274586	0.629468749751032	0.5	1	9.264573789	1353.461979	146.0900426	1353.461979	146.0900426	399.4988972	4.862719007	stromal membrane-associated protein 1 (SMAP1)
BC033708.1	7 14 15	0.136004504754001	0.629468749751032	0.166666666666667	1	9.15945551	3773.628187	411.9926323	3773.628187	411.9926323	1066.068692	129.8409013	Ral GEF with PH domain and SH3 binding motif 1 (RALGPS1)
BC006005.1	4 6 3	0.309274343373904	0.646011529250113	1.0	1	9.158467142	953.501075	104.1114261	953.501075	104.1114261	636.0910435	35.17201204	unconventional SNARE in the ER 1 homolog (S. cerevisiae) (USE1)
NM_080911.1	8 7 5	0.29860772834141197	0.646011529250113	1.0	1	9.152675984	560.0166544	61.18611162	560.0166544	61.18611162	357.5218939	2.451085901	uracil-DNA glycosylase (UNG), transcript variant 2
BC014385.1	15 10 9	0.0949470448255744	0.6285666806563189	0.166666666666667	1	9.062611217	3001.432558	331.1884938	3001.432558	331.1884938	637.3349251	132.8304073	integrin beta 3 binding protein (beta3-endonexin) (ITGB3BP)
P2227	1 15 21	0.00450317705314425	0.6285666806563189	1.0	1	8.989850138	174.7467296	19.43822499	174.7467296	19.43822499	6.766675196	9.568449188	protein kinase C, alpha (PRKCA); see catalog number for detailed information on wild-type or point mutant status
NM_006145.1	15 17 19	0.125568312260251	0.629175464728675	1.0	1	8.948350012	957.4608538	106.9985922	957.4608538	106.9985922	277.9887209	74.0101909	DnaJ (Hsp40) homolog, subfamily B, member 1 (DNAJB1)
BC014924.1	15 5 9	0.0167255037958363	0.6285666806563189	0.166666666666667	1	8.903349435	5988.412451	672.6022037	5988.412451	672.6022037	578.4632881	328.6828031	kinesin family member 2C (KIF2C)
BC002859.1	26 9 5	0.11182216160234401	0.6285666806563189	1.0	1	8.898321704	1194.131243	134.1973557	1194.131243	134.1973557	267.5720929	12.434708	zinc finger protein 434 (ZNF434)
BC009012.1	37 18 9	0.0478773783431714	0.6285666806563189	1.0	1	8.873628306	657.8980788	74.14081998	657.8980788	74.14081998	62.20454392	0.098813788	phosphoribosyl pyrophosphate synthetase-associated protein 1 (PRPSAP1)
NM_007002.1	29 16 21	0.0158627141841502	0.6285666806563189	1.0	1	8.842558779	791.761965	89.5399154	791.761965	89.5399154	35.06867484	8.702764852	adhesion regulating molecule 1 (ADRM1), transcript variant 1
NM_024309.2	10 9 15	0.0662802744514347	0.6285666806563189	0.166666666666667	1	8.838806246	5075.42145	574.2202406	5075.42145	574.2202406	743.9940119	135.2946861	TNFAIP3 interacting protein 2 (TNIP2)
BC001286.1	27 15 11	0.0266604450093325	0.6285666806563189	1.0	1	8.76469039	319.2174924	36.4208521	319.2174924	36.4208521	29.63263435	11.22404374	dCMP deaminase (DCTD)
NM_153694.3	18 6 11	0.00596541769030029	0.6285666806563189	1.0	1	8.630147926	816.6775378	94.63076934	816.6775378	94.63076934	24.64526874	9.696582009	synaptonemal complex protein 3 (SYCP3)
NM_002713.2	11 8 19	0.3005974150116	0.646011529250113	1.0	1	8.560682976	641.3629531	74.91960104	641.3629531	74.91960104	410.0039237	19.2390348	protein phosphatase 1, regulatory (inhibitor) subunit 8 (PPP1R8), transcript variant 3
PV3851	20 15 17	0.00816145013507931	0.6285666806563189	1.0	1	8.558569272	899.8845192	105.1442701	899.8845192	105.1442701	4.852830876	20.93464171	MAP/microtubule affinity-regulating kinase 4
PV3359	23 15 17	0.486062599449617	0.696200807218842	1.0	1	8.53457137	126.7536095	14.85178388	126.7536095	14.85178388	151.5770617	6.675279887	Ephrin receptor A3 (EPHA3), transcript variant 1
BC002493.1	21 14 19	0.48208841419016396	0.6946027184594251	1.0	1	8.519373483	181.201482	21.26934362	181.201482	21.26934362	214.0397138	11.9186298	transcription factor 19 (SC1) (TCF19)
NM_006463.2	48 12 1	0.0307747589284589	0.6285666806563189	1.0	1	8.443876374	478.2476809	56.63840394	478.2476809	56.63840394	31.57749031	4.263479223	STAM binding protein (STAMBP), transcript variant 1
BC009055.1	20 3 17	0.0600085614741423	0.6285666806563189	0.166666666666667	1	8.286734896	5239.580788	632.2853154	5239.580788	632.2853154	618.5448172	20.20253288	Protein FAM184A
NM_020664.3	16 5 5	0.20650103804673395	0.632080265167634	0.5	1	8.283911857	1909.172593	230.4675165	1909.172593	230.4675165	808.4570999	73.07424018	2,4-dienoyl CoA reductase 2, peroxisomal (DECR2)
BC044239.1	34 4 5	0.0015677659060840301	0.6285666806563189	0.166666666666667	1	8.276316659	5088.527349	614.8299489	5088.527349	614.8299489	180.9147144	170.2612411	ankyrin repeat domain 13 family, member D (ANKRD13D)
NM_001033551.1	9 9 9	0.0196908620571891	0.6285666806563189	0.166666666666667	1	8.220821654	4418.959467	537.5325792	4418.959467	537.5325792	176.4947858	384.3011788	TOM1-like protein 2
BC042864.1	27 2 17	0.107172174347535	0.6285666806563189	1.0	1	8.207523023	736.8236271	89.7741773	736.8236271	89.7741773	156.8339309	8.695582658	SH3-domain GRB2-like 3 (SH3GL3)
NM_021630.4	36 19 5	0.0838945467601773	0.6285666806563189	1.0	1	8.198563752	849.1933026	103.5783008	849.1933026	103.5783008	140.3471139	5.035295031	PDZ and LIM domain protein 2
BC009074.1	34 7 3	0.00728699405862615	0.6285666806563189	0.166666666666667	1	8.171078318	1735.348336	212.3769064	1735.348336	212.3769064	130.7502559	102.1696323	chromosome 8 open reading frame 70 (C8orf70)
BC011365.1	42 16 17	0.14149601139084803	0.629468749751032	1.0	1	8.113146141	583.0198406	71.8611289	583.0198406	71.8611289	165.6411364	13.09024515	glyoxalase I (GLO1)
NM_016564.1	20 12 11	0.140465930112624	0.629468749751032	1.0	1	8.089835369	373.54556	46.17468006	373.54556	46.17468006	104.3310072	4.765746652	cell cycle exit and neuronal differentiation 1 (CEND1)
NM_015687.2	36 7 9	0.0768492962521393	0.6285666806563189	1.0	1	8.051351255	673.9235841	83.70316519	673.9235841	83.70316519	101.3985418	2.091572082	filamin A interacting protein 1 (FILIP1)
BC058926.1	13 3 3	0.0121484129054567	0.6285666806563189	0.166666666666667	1	8.021071946	1628.760156	203.0601604	1628.760156	203.0601604	110.9112498	154.4701517	catenin (cadherin-associated protein), beta 1, 88kDa (CTNNB1)
NM_024038.2	24 5 15	0.0322278905231927	0.6285666806563189	0.166666666666667	1	7.900176659	4585.416352	580.4194703	4585.416352	580.4194703	357.3650062	78.49404968	chromosome 19 open reading frame 43 (C19orf43)
NM_001752.2	41 9 13	0.0275608143060195	0.6285666806563189	0.166666666666667	1	7.876417826	2118.700058	268.9928473	2118.700058	268.9928473	157.5565389	42.27883255	catalase (CAT)
BC041099.1	12 4 3	0.053362576393625995	0.6285666806563189	0.5	1	7.851287386	1474.547702	187.8096712	1474.547702	187.8096712	206.8788056	62.66289384	nudix (nucleoside diphosphate linked moiety X)-type motif 12 (NUDT12)
NM_014288.2	6 21 5	0.0021573221179070003	0.6285666806563189	0.166666666666667	1	7.827144252	5565.522983	711.0540964	5565.522983	711.0540964	221.7848823	177.4845609	Centromere protein R
NM_058179.1	48 13 13	0.00273682494171745	0.6285666806563189	1.0	1	7.817748057	634.4937181	81.16067613	634.4937181	81.16067613	9.076298999	17.10765643	phosphoserine aminotransferase 1 (PSAT1), transcript variant 1
BC093864.1	5 18 11	0.0408242601741607	0.6285666806563189	0.5	1	7.811579612	1554.72615	199.0283946	1554.72615	199.0283946	186.136162	63.69708611	Disks large homolog 3
NM_020317.2	9 4 5	0.0218196952654081	0.6285666806563189	0.166666666666667	1	7.809956776	8353.342102	1069.575971	8353.342102	1069.575971	236.6832052	639.4676595	chromosome 1 open reading frame 63 (C1orf63)
BC012289.1	21 2 21	0.180583012562374	0.629468749751032	0.5	1	7.748116455	1472.380047	190.0307068	1472.380047	190.0307068	553.3794186	91.08130953	KIAA0515 (KIAA0515)
NM_145027.1	4 12 5	0.241870671612275	0.634843566259808	1.0	1	7.661722279	557.541949	72.76979361	557.541949	72.76979361	274.5893174	13.06060115	kinesin family member 6 (KIF6)
NM_138623.2	10 7 15	0.48858526538528396	0.6976904311807389	1.0	1	7.638522377	111.4435747	14.58967705	111.4435747	14.58967705	132.2902337	7.35331463	BCL2-like 11 (apoptosis facilitator) (BCL2L11), transcript variant 3
NM_005030.2	32 9 11	0.45037875817958706	0.680036461956832	1.0	1	7.610998029	743.0781166	97.63215202	743.0781166	97.63215202	780.881974	24.27274285	polo-like kinase 1 (Drosophila) (PLK1)
BC036523.1	7 18 15	0.146148356162893	0.629468749751032	1.0	1	7.547630714	672.3475562	89.08061108	672.3475562	89.08061108	198.4688804	23.33673745	Mirror-image polydactyly gene 1 protein
BC017570.1	11 17 5	0.14671877482524698	0.629468749751032	1.0	1	7.474268075	1134.270402	151.7567193	1134.270402	151.7567193	326.679701	9.947020692	chromosome 9 open reading frame 78 (C9orf78)
NM_006590.2	23 9 11	0.00126160641605219	0.6285666806563189	0.166666666666667	1	7.444756413	4329.154457	581.503842	4329.154457	581.503842	131.3907731	134.6404581	ubiquitin specific peptidase 39 (USP39)
BC008288.1	16 19 1	0.394988737921199	0.664925498756594	1.0	1	7.441455148	494.7731194	66.4887592	494.7731194	66.4887592	432.8214417	2.425804642	UBX domain containing 1 (UBXD1)
Internal_1132	43 18 3	0.0251857614009655	0.6285666806563189	0.166666666666667	1	7.394507347	4688.596748	634.06479	4688.596748	634.06479	231.3952039	13.67600295
NM_018457.1	34 15 11	0.136955446523228	0.629468749751032	0.166666666666667	1	7.378073563	3969.521683	538.0160077	3969.521683	538.0160077	1099.109174	139.9895088	proline rich 13 (PRR13), transcript variant 2
NM_004567.2	1 13 13	0.0284710981390139	0.6285666806563189	0.5	1	7.354231223	1597.886131	217.2743939	1597.886131	217.2743939	206.0984846	113.4263663	6-phosphofructo-2-kinase/fructose-2,6-biphosphatase 4 (PFKFB4)
NM_014943.3	36 6 19	0.0772177829430791	0.6285666806563189	1.0	1	7.322473948	1287.805431	175.8702646	1287.805431	175.8702646	221.6240122	48.77431463	zinc fingers and homeoboxes 2 (ZHX2)
NM_001008660.1	39 7 3	0.0740698241109517	0.6285666806563189	1.0	1	7.310170943	1309.446999	179.1267276	1309.446999	179.1267276	188.6407565	9.995881799	phosphatidylinositol binding clathrin assembly protein (PICALM), transcript variant 2
BC021105.1	36 14 15	0.0628698060292942	0.6285666806563189	1.0	1	7.284320766	348.4788172	47.83957605	348.4788172	47.83957605	54.61989328	15.85123354	cutC copper transporter homolog (E. coli) (CUTC)
BC014298.1	7 3 21	0.19414652560534199	0.629468749751032	0.166666666666667	1	7.243643319	2678.836092	369.8188844	2678.836092	369.8188844	1034.510971	63.94559371	PRKR interacting protein 1 (IL11 inducible) (PRKRIP1)
BC002616.1	23 15 3	0.30367410600158395	0.646011529250113	1.0	1	7.240413045	497.9416292	68.77254462	497.9416292	68.77254462	314.5760766	17.11014568	transgelin 2 (TAGLN2)
NM_032905.3	26 19 9	0.10065192541503301	0.6285666806563189	1.0	1	7.215962478	886.3221725	122.8279908	886.3221725	122.8279908	173.2463921	8.166954785	Splicing factor 45
NM_138559.1	32 7 17	0.444830729429736	0.678031797786793	1.0	1	7.212128135	624.113575	86.53667313	624.113575	86.53667313	638.7446957	6.823850429	B-cell CLL/lymphoma 11A (zinc finger protein) (BCL11A), transcript variant 3
NM_001312.2	11 3 9	0.0293782460107617	0.6285666806563189	0.166666666666667	1	7.207690217	10437.29812	1448.078067	10437.29812	1448.078067	331.0771366	953.1241604	cysteine-rich protein 2 (CRIP2)
NM_032308.1	2 13 19	0.234853646875776	0.632160628820671	0.5	1	7.199072398	1161.044236	161.2769218	1161.044236	161.2769218	546.9558139	11.60891642	RPA interacting protein (RPAIN), transcript variant 2
NM_138781.1	42 16 11	0.129023126630844	0.629468749751032	1.0	1	7.167850661	308.0071853	42.97064767	308.0071853	42.97064767	78.6934078	7.508467124	similar to envelope protein (LOC113386)
NM_004355.1	45 16 21	0.0396085041213761	0.6285666806563189	1.0	1	7.076775922	854.5617229	120.7557979	854.5617229	120.7557979	70.14225824	9.459300095	CD74 molecule, major histocompatibility complex, class II invariant chain (CD74), transcript variant 2
NM_201998.1	38 19 15	0.0708407996809501	0.6285666806563189	0.166666666666667	1	7.075038128	1701.992438	240.5630057	1701.992438	240.5630057	238.6694695	23.2712466	Splicing factor 1
BC014409.1	8 9 3	0.0298979165611772	0.6285666806563189	1.0	1	7.070589429	587.42045	83.07941734	587.42045	83.07941734	59.07212792	23.00555314	phosphopantothenoylcysteine decarboxylase (PPCDC)
BC000453.2	16 18 17	0.293945450553195	0.6444593201397061	1.0	1	7.064458456	199.2365993	28.20267124	199.2365993	28.20267124	120.5263732	4.435178595	pericentriolar material 1 (PCM1)
NM_006117.1	9 12 9	0.11908032183207001	0.6285666806563189	0.166666666666667	1	7.034816206	2559.903042	363.8905364	2559.903042	363.8905364	684.5858935	183.0333542	peroxisomal D3,D2-enoyl-CoA isomerase (PECI), transcript variant 1
NM_030881.2	3 3 19	0.23702362743204697	0.633056700479385	1.0	1	6.969685395	1002.498279	143.8369485	1002.498279	143.8369485	474.6873656	12.6085118	DEAD (Asp-Glu-Ala-Asp) box polypeptide 17 (DDX17), transcript variant 2
NM_015532.2	8 19 1	0.230116794231156	0.632080265167634	0.5	1	6.96411689	1327.335808	190.5964286	1327.335808	190.5964286	610.2424575	32.70839098	glutamate receptor, ionotropic, N-methyl D-aspartate-like 1A (GRINL1A), transcript variant 1
NM_001008211.1	1 19 7	0.01088847113887	0.6285666806563189	0.166666666666667	1	6.95868464	2943.136331	422.944347	2943.136331	422.944347	267.5408738	262.3999911	Optineurin
BC052955.1	16 17 11	0.0699691828591219	0.6285666806563189	1.0	1	6.923218286	213.2818054	30.80674285	213.2818054	30.80674285	29.36149031	2.746626966	Wiskott-Aldrich syndrome-like (WASL)
NM_144594.1	22 3 19	0.0019759856943416102	0.6285666806563189	0.166666666666667	1	6.916804367	2422.432192	350.2241879	2422.432192	350.2241879	88.29551994	68.39640099	family with sequence similarity 112, member B (FAM112B)
NM_005565.2	16 14 15	0.0945267611609043	0.6285666806563189	0.166666666666667	1	6.886291608	1797.907724	261.0850406	1797.907724	261.0850406	348.1715644	54.33489783	lymphocyte cytosolic protein 2 (SH2 domain containing leukocyte protein of 76kDa) (LCP2)
PV4202	43 15 19	0.0647648622152663	0.6285666806563189	1.0	1	6.876309455	236.1063472	34.33620152	236.1063472	34.33620152	33.22581558	6.554729752	NIMA (never in mitosis gene a)-related kinase 1 (NEK1)
BC030665.1	12 21 7	0.115399527698623	0.6285666806563189	1.0	1	6.831911964	454.4496711	66.51866616	454.4496711	66.51866616	107.8985958	18.37865145	Sulfotransferase 4A1
BC035582.1	46 17 19	0.0312455434494274	0.6285666806563189	0.166666666666667	1	6.83017447	1954.548416	286.1637613	1954.548416	286.1637613	118.78353	8.256219385	Tripartite motif-containing protein 22
BC038838.1	21 17 13	0.313522258815792	0.648234952705402	0.5	1	6.80522242	1274.602427	187.2976882	1274.602427	187.2976882	825.2018828	10.17619381	Proline-rich protein 16
NM_015895.2	38 9 9	0.13151952960366498	0.629468749751032	1.0	1	6.7766725	931.7039246	137.486934	931.7039246	137.486934	235.6064948	4.530804116	geminin, DNA replication inhibitor (GMNN)
NM_182612.1	45 8 17	0.130847960062325	0.629468749751032	1.0	1	6.771333643	776.3364018	114.650443	776.3364018	114.650443	195.6536267	6.819483748	Parkinson disease 7 domain containing 1 (PDDC1)
NM_015698.2	12 15 7	0.519075552873611	0.712573493938197	1.0	1	6.680337823	239.5762092	35.8628883	239.5762092	35.8628883	307.1909481	38.3582106	G patch domain and KOW motifs (GPKOW)
NM_001001550.1	15 4 17	0.0560980084529429	0.6285666806563189	0.166666666666667	1	6.625673501	1960.688026	295.922826	1960.688026	295.922826	215.9458084	21.15374634	growth factor receptor-bound protein 10 (GRB10), transcript variant 3
NM_031991.1	47 17 1	0.23749735999058202	0.6331002110516271	0.166666666666667	1	6.566152657	3219.378145	490.2990096	3219.378145	490.2990096	1510.969091	21.30637601	polypyrimidine tract binding protein 1 (PTBP1), transcript variant 3
PV3841	48 15 17	0.00332239141799795	0.6285666806563189	1.0	1	6.562806328	291.963611	44.4876165	291.963611	44.4876165	6.941504694	11.10508384	Ephrin receptor A1 (EPHA1)
NM_133480.1	32 15 11	0.40984917998472103	0.668698217469589	1.0	1	6.560138588	400.6134018	61.067826	400.6134018	61.067826	360.3832339	3.931055023	transcriptional adaptor 3 (NGG1 homolog, yeast)-like (TADA3L), transcript variant 2
BC047536.1	10 2 11	0.0110572391474882	0.6285666806563189	0.166666666666667	1	6.547765655	10979.63265	1676.851804	10979.63265	1676.851804	429.5444496	766.5880376	sciellin (SCEL)
NM_016816.1	17 8 5	0.0240122868276963	0.6285666806563189	0.166666666666667	1	6.522895492	2165.985154	332.0588466	2165.985154	332.0588466	227.2853161	114.5399466	2',5'-oligoadenylate synthetase 1, 40/46kDa (OAS1), transcript variant 1
NM_002904.4	29 16 15	0.214003714067724	0.632080265167634	0.166666666666667	1	6.518767425	5708.920267	875.7668275	5708.920267	875.7668275	2403.375464	155.0140405	RD RNA binding protein (RDBP)
NM_006736.4	26 19 13	0.551962540222223	0.7301623669495959	0.5	1	6.512729066	1823.63946	280.0115653	1823.63946	280.0115653	2572.428871	69.47438684	DnaJ homolog subfamily B member 2
NM_006105.3	30 21 13	0.164261734248475	0.629468749751032	0.5	1	6.497825119	1505.233816	231.6519433	1505.233816	231.6519433	475.3565605	2.852949097	Rap guanine nucleotide exchange factor 3
NM_002046.2	30 9 3	0.000805741768173986	0.6285666806563189	1.0	1	6.4675974	237.3648731	36.70062597	237.3648731	36.70062597	4.709495749	5.63847843	glyceraldehyde-3-phosphate dehydrogenase (GAPDH)
NM_198513.1	34 2 21	0.0929531504693503	0.6285666806563189	0.166666666666667	1	6.462640004	5310.80132	821.7696354	5310.80132	821.7696354	933.5972556	2.029066303	PHD finger protein 20-like 1 (PHF20L1), transcript variant 3
NM_004566.1	34 12 19	0.189795868227411	0.629468749751032	0.5	1	6.45913227	1984.430148	307.2285974	1984.430148	307.2285974	729.1349787	10.64912345	6-phosphofructo-2-kinase/fructose-2,6-biphosphatase 3 (PFKFB3)
PV4337	8 16 3	0.16833363191961703	0.629468749751032	1.0	1	6.457628182	167.0250728	25.86477079	167.0250728	25.86477079	55.9550702	7.670192543	LIM domain kinase 1
NM_014790.3	3 5 9	0.204200823766023	0.630291750651526	0.166666666666667	1	6.456649014	3252.701953	503.775557	3252.701953	503.775557	1312.39255	132.8122782	janus kinase and microtubule interacting protein 2 (JAKMIP2)
BC000284.1	13 21 5	0.0160651646777493	0.6285666806563189	1.0	1	6.376685003	546.4219119	85.69059184	546.4219119	85.69059184	10.3085228	29.81990746	golgi associated, gamma adaptin ear containing, ARF binding protein 2 (GGA2)
BC009820.2	32 12 21	0.162307711250074	0.629468749751032	1.0	1	6.355517731	235.0033695	36.9762747	235.0033695	36.9762747	81.88286946	21.5232542	chromosome 11 open reading frame 63 (C11orf63)
BC053660.1	15 3 3	0.132732916214118	0.629468749751032	1.0	1	6.30440342	590.1573376	93.61033841	590.1573376	93.61033841	149.8587476	9.100282671	polyribonucleotide nucleotidyltransferase 1 (PNPT1)
BC029524.1	7 12 19	0.225759694242849	0.632080265167634	1.0	1	6.290981499	749.3085908	119.1083762	749.3085908	119.1083762	330.2709096	7.83130822	Coiled-coil domain-containing protein 46
NM_033103.1	18 13 19	0.512553744194646	0.7100657851955301	1.0	1	6.277956096	88.97961861	14.17334197	88.97961861	14.17334197	110.1301344	5.447856758	rhophilin, Rho GTPase binding protein 2 (RHPN2)
PHC1475	28 16 5	0.0467578351747729	0.6285666806563189	1.0	1	6.224096251	664.9983178	106.8425505	664.9983178	106.8425505	67.2755575	12.91695311	C-C motif chemokine 21
Internal_2400	12 6 21	0.484242099001145	0.6955773964576569	1.0	1	6.21851157	184.8468732	29.72526	184.8468732	29.72526	208.7772306	1.086124663
NM_031845.1	40 7 17	0.28156787004895195	0.6419771345995601	0.166666666666667	1	6.189812981	2893.741096	467.50057	2893.741096	467.50057	1626.610461	49.90012014	microtubule-associated protein 2 (MAP2), transcript variant 2
NM_203305.1	19 2 11	0.138226319973613	0.629468749751032	1.0	1	6.162315415	768.4409509	124.7000355	768.4409509	124.7000355	203.6190252	15.91573399	family with sequence similarity 102, member A (FAM102A), transcript variant 2
NM_005595.1	21 14 3	0.343297402666758	0.652012071278138	1.0	1	6.133463028	384.346077	62.66379617	384.346077	62.66379617	276.0498397	37.48913965	nuclear factor I/A (NFIA)
BC025700.1	6 9 7	0.0334816525779737	0.6285666806563189	0.166666666666667	1	6.108332094	14114.71777	2310.731891	14114.71777	2310.731891	1894.013919	994.2508415	AF4/FMR2 family, member 4 (AFF4)
PV4762	21 16 5	0.555143674873344	0.731527828077582	0.5	1	6.096079809	1949.110798	319.7318374	1949.110798	319.7318374	2743.15492	87.11068411	thyroid hormone receptor, alpha (erythroblastic leukemia viral (v-erb-a) oncogene homolog, avian) (THRA), transcript variant 1
NM_031989.2	20 8 7	0.257327334048057	0.640348806155025	1.0	1	6.080875209	975.6035689	160.4380184	975.6035689	160.4380184	493.791369	16.27621975	poly(rC) binding protein 2 (PCBP2), transcript variant 2
NM_014466.2	16 2 19	0.40793382547903395	0.668698217469589	1.0	1	6.033158169	281.7439018	46.69924008	281.7439018	46.69924008	247.9186646	3.362099273	tektin 2 (testicular) (TEKT2)
NM_014667.1	41 2 15	0.194684975481392	0.629468749751032	0.166666666666667	1	6.03229002	2260.395745	374.7160261	2260.395745	374.7160261	842.5039969	16.90319301	vestigial like 4 (Drosophila) (VGLL4)
NM_004853.1	10 14 11	0.0918828389328386	0.6285666806563189	1.0	1	6.009434183	356.9218988	59.3935948	356.9218988	59.3935948	61.57026824	2.910528594	syntaxin 8 (STX8)
NM_018328.1	37 4 13	0.18671226681824102	0.629468749751032	0.5	1	6.007804505	1349.646352	224.6488466	1349.646352	224.6488466	482.6133801	24.34714203	methyl-CpG binding domain protein 5 (MBD5)
NM_018158.1	4 7 11	0.188913936987738	0.629468749751032	1.0	1	6.005048299	969.9309529	161.5192592	969.9309529	161.5192592	351.9708025	22.1472745	solute carrier family 4 (anion exchanger), member 1, adaptor protein (SLC4A1AP)
NM_197962.1	32 8 5	0.426138203812056	0.6719313856197738	1.0	1	6.003491699	391.8800827	65.27536014	391.8800827	65.27536014	365.4648581	0.329135411	glutaredoxin 2 (GLRX2), transcript variant 2
NM_152740.2	20 19 15	0.242277513791763	0.634843566259808	1.0	1	5.982625359	176.6502754	29.5272167	176.6502754	29.5272167	84.13508386	7.644314686	3-hydroxyisobutyrate dehydrogenase, mitochondrial
BC048299.1	4 4 11	0.268971444511954	0.6419771345995601	0.166666666666667	1	5.888341214	5607.874944	952.3692226	5607.874944	952.3692226	2961.595358	65.01783132	spermatogenesis associated, serine-rich 2 (SPATS2)
PV4651	25 15 17	0.20366504572259303	0.6299162768994261	1.0	1	5.875149388	133.5936844	22.73877233	133.5936844	22.73877233	54.47012619	9.79773728	leukocyte tyrosine kinase (LTK), transcript variant 1
BC015548.1	33 5 17	0.152325278826954	0.629468749751032	0.5	1	5.863464204	1495.851112	255.1138815	1495.851112	255.1138815	433.5656008	34.02628889	RAB3A interacting protein (rabin3) (RAB3IP)
PV3652	23 15 13	0.0113314555315689	0.6285666806563189	1.0	1	5.848975466	889.4117208	152.062823	889.4117208	152.062823	81.86774089	71.90459501	TAO kinase 3 (TAOK3)
BC007401.2	4 16 11	0.32544188464102397	0.6503759674903579	1.0	1	5.826703801	418.5808675	71.83836381	418.5808675	71.83836381	275.7678585	14.92156446	cell division cycle 25 homolog A (S. pombe) (CDC25A)
PV3363	8 15 13	0.22212973311762102	0.632080265167634	1.0	1	5.798317393	206.620445	35.63455241	206.620445	35.63455241	88.06624668	2.379966438	Bruton agammaglobulinemia tyrosine kinase (BTK)
BC014008.1	38 20 13	0.00243965276156071	0.6285666806563189	1.0	1	5.794052748	297.7505872	51.38900182	297.7505872	51.38900182	12.40584277	10.70492974	TNFAIP3 interacting protein 1 (TNIP1)
NM_007189.1	2 15 5	0.0396419354777204	0.6285666806563189	0.166666666666667	1	5.789516545	4639.457897	801.3549768	4639.457897	801.3549768	617.3731766	276.3777522	ATP-binding cassette, sub-family F (GCN20), member 2 (ABCF2), nuclear gene encoding mitochondrial protein, transcript variant 1
BC052966.1	27 19 11	0.251160972014447	0.6394307505850739	0.5	1	5.772481994	1147.727664	198.8274134	1147.727664	198.8274134	558.8873105	8.528551023	poly (ADP-ribose) glycohydrolase (PARG)
BC008741.1	30 12 1	0.0560241059894577	0.6285666806563189	0.166666666666667	1	5.755353455	2479.318978	430.7848332	2479.318978	430.7848332	255.9917027	4.950703652	PDZ and LIM domain 5 (PDLIM5)
BC016866.1	6 6 15	0.23088476058309	0.632160628820671	1.0	1	5.730836057	813.3254328	141.9209038	813.3254328	141.9209038	360.6390877	9.361290836	tripartite motif-containing 31 (TRIM31)
NM_013401.2	9 15 11	0.224777811193285	0.632080265167634	1.0	1	5.729014096	1104.083029	192.7178062	1104.083029	192.7178062	475.1406061	7.34095624	RAB3A interacting protein (rabin3)-like 1 (RAB3IL1)
NM_012247.3	3 3 5	0.19360306606344296	0.629468749751032	1.0	1	5.70568014	336.0163765	58.89155512	336.0163765	58.89155512	126.5828455	16.87613743	selenophosphate synthetase 1 (SEPHS1)
NM_017949.1	28 9 13	0.0041475206730323105	0.6285666806563189	0.166666666666667	1	5.696671322	9007.989161	1581.272405	9007.989161	1581.272405	425.1169061	491.2211371	CUE domain containing 1 (CUEDC1)
NM_201613.1	43 9 15	0.0601210136041945	0.6285666806563189	0.166666666666667	1	5.672565759	3315.486838	584.477462	3315.486838	584.477462	386.6011684	47.06349062	IKK interacting protein (IKIP), transcript variant 3.1
BC030287.1	35 4 19	0.0814108441878515	0.6285666806563189	0.166666666666667	1	5.661774651	2366.002062	417.8905393	2366.002062	417.8905393	357.1195967	17.77177328	membrane protein, palmitoylated 2 (MAGUK p55 subfamily member 2) (MPP2)
NM_000281.1	11 13 11	0.22801275444134803	0.632080265167634	1.0	1	5.650719817	222.8030048	39.42913681	222.8030048	39.42913681	101.1703927	18.05562959	pterin-4 alpha-carbinolamine dehydratase/dimerization cofactor of hepatocyte nuclear factor 1 alpha (TCF1) (PCBD1)
NM_005842.2	26 13 11	0.0523107966776015	0.6285666806563189	1.0	1	5.648792413	977.3127424	173.012685	977.3127424	173.012685	101.1396169	14.09929763	sprouty homolog 2 (Drosophila) (SPRY2)
NM_016286.1	25 13 7	0.0995502982409642	0.6285666806563189	1.0	1	5.625550414	242.1612737	43.04668093	242.1612737	43.04668093	45.01630317	3.13500155	dicarbonyl/L-xylulose reductase (DCXR)
BC036899.1	6 21 21	0.00663726548088402	0.6285666806563189	0.166666666666667	1	5.585086367	3742.888022	670.1575904	3742.888022	670.1575904	76.67952508	21.02849084	Cytoplasmic polyadenylation element-binding protein 4
NM_156036.1	20 21 19	0.142972626698079	0.629468749751032	1.0	1	5.580459072	374.0498566	67.02850998	374.0498566	67.02850998	100.7096228	8.408287199	Homeobox protein Hox-B6
NM_004697.3	30 6 11	0.0519268769762232	0.6285666806563189	1.0	1	5.573535135	1109.439089	199.05483	1109.439089	199.05483	108.5717417	9.482865726	PRP4 pre-mRNA processing factor 4 homolog (yeast) (PRPF4)
NM_003302.1	34 8 9	0.015953280193597	0.6285666806563189	0.166666666666667	1	5.544562783	2042.677227	368.4108751	2042.677227	368.4108751	0.839031209	59.42401523	thyroid hormone receptor interactor 6 (TRIP6)
BC053578.1	9 19 19	0.501057862843334	0.70307958275163	1.0	1	5.498737207	127.5544991	23.19705313	127.5544991	23.19705313	148.2359157	8.573794174	glutathione S-transferase A1 (GSTA1)
XM_379498.2	41 9 15	6.4361310735059e-05	0.308548123663873	1.0	1	5.478934429	510.754577	93.22151663	510.754577	93.22151663	3.397415306	3.198559354	PREDICTED: Homo sapiens hypothetical LOC401363 (LOC401363)
NM_018032.2	47 17 5	0.00970878385398306	0.6285666806563189	1.0	1	5.456319494	242.6493015	44.47124142	242.6493015	44.47124142	2.652920667	8.086246815	LUC7-like (S. cerevisiae) (LUC7L), transcript variant 1
NM_014214.1	47 14 19	0.136488303360367	0.629468749751032	1.0	1	5.442422619	505.7002339	92.91822213	505.7002339	92.91822213	128.4905831	8.836552776	inositol(myo)-1(or 4)-monophosphatase 2 (IMPA2)
BC104469.1	16 20 17	0.435126421939781	0.6758177716287559	1.0	1	5.440774109	498.8301201	91.68366673	498.8301201	91.68366673	469.8035152	28.61697724	Outer dense fiber protein 3-like protein 2
NM_032943.2	20 7 11	0.0208957166488574	0.6285666806563189	0.166666666666667	1	5.43507538	2634.679958	484.7549986	2634.679958	484.7549986	279.5477003	166.0075643	synaptotagmin-like 2 (SYTL2), transcript variant a
NM_021218.1	9 13 13	0.122015284409373	0.628567185194959	1.0	1	5.433922431	146.4560984	26.9521879	146.4560984	26.9521879	34.66510503	5.305909508	chromosome 9 open reading frame 80 (C9orf80)
BC058900.1	16 17 15	0.25872331098865403	0.640348806155025	1.0	1	5.422795542	139.1491303	25.66003627	139.1491303	25.66003627	69.36865633	4.129812492	rabaptin, RAB GTPase binding effector protein 2 (RABEP2)
PV4333	6 16 3	0.10375616596812301	0.6285666806563189	1.0	1	5.371960956	633.0253172	117.8387785	633.0253172	117.8387785	135.0774808	29.62883425	BR serine/threonine kinase 1
NM_001889.2	35 2 17	0.0210030345696261	0.6285666806563189	1.0	1	5.362808868	857.2518336	159.8512747	857.2518336	159.8512747	23.67935667	61.4950131	crystallin, zeta (quinone reductase) (CRYZ)
NM_003130.1	29 15 5	0.0923348485045264	0.6285666806563189	1.0	1	5.335114042	392.3050416	73.53264401	392.3050416	73.53264401	67.1277298	5.385531703	sorcin (SRI), transcript variant 1
NM_032343.1	18 12 5	0.11411180248195199	0.6285666806563189	1.0	1	5.320898338	1251.426551	235.1908402	1251.426551	235.1908402	287.8558882	59.22078036	coiled-coil-helix-coiled-coil-helix domain containing 6 (CHCHD6)
NM_025029.2	31 21 11	0.21086189981132197	0.632080265167634	1.0	1	5.320533481	349.2299164	65.63813905	349.2299164	65.63813905	138.0172805	2.938172411	Protein FAM128B
NM_003981.2	45 9 17	0.21646741607446898	0.632080265167634	0.166666666666667	1	5.318503337	2787.22222	524.061384	2787.22222	524.061384	1135.524546	49.69179571	protein regulator of cytokinesis 1 (PRC1), transcript variant 1
NM_078630.1	33 7 1	0.384028723232455	0.6619509101641651	0.166666666666667	1	5.315915615	4479.037705	842.5712575	4479.037705	842.5712575	3554.783009	258.7210709	male-specific lethal 3-like 1 (Drosophila) (MSL3L1), transcript variant 2
BC024254.1	23 18 5	0.11996446497002801	0.6285666806563189	1.0	1	5.297544681	271.2066073	51.19477488	271.2066073	51.19477488	59.45959857	1.701215773	abl-interactor 1 (ABI1)
NM_022474.2	24 7 19	0.0165494216949833	0.6285666806563189	0.166666666666667	1	5.291549943	4993.533501	943.6806898	4993.533501	943.6806898	164.3321668	20.73463613	membrane protein, palmitoylated 5 (MAGUK p55 subfamily member 5) (MPP5)
NM_203326.1	20 4 21	0.26096257075927	0.640381623024256	1.0	1	5.282461425	371.3741327	70.30323609	371.3741327	70.30323609	189.7965692	28.51778422	5-azacytidine induced 2 (AZI2), transcript variant 2
NM_130897.1	16 21 3	0.449650153507808	0.679984581195239	1.0	1	5.2729257	355.6807035	67.45414666	355.6807035	67.45414666	347.7585132	2.848909874	Dynein light chain roadblock-type 2
BC056872.1	40 16 11	0.168240960330551	0.629468749751032	1.0	1	5.25123078	297.4146597	56.63713368	297.4146597	56.63713368	92.66511592	5.021509087	Nuclear receptor coactivator 5
BC073163.1	17 18 17	0.0208160688847253	0.6285666806563189	1.0	1	5.245755133	246.7747048	47.04274191	246.7747048	47.04274191	18.29163963	7.403007744	Interferon-induced guanylate-binding protein 2
NM_080617.4	46 21 11	0.135949833964044	0.629468749751032	1.0	1	5.235091187	788.101204	150.5420203	788.101204	150.5420203	196.677824	9.921753675	Cerebellin-4
BC051885.1	18 5 5	0.122068429164895	0.628567185194959	1.0	1	5.169408811	470.4154871	90.99986176	470.4154871	90.99986176	108.5570183	14.22011762	chromosome 14 open reading frame 106 (C14orf106)
NM_024333.1	20 8 11	0.0700064409607079	0.6285666806563189	1.0	1	5.139109531	880.8673309	171.4046618	880.8673309	171.4046618	116.7379721	14.41339924	Fibronectin type III and SPRY domain-containing protein 1
PV4127	2 15 21	0.0718403935957012	0.6285666806563189	1.0	1	5.13576649	381.2717829	74.2385355	381.2717829	74.2385355	62.14117795	17.6547807	NUAK family, SNF1-like kinase, 1 (NUAK1)
BC041132.1	1 9 5	0.0659836336328366	0.6285666806563189	1.0	1	5.121424038	382.5303537	74.69218539	382.5303537	74.69218539	56.73983937	15.34118181	kinesin family member C3 (KIFC3)
NM_181712.2	20 21 9	0.0285922655315766	0.6285666806563189	1.0	1	5.118451588	193.5509521	37.81435631	193.5509521	37.81435631	14.19621432	4.055497146	KN motif and ankyrin repeat domain-containing protein 4
NM_002810.1	16 13 11	0.170355989274093	0.629468749751032	1.0	1	5.110421649	987.59283	193.2507527	987.59283	193.2507527	325.2184958	57.1396976	proteasome (prosome, macropain) 26S subunit, non-ATPase, 4 (PSMD4)
NM_017851.4	28 8 19	0.0472106514132508	0.6285666806563189	0.166666666666667	1	5.110301656	1769.683077	346.2971847	1769.683077	346.2971847	155.646283	15.10554087	poly (ADP-ribose) polymerase family, member 16 (PARP16)
NM_021138.2	29 3 15	0.0776119373000909	0.6285666806563189	1.0	1	5.108850381	1335.503164	261.4097232	1335.503164	261.4097232	192.1973987	19.01437132	TNF receptor-associated factor 2 (TRAF2)
NM_030575.1	17 18 1	0.134906884636189	0.629468749751032	1.0	1	5.104667201	425.8205018	83.41787722	425.8205018	83.41787722	110.6498917	18.44583113	hypothetical protein MGC10334 (MGC10334)
BC040721.1	33 17 17	0.122601946323877	0.629175464728675	1.0	1	5.01505722	549.9936762	109.6684748	549.9936762	109.6684748	137.4963998	32.96636496	coiled-coil domain containing 128 (CCDC128)
NM_004882.3	39 22 1	0.0823813261764489	0.6285666806563189	1.0	1	5.011792837	304.9087748	60.83826382	304.9087748	60.83826382	52.55796158	12.36817493	CBF1-interacting corepressor
NM_005558.2	36 20 5	0.14975970066697597	0.629468749751032	1.0	1	4.941735769	990.5531009	200.4463912	990.5531009	200.4463912	268.1767411	6.747558639	ladinin 1 (LAD1)
BC009779.1	35 13 19	0.19792211149971	0.629468749751032	1.0	1	4.941506637	124.064225	25.1065584	124.064225	25.1065584	47.18846972	8.408812061	outer dense fiber of sperm tails 2-like (ODF2L)
NM_145870.1	48 5 7	0.0213147423173079	0.6285666806563189	1.0	1	4.934048002	295.7941128	59.9495815	295.7941128	59.9495815	17.43879619	5.313253293	glutathione transferase zeta 1 (maleylacetoacetate isomerase) (GSTZ1), transcript variant 1
NM_021158.1	6 9 19	0.0258480707426086	0.6285666806563189	1.0	1	4.933044353	737.0528641	149.4113597	737.0528641	149.4113597	56.71302186	19.95642212	tribbles homolog 3 (Drosophila) (TRIB3)
BC013031.1	29 14 9	0.0141495358911678	0.6285666806563189	1.0	1	4.931100628	973.1780386	197.3551367	973.1780386	197.3551367	96.61976816	85.04986107	Pleckstrin homology-like domain family B member 1
BC048099.1	36 17 15	0.10029923392482999	0.6285666806563189	1.0	1	4.922241798	374.8043952	76.14505962	374.8043952	76.14505962	71.9236687	11.53423359	zinc finger and SCAN domain containing 1 (ZSCAN1)
NM_007223.1	14 4 21	0.0977917176738461	0.6285666806563189	1.0	1	4.919847472	1169.740931	237.7595926	1169.740931	237.7595926	204.9493526	7.863406314	G protein-coupled receptor 176 (GPR176)
BC030586.2	34 12 3	0.0262554792641886	0.6285666806563189	0.166666666666667	1	4.91534882	3153.627653	641.5877628	3153.627653	641.5877628	331.805324	167.7298243	signal transducing adaptor molecule (SH3 domain and ITAM motif) 1 (STAM)
BC002680.1	39 14 9	0.0625201276223364	0.6285666806563189	1.0	1	4.903324188	637.5496596	130.0239664	637.5496596	130.0239664	71.13498014	2.816952441	thyroid hormone receptor interactor 6 (TRIP6)
NM_014923.2	37 8 11	0.42062859910232997	0.671115510001799	0.5	1	4.897569884	3038.138383	620.335892	3038.138383	620.335892	2657.703707	9.848374105	fibronectin type III domain containing 3A (FNDC3A), transcript variant 2
NM_144595.1	26 12 19	0.0228438216256632	0.6285666806563189	1.0	1	4.89200898	258.4859782	52.83841041	258.4859782	52.83841041	22.77328314	10.52195763	SLAIN motif family, member 1 (SLAIN1), transcript variant 2
BC011916.1	25 14 5	0.325662809753985	0.6503759674903579	0.5	1	4.869792634	1231.102455	252.8038764	1231.102455	252.8038764	785.3520082	90.15260383	chromosome 10 open reading frame 65 (C10orf65)
NM_002861.1	20 9 5	0.47406669401169105	0.690677930737592	1.0	1	4.867727797	72.19853127	14.83208065	72.19853127	14.83208065	74.95750971	6.01314213	phosphate cytidylyltransferase 2, ethanolamine (PCYT2)
NM_153645.1	11 13 17	0.189850188492455	0.629468749751032	1.0	1	4.864925022	672.1064371	138.1535037	672.1064371	138.1535037	232.5301125	7.509034934	nucleoporin 50kDa (NUP50), transcript variant 3
BC056669.1	20 17 15	0.10190737141557099	0.6285666806563189	0.166666666666667	1	4.846847779	2283.078087	471.0439012	2283.078087	471.0439012	424.1105354	39.93264093	DCN1, defective in cullin neddylation 1, domain containing 2 (S. cerevisiae) (DCUN1D2)
NM_007005.3	46 18 7	0.110855792174803	0.6285666806563189	1.0	1	4.821601962	219.5089162	45.52613799	219.5089162	45.52613799	44.79093216	5.134213042	Transducin-like enhancer protein 4
NM_014481.2	19 4 3	0.00735026487234895	0.6285666806563189	0.166666666666667	1	4.805928371	3966.749611	825.3867526	3966.749611	825.3867526	120.3367126	45.64925934	APEX nuclease (apurinic/apyrimidinic endonuclease) 2 (APEX2), nuclear gene encoding mitochondrial protein
NM_005898.4	40 8 21	0.334476074742674	0.6518197754641228	1.0	1	4.802482012	320.8294459	66.80492402	320.8294459	66.80492402	208.2965138	2.524970976	cell cycle associated protein 1 (CAPRIN1), transcript variant 1
PV4653	3 16 3	0.178446439535446	0.629468749751032	1.0	1	4.799157663	324.6328789	67.64372034	324.6328789	67.64372034	104.6272877	0.016527304	NIMA (never in mitosis gene a)- related kinase 9
NM_003975.1	36 15 5	0.231043103395106	0.632160628820671	1.0	1	4.796218838	467.402499	97.4522879	467.402499	97.4522879	198.8701778	5.2411376	SH2 domain protein 2A (SH2D2A)
BC016330.1	33 3 1	0.219841670382802	0.632080265167634	0.166666666666667	1	4.79393927	8987.134186	1874.686699	8987.134186	1874.686699	3744.816238	590.0593361	RAD51 associated protein 1 (RAD51AP1)
NM_172159.2	13 9 13	0.20954983662979998	0.632080265167634	1.0	1	4.792387024	722.9063465	150.8447341	722.9063465	150.8447341	281.254588	30.3253322	potassium voltage-gated channel, shaker-related subfamily, beta member 1 (KCNAB1), transcript variant 3
BC023546.2	27 19 9	0.0055952396268078896	0.6285666806563189	1.0	1	4.764235702	290.6253724	61.00146813	290.6253724	61.00146813	17.44925397	16.9988796	LIM and calponin homology domains 1 (LIMCH1)
BC014607.2	35 14 7	0.0695337804475433	0.6285666806563189	1.0	1	4.757335898	340.399753	71.55260009	340.399753	71.55260009	16.35873705	54.17854729	Ropporin-1-like protein
NM_001261.2	35 10 7	0.512794739518599	0.7101944189663909	1.0	1	4.727049706	299.297034	63.31582121	299.297034	63.31582121	347.4193645	0.218067768	cyclin K and cyclin-dependent kinase 9 (CDC2-related kinase) (CDK9): cyclin K and CDK9 sequences are seperated by -- (in the protein list file).
BC010662.1	15 3 17	0.172692895854171	0.629468749751032	1.0	1	4.678590045	447.8589125	95.72518817	447.8589125	95.72518817	148.9800964	31.01408766	leucine rich repeat (in FLII) interacting protein 1 (LRRFIP1)
NM_003192.1	23 16 21	0.0768262484950592	0.6285666806563189	1.0	1	4.678115577	395.5367546	84.55044516	395.5367546	84.55044516	63.15792175	15.14373357	tubulin folding cofactor C (TBCC)
NM_144716.1	6 13 5	0.24442183007473497	0.634843566259808	1.0	1	4.648957927	230.6665377	49.61682624	230.6665377	49.61682624	103.5023214	2.262545448	coiled-coil domain containing 12 (CCDC12)
BC072461.1	11 18 17	0.204177910548197	0.630291750651526	1.0	1	4.642073685	861.5455671	185.5949788	861.5455671	185.5949788	323.5170504	35.39568551	Cysteine and histidine-rich domain-containing protein 1
NM_001839.1	29 8 5	0.2696739577312	0.6419771345995601	1.0	1	4.608359602	343.3156874	74.49845868	343.3156874	74.49845868	175.3950725	25.48879083	Calponin-3
NM_004838.2	17 14 5	0.14948151579180702	0.629468749751032	1.0	1	4.607391833	333.9816728	72.48822869	333.9816728	72.48822869	92.63759976	13.98798038	homer homolog 3 (Drosophila) (HOMER3)
NM_002651.1	32 20 17	0.40724009559967494	0.668698217469589	1.0	1	4.596126885	152.1901022	33.11268511	152.1901022	33.11268511	125.3599156	3.589925678	Phosphatidylinositol 4-kinase beta
BC022270.1	12 15 9	0.221067673037698	0.632080265167634	1.0	1	4.584827324	363.1466176	79.20617114	363.1466176	79.20617114	146.7240106	11.91785706	CDKN2A interacting protein (CDKN2AIP)
PV3318	12 15 13	0.201795944358856	0.629468749751032	1.0	1	4.574296614	119.1481936	26.04732568	119.1481936	26.04732568	43.86697597	4.343375989	mitogen-activated protein kinase kinase 6 (MAP2K6), transcript variant 2; see catalog number for detailed information on wild-type or point mutant status
NM_017451.1	1 7 19	0.441890857051823	0.67702932844565	0.166666666666667	1	4.532292944	6019.348404	1328.102238	6019.348404	1328.102238	5543.645617	515.5160563	BAI1-associated protein 2 (BAIAP2), transcript variant 2
BC095485.1	42 21 7	0.0188952079999915	0.6285666806563189	0.166666666666667	1	4.523868853	4138.550656	914.8255155	4138.550656	914.8255155	330.4151181	162.0478635	MAGUK p55 subfamily member 5
NM_015122.1	9 9 7	0.41190844386784004	0.668698217469589	0.5	1	4.495316494	1391.077775	309.4504639	1391.077775	309.4504639	1158.190363	72.58826986	FCH domain only 1 (FCHO1)
NM_001311.2	22 7 3	0.018556948289764	0.6285666806563189	1.0	1	4.490685235	513.6995536	114.3922423	513.6995536	114.3922423	56.71850458	52.72600391	Cysteine-rich protein 1
NM_003959.1	7 18 19	0.10228852023059301	0.6285666806563189	0.166666666666667	1	4.481197804	2009.588687	448.4490029	2009.588687	448.4490029	42.78941402	371.1449543	Huntingtin-interacting protein 1-related protein
NM_005340.1	20 14 1	0.22198130438239103	0.632080265167634	1.0	1	4.477307663	115.1990098	25.72952731	115.1990098	25.72952731	48.74994096	10.34081757	histidine triad nucleotide binding protein 1 (HINT1)
BC022257.1	35 14 11	0.10460257189121601	0.6285666806563189	1.0	1	4.476361862	408.407357	91.23644815	408.407357	91.23644815	75.04435458	4.271401279	lectin, galactoside-binding, soluble, 14 (LGALS14)
NM_198501.1	28 8 3	0.168765054984783	0.629468749751032	0.166666666666667	1	4.461503855	6499.89248	1456.883753	6499.89248	1456.883753	1936.315188	10.62361283	Smoothelin-like protein 2
BC012899.1	6 12 13	0.160615619374651	0.629468749751032	1.0	1	4.450402358	270.5119716	60.78371118	270.5119716	60.78371118	76.47313673	0.708117005	sialidase 4 (NEU4)
NM_003616.2	15 9 3	0.15523787525510901	0.629468749751032	1.0	1	4.440913868	422.0493826	95.03660623	422.0493826	95.03660623	115.8105234	6.495404272	survival of motor neuron protein interacting protein 1 (SIP1), transcript variant alpha
NM_152434.1	29 8 7	0.151188370025275	0.629468749751032	0.166666666666667	1	4.439793972	8791.537938	1980.167997	8791.537938	1980.167997	2332.121267	22.94531408	CWF19-like 2, cell cycle control (S. pombe) (CWF19L2)
NM_054016.1	37 16 17	0.0976574695025957	0.6285666806563189	1.0	1	4.437488988	221.3128609	49.87344453	221.3128609	49.87344453	48.94391623	17.1748607	FUS interacting protein (serine/arginine-rich) 1 (FUSIP1), transcript variant 2
NM_024591.1	16 3 17	0.402320331058378	0.6682629653634959	1.0	1	4.423448312	82.83289087	18.72586386	82.83289087	18.72586386	66.66653956	5.823376494	chromatin modifying protein 6 (CHMP6)
NM_032117.1	48 9 9	0.0280252122135421	0.6285666806563189	1.0	1	4.416484352	403.457083	91.35254443	403.457083	91.35254443	36.15988497	14.78679697	Meiotic nuclear division protein 1 homolog
BC047438.1	1 19 1	0.0933706444028166	0.6285666806563189	1.0	1	4.406143328	196.373852	44.56819433	196.373852	44.56819433	42.23972332	15.27042238	Homer protein homolog 1
NM_032907.3	18 19 13	0.0689858095043051	0.6285666806563189	1.0	1	4.396784622	755.0237473	171.7217949	755.0237473	171.7217949	97.39913251	15.14082613	Ubiquitin-like protein 7
NM_006366.1	36 14 13	0.47453709165799496	0.6910341626174721	1.0	1	4.390058219	128.2141317	29.20556524	128.2141317	29.20556524	129.3291602	5.340004843	CAP, adenylate cyclase-associated protein, 2 (yeast) (CAP2)
BC006106.1	7 9 19	0.29415766242736896	0.6445118069820871	1.0	1	4.388309671	827.7544476	188.627173	827.7544476	188.627173	451.4315057	23.95023635	ribosomal protein S6 kinase, 70kDa, polypeptide 2 (RPS6KB2)
NM_005884.2	40 3 9	0.579993818814657	0.746841355733942	0.5	1	4.387164382	1342.282723	305.9567881	1342.282723	305.9567881	1889.442481	24.59267768	p21(CDKN1A)-activated kinase 4 (PAK4), transcript variant 1
NM_002064.1	42 17 17	0.013236023848113001	0.6285666806563189	1.0	1	4.38609531	281.8867881	64.26827694	281.8867881	64.26827694	21.05908386	25.98430683	Glutaredoxin-1
NM_144664.3	20 21 17	0.0616097028955028	0.6285666806563189	0.166666666666667	1	4.38311865	2490.070447	568.1047321	2490.070447	568.1047321	286.8069377	43.60494891	Protein FAM76B
NM_004450.1	13 16 15	0.166602964153034	0.629468749751032	1.0	1	4.380887542	372.0064572	84.91577417	372.0064572	84.91577417	111.1790613	12.01109194	enhancer of rudimentary homolog (Drosophila) (ERH)
BC000393.1	20 3 7	0.199499166696452	0.629468749751032	0.166666666666667	1	4.379498805	3248.382604	741.724738	3248.382604	741.724738	1152.015579	48.00245585	family with sequence similarity 127, member B (FAM127B)
NM_006808.2	14 21 7	0.21969637185382299	0.632080265167634	0.166666666666667	1	4.378462069	2397.504137	547.5676389	2397.504137	547.5676389	945.1670107	54.91570885	Protein transport protein Sec61 subunit beta
NM_006800.2	3 8 7	0.21517107059323798	0.632080265167634	0.166666666666667	1	4.377992496	4959.542857	1132.834938	4959.542857	1132.834938	2088.473482	576.5279464	male-specific lethal 3-like 1 (Drosophila) (MSL3L1), transcript variant 3
NM_013254.2	43 3 1	0.265319864277142	0.641487038762304	1.0	1	4.34742605	171.1983834	39.3792514	171.1983834	39.3792514	82.66277672	3.080288436	TANK-binding kinase 1 (TBK1)
BC001052.2	6 5 7	0.0382397056957607	0.6285666806563189	1.0	1	4.334646226	719.2430591	165.9288952	719.2430591	165.9288952	72.72692606	25.27921306	RecQ protein-like (DNA helicase Q1-like) (RECQL)
NM_006214.2	24 2 11	0.186604909002617	0.629468749751032	1.0	1	4.334483367	877.7619835	202.506714	877.7619835	202.506714	303.1695848	53.67555833	phytanoyl-CoA 2-hydroxylase (PHYH), transcript variant 1
NM_001819.1	42 13 19	0.12119827471064698	0.6285666806563189	1.0	1	4.331617289	1124.568489	259.6186167	1124.568489	259.6186167	238.0922433	15.02239582	chromogranin B (secretogranin 1) (CHGB)
NM_004078.1	40 15 7	0.22400884648069003	0.632080265167634	0.5	1	4.310409351	1431.364664	332.0716311	1431.364664	332.0716311	586.5217704	82.54273076	cysteine and glycine-rich protein 1 (CSRP1)
PV3266	32 15 17	0.18403545645309302	0.629468749751032	1.0	1	4.30342395	121.6351134	28.26472939	121.6351134	28.26472939	42.26194343	9.141614115	v-abl Abelson murine leukemia viral oncogene homolog 2 (arg, Abelson-related gene) (ABL2), transcript variant a
BC057783.1	34 9 11	0.19884864416094397	0.629468749751032	0.166666666666667	1	4.294002961	5100.737999	1187.874821	5100.737999	1187.874821	1977.214148	543.3031074	splicing factor, arginine/serine-rich 2B (SFRS2B)
BC062353.1	4 6 15	0.27325766036509197	0.6419771345995601	1.0	1	4.284277893	165.5442043	38.6399315	165.5442043	38.6399315	82.14474734	0.456485303	chromosome 1 open reading frame 131 (C1orf131)
NM_018384.1	48 6 7	0.0168700841689671	0.6285666806563189	1.0	1	4.27257154	800.8715868	187.444863	800.8715868	187.444863	7.833596997	32.06688684	GTPase, IMAP family member 5 (GIMAP5)
NM_138285.3	4 19 17	0.42143019839131196	0.671115510001799	1.0	1	4.269622035	168.0558971	39.36083702	168.0558971	39.36083702	141.9497069	5.637104834	Nucleoporin NUP53
P3040	33 15 15	0.222424960320837	0.632080265167634	1.0	1	4.267536341	95.40080526	22.35500711	95.40080526	22.35500711	39.25967432	6.973999851	CHK1 checkpoint homolog (S. pombe) (CHEK1)
PV3837	41 15 17	0.047672894599311	0.6285666806563189	1.0	1	4.246022596	276.6484537	65.15472951	276.6484537	65.15472951	32.90130317	11.21269895	dual-specificity tyrosine-(Y)-phosphorylation regulated kinase 3 (DYRK3), transcript variant 2
NM_006804.2	48 2 21	0.0689647064717209	0.6285666806563189	1.0	1	4.209420011	812.5975533	193.0426404	812.5975533	193.0426404	102.9562499	15.53018613	StAR-related lipid transfer (START) domain containing 3 (STARD3)
BC004876.1	35 16 17	0.199130809275215	0.629468749751032	0.166666666666667	1	4.205451958	2182.230838	518.9051879	2182.230838	518.9051879	762.92947	31.77763525	Protein MCM10 homolog
BC098117.1	20 20 15	0.20408520957943	0.630291750651526	1.0	1	4.194047257	404.5347762	96.45451073	404.5347762	96.45451073	144.8581662	4.20680794	CaiB/baiF CoA-transferase family protein C7orf10
NM_001003397.1	44 17 17	0.108691470123886	0.6285666806563189	1.0	1	4.17957995	216.0812521	51.69927474	216.0812521	51.69927474	40.9952083	3.765776126	Tumor protein D53
NM_001008723.1	40 7 19	0.10099854186115598	0.6285666806563189	1.0	1	4.175603541	318.9743232	76.38999249	318.9743232	76.38999249	69.21656063	22.42474878	chromosome 10 open reading frame 80 (C10orf80)
NM_022787.2	15 3 19	0.0812105246604588	0.6285666806563189	1.0	1	4.170496763	628.5892685	150.7228765	628.5892685	150.7228765	112.5684682	35.97189999	nicotinamide nucleotide adenylyltransferase 1 (NMNAT1)
NM_013328.2	23 13 13	0.116045197614283	0.6285666806563189	1.0	1	4.168500402	135.592951	32.52799277	135.592951	32.52799277	32.7568995	10.20929413	pyrroline-5-carboxylate reductase family, member 2 (PYCR2)
NM_024736.2	33 4 11	0.3693889630011021	0.660069162733666	1.0	1	4.150062236	210.4183785	50.70246338	210.4183785	50.70246338	148.1219265	3.610051506	gasdermin domain containing 1 (GSDMDC1)
NM_020137.3	32 18 3	0.39383938586614	0.664862309196219	1.0	1	4.148941634	210.469379	50.72845019	210.469379	50.72845019	160.8339931	2.241001887	GRIP1-associated protein 1
NM_005550.2	42 13 17	0.058555588225672	0.6285666806563189	1.0	1	4.147747115	494.3083026	119.1751302	494.3083026	119.1751302	90.68991383	50.49783137	kinesin family member C3 (KIFC3)
BC041366.2	12 12 21	0.14329630985214903	0.629468749751032	1.0	1	4.128980327	252.372763	61.12229728	252.372763	61.12229728	62.670281	4.614974277	ubiquitin specific peptidase 2 (USP2)
NM_014110.3	24 4 15	0.00765590499833102	0.6285666806563189	1.0	1	4.12846898	571.0438229	138.3185451	571.0438229	138.3185451	39.14708355	35.97422201	protein phosphatase 1, regulatory (inhibitor) subunit 8 (PPP1R8), transcript variant 1
NM_201403.1	26 7 17	0.5209497724008251	0.713552345397016	0.5	1	4.126816747	1545.660336	374.5405794	1545.660336	374.5405794	1768.977484	7.015784031	MOB1, Mps One Binder kinase activator-like 2C (yeast) (MOBKL2C), transcript variant 2
BC007872.1	40 14 17	0.0573126439584906	0.6285666806563189	1.0	1	4.115724414	265.66175	64.54799282	265.66175	64.54799282	50.79726194	32.21416209	thymidine kinase 1, soluble (TK1)
NM_024946.1	22 12 19	0.0154465886657277	0.6285666806563189	1.0	1	4.112034561	520.1173512	126.4866196	520.1173512	126.4866196	9.968990065	26.60985332	NEFA-interacting nuclear protein NIP30 (NIP30)
PV3650	16 15 15	0.415812431581214	0.6694894364400811	1.0	1	4.110566647	113.6928008	27.65866864	113.6928008	27.65866864	93.22190265	4.536153925	serine/threonine kinase 24 (STE20 homolog, yeast) (STK24), transcript variant 2
BC007340.2	9 18 19	0.18701010034551602	0.629468749751032	0.5	1	4.107246906	1476.135475	359.3977933	1476.135475	359.3977933	517.2635471	118.2489037	bystin-like (BYSL)
BC001327.1	3 4 1	0.236814891395201	0.633056700479385	0.166666666666667	1	4.106862197	2598.304753	632.6739559	2598.304753	632.6739559	1198.952786	373.6307982	interferon-related developmental regulator 2 (IFRD2)
PV3878	10 16 1	0.169153302325699	0.629468749751032	1.0	1	4.071505068	200.035292	49.13055214	200.035292	49.13055214	58.35404242	2.902163264	MAP/microtubule affinity-regulating kinase 2 (MARK2), transcript variant 3
BC022344.1	22 12 17	0.09003804161944098	0.6285666806563189	1.0	1	4.041466412	163.6896707	40.50254388	163.6896707	40.50254388	1.392978839	25.04110494	twinfilin, actin-binding protein, homolog 1 (Drosophila) (TWF1)
BC010901.1	40 13 19	0.13123214042005002	0.629468749751032	1.0	1	4.019338046	232.0473252	57.73272178	232.0473252	57.73272178	55.03615403	9.482094065	cytoskeleton associated protein 2 (CKAP2)
NM_022156.3	5 10 5	0.0258376494221116	0.6285666806563189	0.166666666666667	1	4.018357601	7195.042574	1790.543125	7195.042574	1790.543125	848.6838263	548.76133	dihydrouridine synthase 1-like (S. cerevisiae) (DUS1L)
PV3836	37 15 15	0.31971408747829	0.648394733898274	1.0	1	3.997083578	145.0955253	36.30034812	145.0955253	36.30034812	85.48712016	9.929734416	inhibitor of kappa light polypeptide gene enhancer in B-cells, kinase beta (IKBKB)
P3049	45 16 1	0.0491834996880404	0.6285666806563189	1.0	1	3.976111786	594.7268822	149.5749904	594.7268822	149.5749904	49.34609145	2.682311179	v-abl Abelson murine leukemia viral oncogene homolog 1 (ABL1), transcript variant a; see catalog number for detailed information on wild-type or point mutant status
NM_014038.1	6 18 11	0.0956848873906856	0.6285666806563189	1.0	1	3.975333113	499.7281318	125.7072345	499.7281318	125.7072345	83.03619061	9.27662008	basic leucine zipper and W2 domains 2 (BZW2)
BC029057.1	10 12 13	0.0829869199101903	0.6285666806563189	1.0	1	3.975137252	177.2241271	44.58314666	177.2241271	44.58314666	29.75093196	7.862048246	D-amino-acid oxidase (DAO)
NM_006479.2	24 13 7	0.0280316070220305	0.6285666806563189	0.166666666666667	1	3.967321462	3238.991528	816.4177163	3238.991528	816.4177163	222.5793723	376.9450966	RAD51 associated protein 1 (RAD51AP1)
NM_003476.2	11 2 11	0.20220889474739398	0.629468749751032	0.5	1	3.961425989	1557.736956	393.2263181	1557.736956	393.2263181	551.9595159	61.18004619	cysteine and glycine-rich protein 3 (cardiac LIM protein) (CSRP3)
NM_153364.1	32 5 17	0.41999616100688203	0.671115510001799	1.0	1	3.953006013	200.6214318	50.75161312	200.6214318	50.75161312	164.4152478	2.045813456	family with sequence similarity 71, member C (FAM71C)
BC022996.1	24 21 9	0.0616242305875506	0.6285666806563189	1.0	1	3.940708677	435.9905421	110.6375979	435.9905421	110.6375979	53.39186642	12.30657817	SH3 domain-binding protein 2
BC036099.1	21 10 3	0.35816164164512104	0.654346674564474	1.0	1	3.904595232	604.2711141	154.7589643	604.2711141	154.7589643	406.4016668	57.08392635	aryl-hydrocarbon receptor nuclear translocator 2 (ARNT2)
NM_176823.2	26 7 19	0.120605349855842	0.6285666806563189	1.0	1	3.901384414	239.0063163	61.26192422	239.0063163	61.26192422	48.30329788	1.411273573	S100 calcium binding protein A7A (S100A7A)
BC005857.1	38 14 13	0.0467168615851579	0.6285666806563189	1.0	1	3.894894992	1325.150741	340.2275911	1325.150741	340.2275911	146.0053534	47.03017655	Sequestosome-1
BC027484.1	46 5 21	0.0780173763816077	0.6285666806563189	1.0	1	3.890654187	906.7711189	233.0639207	906.7711189	233.0639207	124.516985	16.92573468	tribbles homolog 3 (Drosophila) (TRIB3)
NM_016310.2	17 14 3	0.258077053164454	0.640348806155025	1.0	1	3.889031497	932.8040082	239.8550922	932.8040082	239.8550922	420.9050679	10.82302367	polymerase (RNA) III (DNA directed) polypeptide K, 12.3 kDa (POLR3K)
P2782	48 15 21	0.0270700280835932	0.6285666806563189	1.0	1	3.888831123	97.16655309	24.98605623	97.16655309	24.98605623	12.60498007	10.02184957	zeta-chain (TCR) associated protein kinase 70kDa (ZAP70), transcript variant 1
BC039711.1	27 18 3	0.0426196003326134	0.6285666806563189	1.0	1	3.881455651	348.6739017	89.83070605	348.6739017	89.83070605	32.69069037	8.97786325	centrosomal protein 57kDa (CEP57)
NM_003666.1	41 13 19	0.0011549825234726699	0.6285666806563189	1.0	1	3.876603081	460.2107996	118.7149652	460.2107996	118.7149652	9.191264592	6.183278354	basic leucine zipper nuclear factor 1 (JEM-1) (BLZF1)
BC042608.1	15 9 11	0.0902524613174399	0.6285666806563189	1.0	1	3.872628661	1059.364911	273.5518955	1059.364911	273.5518955	165.6283711	19.99194409	family with sequence similarity 90, member A1 (FAM90A1)
NM_001056.1	20 14 19	0.22087109921548198	0.632080265167634	1.0	1	3.870791759	96.49677511	24.92946692	96.49677511	24.92946692	37.36822602	4.541965035	sulfotransferase family, cytosolic, 1C, member 2 (SULT1C2), transcript variant 1
NM_144608.1	20 14 7	0.5062756738665329	0.7062667191957399	1.0	1	3.860414006	699.1879627	181.1173521	699.1879627	181.1173521	747.4283188	20.39943512	hexamthylene bis-acetamide inducible 2 (HEXIM2)
NM_145020.1	20 12 1	0.11881160372124301	0.6285666806563189	1.0	1	3.856792531	507.8569492	131.6785762	507.8569492	131.6785762	134.5900521	56.42511552	coiled-coil domain containing 11 (CCDC11)
BC020619.1	33 5 3	0.132146588476358	0.629468749751032	1.0	1	3.851993977	136.110293	35.33502227	136.110293	35.33502227	35.08777467	10.00301629	glutathione S-transferase A3 (GSTA3)
NM_207035.1	43 9 13	0.162779181355699	0.629468749751032	0.5	1	3.838333248	1361.148117	354.6195782	1361.148117	354.6195782	382.0931773	44.81227187	UPF0471 protein C1orf63 homolog
NM_031305.1	44 7 11	0.00302770763365254	0.6285666806563189	1.0	1	3.836307473	360.4409298	93.95517234	360.4409298	93.95517234	5.087059046	1.924167937	Rho GTPase activating protein 24 (ARHGAP24), transcript variant 2
NM_014445.2	22 7 13	0.0186552099797169	0.6285666806563189	1.0	1	3.83315887	488.8829269	127.5404812	488.8829269	127.5404812	25.12249992	8.177826294	stress-associated endoplasmic reticulum protein 1 (SERP1)
BC026213.1	48 13 19	0.262477922465852	0.6411526375584661	1.0	1	3.82966428	641.9101171	167.6152451	641.9101171	167.6152451	294.3685723	15.75946946	F-box/WD repeat-containing protein 11
NM_004596.1	1 4 9	0.174265058700663	0.629468749751032	1.0	1	3.827587975	492.203615	128.5936778	492.203615	128.5936778	150.6631214	23.44587574	small nuclear ribonucleoprotein polypeptide A (SNRPA)
NM_002945.2	37 16 13	0.00924766453766261	0.6285666806563189	1.0	1	3.820915247	905.9734618	237.109018	905.9734618	237.109018	64.94049433	64.59533066	replication protein A1, 70kDa (RPA1)
NM_025241.1	13 8 19	0.554570445116717	0.731527828077582	0.5	1	3.818339977	1595.076453	417.7408146	1595.076453	417.7408146	1990.477136	366.1468046	UBX domain containing 1 (UBXD1)
BC077077.1	44 18 17	0.10651693745770599	0.6285666806563189	1.0	1	3.817194075	521.9203982	136.7288086	521.9203982	136.7288086	125.9135131	52.28455195	Dihydropyrimidinase-related protein 3
PV4343	16 16 5	0.368033976647693	0.6588252820089511	1.0	1	3.810500003	218.8679716	57.43812399	218.8679716	57.43812399	150.1423894	16.23182294	serine/threonine kinase 33
BC005371.1	24 14 11	0.0580710934835474	0.6285666806563189	1.0	1	3.80981731	171.8363871	45.10357667	171.8363871	45.10357667	25.22252427	10.02910976	N-acetylglucosamine kinase (NAGK)
BC000029.2	15 19 3	0.42728150308087604	0.6719313856197738	1.0	1	3.805280078	608.6423882	159.9468044	608.6423882	159.9468044	503.963623	5.029330861	Phosphatidylinositol 4-kinase beta
NM_024076.1	39 15 7	0.0144505748740512	0.6285666806563189	1.0	1	3.800704215	441.125637	116.064185	441.125637	116.064185	32.69096538	18.84848283	potassium channel tetramerisation domain containing 15 (KCTD15)
BC053895.1	47 2 13	0.30842754695531105	0.646011529250113	1.0	1	3.788748875	241.3324862	63.69714494	241.3324862	63.69714494	137.3713512	29.55564305	insulin receptor substrate 1 (IRS1)
NM_178152.1	34 13 21	0.19543022310334998	0.629468749751032	0.166666666666667	1	3.780419032	2457.702057	650.1136611	2457.702057	650.1136611	827.4694302	93.9236767	Neuronal migration protein doublecortin
BC023549.2	26 17 3	0.0550509908466066	0.6285666806563189	1.0	1	3.78023675	785.9253579	207.9037399	785.9253579	207.9037399	76.01249267	10.24373043	Fas (TNFRSF6) binding factor 1 (FBF1)
NM_014485.1	7 14 7	0.133187505839598	0.629468749751032	1.0	1	3.772638883	873.6247042	231.5685999	873.6247042	231.5685999	36.1604888	206.1223033	prostaglandin D2 synthase, hematopoietic (PGDS)
NM_133443.1	35 7 3	0.0119694030456715	0.6285666806563189	1.0	1	3.764450939	405.4339144	107.7006769	405.4339144	107.7006769	17.65708677	7.057394616	glutamic pyruvate transaminase (alanine aminotransferase) 2 (GPT2)
BC002568.1	32 12 19	0.19129485506353502	0.629468749751032	1.0	1	3.751607952	74.59588911	19.88371121	74.59588911	19.88371121	29.56449525	13.67054565	cytokine induced apoptosis inhibitor 1 (CIAPIN1)
NM_006439.3	37 14 9	0.11909320623018302	0.6285666806563189	0.166666666666667	1	3.751096571	2727.887101	727.2239062	2727.887101	727.2239062	566.6968499	86.77275802	Protein mab-21-like 2
NM_032636.2	40 12 17	0.26233478966659096	0.6411526375584661	0.5	1	3.744591263	1779.577356	475.2394137	1779.577356	475.2394137	808.5788651	39.50848852	proline/serine-rich coiled-coil 1 (PSRC1), transcript variant 1
BC000997.2	22 16 21	0.188661559586019	0.629468749751032	1.0	1	3.73179211	163.0057994	43.68030012	163.0057994	43.68030012	52.30471726	4.911552135	splicing factor, arginine/serine-rich 7, 35kDa (SFRS7)
NM_032873.3	9 5 13	0.0296570395342801	0.6285666806563189	0.5	1	3.727630369	1427.621702	382.9837082	1427.621702	382.9837082	192.2038891	164.3628396	Cbl-interacting protein Sts-1 (STS-1)
NM_152259.2	32 7 15	0.167836944204243	0.629468749751032	1.0	1	3.726355348	154.9931112	41.59375496	154.9931112	41.59375496	48.86270906	13.51985977	Uncharacterized protein C15orf42
BC005974.1	17 4 9	0.00163261817673557	0.6285666806563189	1.0	1	3.719090214	519.4598158	139.6738949	519.4598158	139.6738949	15.62513444	13.65869566	vesicle-associated membrane protein 4 (VAMP4)
BC033308.1	27 17 1	0.148929971850782	0.629468749751032	1.0	1	3.715582085	430.1780117	115.7767482	430.1780117	115.7767482	106.8357035	6.648372195	DAZ interacting protein 1-like (DZIP1L)
BC009415.1	16 6 7	0.429637871099661	0.672989365806821	1.0	1	3.711966052	276.5388881	74.49930421	276.5388881	74.49930421	228.6469797	1.185435278	kinesin family member 26A (KIF26A)
NM_005338.4	42 7 1	0.0787142419191512	0.6285666806563189	0.166666666666667	1	3.710912649	1953.646594	526.4598707	1953.646594	526.4598707	276.740038	49.37157736	huntingtin interacting protein 1 (HIP1)
BC018113.1	9 15 7	0.0799752504309365	0.6285666806563189	1.0	1	3.707177198	817.6294458	220.5531061	817.6294458	220.5531061	114.2236805	16.90816927	ubiquitin specific peptidase 3 (USP3)
PV3792	45 15 19	0.119481510127657	0.6285666806563189	1.0	1	3.706984541	523.0563742	141.1002308	523.0563742	141.1002308	104.1335213	8.027973527	TTK protein kinase (TTK)
PV4819	23 16 3	0.0175122610407899	0.6285666806563189	1.0	1	3.706091592	86.25992844	23.27517448	86.25992844	23.27517448	5.62273018	8.176171838	MAP/microtubule affinity-regulating kinase 3 (MARK3)
NM_018441.2	45 12 21	0.137899690681104	0.629468749751032	1.0	1	3.695011531	758.3543316	205.2373383	758.3543316	205.2373383	175.2608195	15.67132156	peroxisomal trans-2-enoyl-CoA reductase (PECR)
BC070058.1	9 18 15	0.0643477303933612	0.6285666806563189	1.0	1	3.693629281	175.3012574	47.46043635	175.3012574	47.46043635	19.49104552	33.54989723	Quinone oxidoreductase
BC064391.1	11 18 15	0.22431642430373602	0.632080265167634	1.0	1	3.680027802	109.2972801	29.70012347	109.2972801	29.70012347	44.15611248	10.03585789	Coiled-coil domain-containing protein 6
NM_145691.3	29 5 11	0.15121474707456603	0.629468749751032	1.0	1	3.679911247	364.6495276	99.0919354	364.6495276	99.0919354	94.2136874	12.46941638	ATP synthase mitochondrial F1 complex assembly factor 2 (ATPAF2), nuclear gene encoding mitochondrial protein
NM_000190.2	28 3 19	0.107839017003827	0.6285666806563189	1.0	1	3.674298253	665.1167039	181.0187029	665.1167039	181.0187029	139.4726455	38.82670664	hydroxymethylbilane synthase (HMBS), transcript variant 1
NM_004881.1	46 12 21	0.0466550722664425	0.6285666806563189	1.0	1	3.673638198	557.5584123	151.7728155	557.5584123	151.7728155	64.21861616	23.22203781	tumor protein p53 inducible protein 3 (TP53I3), transcript variant 1
NM_020836.2	24 9 1	0.00795032198196232	0.6285666806563189	1.0	1	3.673123674	199.361065	54.27562007	199.361065	54.27562007	2.597617137	0.10814752	brain-enriched guanylate kinase-associated homolog (rat) (BEGAIN)
NM_018697.3	3 7 9	0.3749210116457271	0.660870569952112	1.0	1	3.669735153	805.3312227	219.4521373	805.3312227	219.4521373	554.5284624	29.40585853	LanC lantibiotic synthetase component C-like 2 (bacterial) (LANCL2)
VIMENTIN	45 15 13	0.280952845131412	0.6419771345995601	1.0	1	3.661882115	55.70112023	15.21106319	55.70112023	15.21106319	28.23488588	5.981801081
NM_004286.2	10 15 11	0.0123169981171323	0.6285666806563189	1.0	1	3.659065071	645.9328394	176.5294759	645.9328394	176.5294759	4.869950657	19.0691288	GTP binding protein 1 (GTPBP1)
BC017258.2	6 8 17	0.5023347411133611	0.703738383663779	1.0	1	3.655379505	52.49011461	14.35968948	52.49011461	14.35968948	54.40908508	3.862977451	minichromosome maintenance complex component 2 (MCM2)
NM_171998.1	6 6 21	0.0167230249924509	0.6285666806563189	1.0	1	3.64271886	161.3934975	44.30577919	161.3934975	44.30577919	4.351241631	0.018869268	Ras-related protein Rab-39B
NM_022140.2	36 7 7	0.0022029090885042	0.6285666806563189	0.166666666666667	1	3.638758507	3297.615191	906.2473328	3297.615191	906.2473328	94.04533189	112.8726867	Band 4.1-like protein 4A
BC017918.1	31 4 19	0.141034459810641	0.629468749751032	1.0	1	3.62960838	1448.68664	399.1302887	1448.68664	399.1302887	30.18815268	340.1759428	chromosome 9 open reading frame 19 (C9orf19)
NM_002907.2	28 19 17	0.0293031776649904	0.6285666806563189	1.0	1	3.628583252	335.7196637	92.52086569	335.7196637	92.52086569	17.23778721	2.222902293	ATP-dependent DNA helicase Q1
NM_018129.1	13 14 1	0.138615694352419	0.629468749751032	1.0	1	3.626568392	184.930584	50.99327078	184.930584	50.99327078	50.85843993	17.13435471	pyridoxamine 5'-phosphate oxidase (PNPO)
NM_138771.1	10 13 7	0.0924730104506857	0.6285666806563189	1.0	1	3.611566992	144.0955537	39.89834718	144.0955537	39.89834718	23.10502679	3.602022158	Coiled-coil domain-containing protein 126
NM_001007534.1	6 18 9	0.0032984212111717	0.6285666806563189	1.0	1	3.603410247	304.6401431	84.54217595	304.6401431	84.54217595	11.44647908	12.98176788	Putative uncharacterized protein C3orf56
BC020622.1	24 19 21	0.0915441591023877	0.6285666806563189	1.0	1	3.600786231	374.5527389	104.0197098	374.5527389	104.0197098	56.45977011	4.485637677	OTU domain containing 7B (OTUD7B)
NM_006038.1	7 7 9	0.24264805973703102	0.634843566259808	0.166666666666667	1	3.599884507	2398.244627	666.2004358	2398.244627	666.2004358	1067.228714	300.8563953	spermatogenesis associated 2 (SPATA2)
BC050548.1	44 9 9	0.17275228526470598	0.629468749751032	1.0	1	3.595924955	202.5681451	56.33269539	202.5681451	56.33269539	57.78968916	2.780127601	kinesin family member 4A (KIF4A)
BC001874.1	36 8 11	0.158304968881427	0.629468749751032	0.166666666666667	1	3.594677759	3781.629466	1052.007918	3781.629466	1052.007918	1022.427072	151.1631287	sequestosome 1 (SQSTM1)
NM_001006667.1	2 18 5	0.183022227566351	0.629468749751032	1.0	1	3.58995044	174.7848294	48.68725414	174.7848294	48.68725414	54.0370759	6.442421211	Tachykinin-3
BC025930.1	26 19 7	0.0069331963051246105	0.6285666806563189	0.166666666666667	1	3.58455584	2845.876491	793.9272305	2845.876491	793.9272305	90.89871139	144.216103	Nuclear protein localization protein 4 homolog
NM_005748.3	30 19 7	0.0180938531057774	0.6285666806563189	1.0	1	3.584314895	1333.921812	372.1553076	1333.921812	372.1553076	133.0663819	128.8272884	YY1-associated factor 2
BC000733.1	13 17 17	0.0113952821248171	0.6285666806563189	0.166666666666667	1	3.565144183	1889.304663	529.9377994	1889.304663	529.9377994	144.915088	147.6369874	eukaryotic translation initiation factor 3, subunit G (EIF3S4)
NM_032858.1	13 9 9	0.23879253876705603	0.633875835047163	1.0	1	3.558034953	755.7158148	212.396962	755.7158148	212.396962	310.6791043	44.93825225	maelstrom homolog (Drosophila) (MAEL)
BC011713.2	16 13 15	0.23271585915282897	0.632160628820671	1.0	1	3.557164192	170.1470219	47.83220924	170.1470219	47.83220924	66.48747341	3.673138027	tRNA methyltransferase 12 homolog (S. cerevisiae) (TRMT12)
NM_032545.2	20 18 17	0.47275082594265705	0.6902858696031229	1.0	1	3.557156824	51.68343973	14.529424	51.68343973	14.529424	48.42695624	5.066019532	cripto, FRL-1, cryptic family 1 (CFC1)
BC018766.1	28 14 11	0.47767363296638504	0.692672436976205	1.0	1	3.546817989	359.4828705	101.3536279	359.4828705	101.3536279	344.4544693	66.44373866	5,10-methylenetetrahydrofolate reductase (NADPH) (MTHFR)
BC099658.1	4 21 1	0.243449337347635	0.634843566259808	1.0	1	3.544224759	319.2071056	90.06401324	319.2071056	90.06401324	131.0199958	8.284379905	Oral-facial-digital syndrome 1 protein (Protein 71-7A) [Source:UniProtKB/Swiss-Prot;Acc:O75665]
NM_006340.1	36 19 17	0.18497714237199203	0.629468749751032	1.0	1	3.544158987	541.1713645	152.6938736	541.1713645	152.6938736	174.6508892	34.19656822	Brain-specific angiogenesis inhibitor 1-associated protein 2
BC007565.1	34 5 9	0.000394115235975385	0.6285666806563189	1.0	1	3.537389141	807.9195577	228.3943116	807.9195577	228.3943116	11.25264634	9.393101192	phospholipase C, gamma 2 (phosphatidylinositol-specific) (PLCG2)
BC092476.1	34 18 11	0.307951218880542	0.646011529250113	1.0	1	3.53410482	238.5736781	67.50611266	238.5736781	67.50611266	127.3459641	5.760799844	RNA-binding protein with multiple splicing
NM_018696.1	9 14 5	0.10159425840874	0.6285666806563189	1.0	1	3.532471803	445.9079095	126.2311306	445.9079095	126.2311306	94.0971215	32.79494807	elaC homolog 1 (E. coli) (ELAC1)
PV3500	30 16 1	0.00934388818234958	0.6285666806563189	1.0	1	3.530774175	95.25114017	26.97740933	95.25114017	26.97740933	6.782597242	6.44728196	casein kinase 1, epsilon (CSNK1E), transcript variant 2
BC001454.1	32 11 21	0.0978493221017771	0.6285666806563189	1.0	1	3.51757081	80.51776844	22.89016278	80.51776844	22.89016278	19.36447192	19.60408514	phosphoenolpyruvate carboxykinase 2 (mitochondrial) (PCK2)
NM_178151.1	19 16 13	0.06280267999866099	0.6285666806563189	0.166666666666667	1	3.514697374	2268.540728	645.4441126	2268.540728	645.4441126	443.2608982	301.0862063	doublecortex; lissencephaly, X-linked (doublecortin) (DCX), transcript variant 4
NM_004637.5	2 21 9	0.354694202397046	0.653222143667035	1.0	1	3.510253477	127.5674923	36.34139049	127.5674923	36.34139049	81.44147066	11.09264788	Ras-related protein Rab-7a
NM_020417.1	29 19 1	0.141419216041225	0.629468749751032	1.0	1	3.506590696	873.6933352	249.1574897	873.6933352	249.1574897	199.8027471	5.251038305	T-box transcription factor TBX20
NM_006406.1	40 4 15	0.0671309779668365	0.6285666806563189	1.0	1	3.491443033	277.771309	79.5577377	277.771309	79.5577377	31.14723673	3.656255002	peroxiredoxin 4 (PRDX4)
BC002921.2	37 19 19	0.122462849377159	0.628959694695044	0.5	1	3.489108794	1407.640027	403.4382732	1407.640027	403.4382732	290.1267321	41.0541875	p21(CDKN1A)-activated kinase 4 (PAK4)
NM_001025202.1	40 8 13	0.31017389187299	0.646011529250113	1.0	1	3.472515213	290.3290895	83.60772285	290.3290895	83.60772285	155.0430783	4.970486906	STAG3-like (LOC442582)
NM_145716.2	25 6 15	0.17438098169128	0.629468749751032	1.0	1	3.466599973	276.9662516	79.8956481	276.9662516	79.8956481	80.51510001	10.00432926	single stranded DNA binding protein 3 (SSBP3), transcript variant 1
NM_012456.1	8 6 7	0.0340992132994208	0.6285666806563189	1.0	1	3.461094312	172.6549464	49.88449629	172.6549464	49.88449629	17.67097893	7.901006794	translocase of inner mitochondrial membrane 10 homolog (yeast) (TIMM10)
NM_016449.2	32 18 11	0.0179612725844167	0.6285666806563189	1.0	1	3.459105824	156.55904	45.25997411	156.55904	45.25997411	5.866833005	1.309710286	hypothetical protein LOC51233 (LOC51233)
BC039832.1	26 3 21	0.0567290889434708	0.6285666806563189	1.0	1	3.457110986	374.6750065	108.3780671	374.6750065	108.3780671	33.85681216	1.337737127	periphilin 1 (PPHLN1)
PV3292	27 15 17	0.10457616035443099	0.6285666806563189	1.0	1	3.452607864	176.8611771	51.2253879	176.8611771	51.2253879	29.45233016	0.07361804	cell division cycle 2, G1 to S and G2 to M (CDC2), transcript variant 1
PV3682	32 15 15	0.27630943904995797	0.6419771345995601	1.0	1	3.447917418	78.33988908	22.72092965	78.33988908	22.72092965	37.6422841	6.669090013	Mitogen-activated protein kinase kinase kinase kinase 5
BC002914.1	48 20 19	0.0415890557986588	0.6285666806563189	0.166666666666667	1	3.446677235	1895.824472	550.0440983	1895.824472	550.0440983	232.8667383	110.0895787	WAS/WASL-interacting protein family member 1
BC007424.2	12 5 17	0.226201883913728	0.632080265167634	0.5	1	3.439206804	1628.740861	473.5803789	1628.740861	473.5803789	621.5786686	84.28803107	PRP4 pre-mRNA processing factor 4 homolog (yeast) (PRPF4)
BC001088.1	11 16 19	0.193078329585168	0.629468749751032	1.0	1	3.433832262	267.2324755	77.82339237	267.2324755	77.82339237	84.4726702	5.711793901	cell division cycle 20 homolog (S. cerevisiae) (CDC20)
BC002559.1	5 17 17	0.0122586523103968	0.6285666806563189	1.0	1	3.412877967	1405.173706	411.7269119	1405.173706	411.7269119	95.96247175	114.5951633	YTH domain family, member 2 (YTHDF2)
NM_005639.1	20 9 9	0.360548157478944	0.6554623548123829	1.0	1	3.403851966	521.4716135	153.2004384	521.4716135	153.2004384	331.7746858	16.90293116	synaptotagmin I (SYT1)
NM_001008711.1	45 19 1	0.146377805664542	0.629468749751032	1.0	1	3.393138904	242.7035538	71.52773894	242.7035538	71.52773894	64.70419866	17.5649999	RNA-binding protein with multiple splicing
NM_138798.1	9 12 1	0.0648109723594949	0.6285666806563189	1.0	1	3.392765983	271.1246059	79.91255726	271.1246059	79.91255726	53.95566732	39.26978517	MIT, microtubule interacting and transport, domain containing 1 (MITD1)
BC018722.1	11 4 15	0.135256741528621	0.629468749751032	1.0	1	3.375593403	569.2698692	168.6429025	569.2698692	168.6429025	126.4660705	15.62665539	alveolar soft part sarcoma chromosome region, candidate 1 (ASPSCR1)
NM_033082.1	23 8 3	0.0365839762332736	0.6285666806563189	1.0	1	3.355980027	314.8444649	93.81595314	314.8444649	93.81595314	44.71430911	32.39369221	Nuclear protein Hcc-1
BC000288.1	7 18 1	0.30598692191736604	0.646011529250113	1.0	1	3.351594706	135.5355935	40.43913583	135.5355935	40.43913583	70.35425653	4.106426329	CCHC-type zinc finger, nucleic acid binding protein (CNBP)
NM_001006634.1	46 7 19	0.155296581626528	0.629468749751032	1.0	1	3.348454087	139.6937055	41.71886545	139.6937055	41.71886545	34.91272744	2.703982379	Rho GTPase activating protein 17 (ARHGAP17), transcript variant 1
BC012109.1	9 14 17	0.0325434883088797	0.6285666806563189	1.0	1	3.345355526	678.5539895	202.8346417	678.5539895	202.8346417	76.32020434	41.11028134	homer homolog 2 (Drosophila) (HOMER2)
BC008902.2	29 10 7	0.00221809084775577	0.6285666806563189	1.0	1	3.345087026	317.0785316	94.78932211	317.0785316	94.78932211	6.462959754	9.182119933	GRIP and coiled-coil domain-containing protein 1
BC032852.2	40 13 1	0.125974082279357	0.629175464728675	0.5	1	3.343832759	1726.358842	516.281455	1726.358842	516.281455	378.0085562	79.46332967	melanoma antigen family B, 4 (MAGEB4)
BC093661.1	23 18 17	0.0664834274861206	0.6285666806563189	1.0	1	3.342685746	852.4343967	255.0148179	852.4343967	255.0148179	93.00670354	10.93904873	Putative uncharacterized protein C14orf177
NM_145865.1	19 7 5	0.0619981655921742	0.6285666806563189	1.0	1	3.342435547	202.2689221	60.51542932	202.2689221	60.51542932	22.05142297	4.058650806	ankyrin repeat and sterile alpha motif domain containing 4B (ANKS4B)
NM_174942.1	45 7 15	0.37058887405225605	0.6606928457443341	0.166666666666667	1	3.332871509	3385.019869	1015.646676	3385.019869	1015.646676	2222.255636	235.9879756	GAS2-like protein 3
NM_173605.1	12 12 5	0.13514725478575398	0.629468749751032	1.0	1	3.328386196	106.8452571	32.10121986	106.8452571	32.10121986	29.26425054	11.7525686	potassium channel regulator (KCNRG), transcript variant 1
BC046117.1	28 3 21	0.087511208266308	0.6285666806563189	1.0	1	3.324136603	294.7052881	88.65619053	294.7052881	88.65619053	61.21607504	29.04910073	dynein, axonemal, light intermediate chain 1 (DNALI1)
BC044574.1	17 18 5	0.14414941742122303	0.629468749751032	1.0	1	3.323558171	258.3343889	77.72825858	258.3343889	77.72825858	64.73988352	14.35123571	enoyl Coenzyme A hydratase domain containing 2 (ECHDC2)
NM_021639.2	29 14 3	0.16925363613708203	0.629468749751032	1.0	1	3.315551014	371.5473387	112.0620184	371.5473387	112.0620184	101.6766885	9.760617989	GC-rich promoter binding protein 1-like 1 (GPBP1L1)
PV3830	6 15 21	0.0167070679766088	0.6285666806563189	1.0	1	3.314952453	98.95587925	29.85137212	98.95587925	29.85137212	9.087734197	6.744834924	STE20-like kinase (yeast) (SLK)
PV4132	24 15 21	0.155543747766302	0.629468749751032	1.0	1	3.310053427	77.24764262	23.33727969	77.24764262	23.33727969	21.14664632	5.192153768	v-kit Hardy-Zuckerman 4 feline sarcoma viral oncogene homolog (KIT), transcript variant 1; see catalog number for detailed information on wild-type or point mutant status
NM_016364.2	20 15 5	0.167307549079978	0.629468749751032	1.0	1	3.307699326	1182.906763	357.622216	1182.906763	357.622216	326.7495554	48.10486346	dual specificity phosphatase 13 (DUSP13), transcript variant 6
BC030950.1	21 4 17	0.29107716569208597	0.643828086117542	1.0	1	3.306532253	498.2766823	150.6946384	498.2766823	150.6946384	245.713811	31.10109229	Small nuclear protein PRAC
BC026100.2	4 9 13	0.24618765711309698	0.635478751758898	1.0	1	3.297854168	172.2648263	52.23542873	172.2648263	52.23542873	73.11238697	16.33365827	testis-specific transcript, Y-linked 8
BC064367.1	11 21 1	0.194323998832764	0.629468749751032	1.0	1	3.297775965	167.4429597	50.77451031	167.4429597	50.77451031	52.16095396	2.316675245	ankyrin repeat and sterile alpha motif domain containing 6 (ANKS6)
BC027951.1	8 20 19	0.218478235834534	0.632080265167634	0.166666666666667	1	3.294653959	3022.78347	917.4813221	3022.78347	917.4813221	1067.519921	51.19968022	Cas scaffolding protein family member 4
NM_018454.4	20 20 11	0.0392519100123452	0.6285666806563189	1.0	1	3.289864286	465.6418622	141.5383195	465.6418622	141.5383195	57.09749214	29.37271681	nucleolar and spindle associated protein 1 (NUSAP1), transcript variant 2
NM_002415.1	18 3 15	0.0853165031520355	0.6285666806563189	1.0	1	3.285487659	157.1182258	47.82188889	157.1182258	47.82188889	21.59245706	2.311005262	macrophage migration inhibitory factor (glycosylation-inhibiting factor) (MIF)
NM_022772.2	43 7 21	0.0139343286524705	0.6285666806563189	1.0	1	3.274587909	250.8516835	76.60557312	250.8516835	76.60557312	0.298191168	5.501976404	EPS8-like 2 (EPS8L2)
NM_001015509.1	40 18 5	0.0984503867820972	0.6285666806563189	1.0	1	3.272322965	1055.733831	322.6251939	1055.733831	322.6251939	223.0946679	90.52423406	Peptidyl-tRNA hydrolase 2, mitochondrial
BC017504.1	25 4 9	0.496701658746888	0.701647463513904	1.0	1	3.270662722	315.452175	96.44900799	315.452175	96.44900799	306.5474387	4.559834827	Differentially expressed in FDCP 6 homolog
NM_144659.1	14 3 15	0.00447585839143249	0.6285666806563189	0.166666666666667	1	3.253443056	1627.496789	500.2382895	1627.496789	500.2382895	51.45684277	70.85685622	t-complex 10 (mouse)-like (TCP10L)
NM_001387.2	26 18 1	0.0171812356967194	0.6285666806563189	1.0	1	3.249880144	168.2220105	51.76252756	168.2220105	51.76252756	7.04956349	2.098312219	Dihydropyrimidinase-related protein 3
BC031074.1	47 17 3	0.24864322842455897	0.6374308219611421	1.0	1	3.247700999	512.2737089	157.7342585	512.2737089	157.7342585	207.0158472	9.721055743	poly (ADP-ribose) polymerase family, member 16 (PARP16)
NM_000430.2	7 10 5	0.0130753507632905	0.6285666806563189	1.0	1	3.247424431	267.1049484	82.25132072	267.1049484	82.25132072	21.83605386	20.62683581	platelet-activating factor acetylhydrolase, isoform Ib, alpha subunit 45kDa (PAFAH1B1)
NM_018553.1	15 8 7	0.0154582536427042	0.6285666806563189	1.0	1	3.243517207	1174.41241	362.0799073	1174.41241	362.0799073	7.601031861	36.2241878	Uncharacterized protein C17orf85
NM_016638.1	18 15 3	0.072000251806855	0.6285666806563189	1.0	1	3.23621853	370.9298699	114.6183011	370.9298699	114.6183011	57.55373951	20.74946226	ADP-ribosylation factor-like protein 6-interacting protein 4
NM_015621.2	46 7 21	0.252726579093436	0.639933960708151	1.0	1	3.23577071	164.4082493	50.80961047	164.4082493	50.80961047	68.0952887	6.440925229	coiled-coil domain containing 69 (CCDC69)
NM_002750.2	16 9 17	0.433068920288411	0.674493049351478	1.0	1	3.230850796	111.0989655	34.38690689	111.0989655	34.38690689	87.79188546	1.640218551	mitogen-activated protein kinase 8 (MAPK8), transcript variant JNK1-a1
BC000827.1	16 20 15	0.34632476084026503	0.652481843788546	1.0	1	3.228467152	188.5428168	58.4001038	188.5428168	58.4001038	112.0409135	10.20062744	Condensin complex subunit 3
NM_016077.1	36 3 15	0.0171978430438185	0.6285666806563189	1.0	1	3.226581737	1031.87764	319.8052071	1031.87764	319.8052071	80.4825024	46.76664141	peptidyl-tRNA hydrolase 2 (PTRH2), nuclear gene encoding mitochondrial protein
NM_023112.2	20 8 19	0.0649936399187956	0.6285666806563189	1.0	1	3.217940464	282.4569041	87.77567742	282.4569041	87.77567742	30.75535404	4.840561166	OTU domain, ubiquitin aldehyde binding 2 (OTUB2)
BC031549.1	4 9 1	0.197318385324408	0.629468749751032	1.0	1	3.211554953	394.9700883	122.9840666	394.9700883	122.9840666	123.1974198	0.724808504	CDC-like kinase 1 (CLK1)
NM_001001653.1	47 9 3	0.259488756548104	0.640381623024256	1.0	1	3.200460415	122.2450666	38.19608767	122.2450666	38.19608767	51.46413693	2.448097215	mediator of RNA polymerase II transcription, subunit 8 homolog (S. cerevisiae) (MED8), transcript variant 4
BC012539.1	16 16 13	0.33107474403331605	0.6518197754641228	1.0	1	3.20016315	114.7080551	35.84443972	114.7080551	35.84443972	63.86685384	0.333283039	mediator complex subunit 31 (MED31)
NM_003418.1	45 18 19	0.10685571776617199	0.6285666806563189	1.0	1	3.198483731	176.9543915	55.32446196	176.9543915	55.32446196	29.90336837	2.916013406	Cellular nucleic acid-binding protein
BC017163.1	11 16 13	0.0163995820597908	0.6285666806563189	1.0	1	3.185632753	290.8638349	91.30488586	290.8638349	91.30488586	4.995211362	13.74412565	LUC7-like 2 (S. cerevisiae) (LUC7L2)
NM_023930.1	6 6 17	0.00256007442366989	0.6285666806563189	1.0	1	3.182120062	321.7949117	101.1259492	321.7949117	101.1259492	6.480829355	3.423207793	potassium channel tetramerisation domain containing 14 (KCTD14)
BC009894.2	48 4 13	0.0447617825508384	0.6285666806563189	0.166666666666667	1	3.176059768	1647.041397	518.5801015	1647.041397	518.5801015	154.8175658	244.459493	3'-phosphoadenosine 5'-phosphosulfate synthase 2 (PAPSS2)
NM_021158.1	6 13 13	0.0479102918932413	0.6285666806563189	1.0	1	3.164161454	181.858393	57.47443537	181.858393	57.47443537	14.07842083	1.685447365	tribbles homolog 3 (Drosophila) (TRIB3)
BC005043.1	4 8 11	0.43244075582424296	0.6740760797988691	0.5	1	3.16234872	1702.023415	538.2149679	1702.023415	538.2149679	1337.351791	153.7283648	hypothetical protein MGC31957 (MGC31957)
BC015944.1	24 14 19	0.0271680386494484	0.6285666806563189	1.0	1	3.160839192	576.2963376	182.3238395	576.2963376	182.3238395	28.25987049	5.237189202	TIA1 cytotoxic granule-associated RNA binding protein (TIA1)
BC032749.1	34 19 7	0.46698484732435397	0.6871451643149711	1.0	1	3.159402462	44.32270194	14.02882427	44.32270194	14.02882427	38.78003385	4.06742344	Protein SET
BC047455.1	28 2 13	0.0799911872884554	0.6285666806563189	0.166666666666667	1	3.156495739	4400.032402	1393.961141	4400.032402	1393.961141	91.21533086	579.9841312	DEAD (Asp-Glu-Ala-Asp) box polypeptide 4 (DDX4)
NM_006116.2	40 3 3	0.112058007686319	0.6285666806563189	1.0	1	3.150643454	343.0542185	108.8838593	343.0542185	108.8838593	59.22237626	2.67428662	mitogen-activated protein kinase kinase kinase 7 interacting protein 1 (MAP3K7IP1), transcript variant alpha
NM_003910.2	21 4 21	0.0558005510950341	0.6285666806563189	0.166666666666667	1	3.149234632	1869.997164	593.7941697	1869.997164	593.7941697	328.7369416	291.6060714	BUD31 homolog (S. cerevisiae) (BUD31)
NM_012241.2	47 3 11	0.0894966233623705	0.6285666806563189	1.0	1	3.142702651	669.8512422	213.1449636	669.8512422	213.1449636	35.92944812	115.6789492	sirtuin (silent mating type information regulation 2 homolog) 5 (S. cerevisiae) (SIRT5), transcript variant 1
BC015738.1	16 3 9	0.24223805731696	0.634843566259808	1.0	1	3.136412976	181.5494161	57.88441047	181.5494161	57.88441047	71.97905211	10.91386202	Zinc finger FYVE domain-containing protein 19
PV3499	16 15 17	0.40331829113404705	0.668443799366775	1.0	1	3.120863852	55.78789509	17.87578624	55.78789509	17.87578624	39.94272019	6.502012838	casein kinase 1, gamma 2 (CSNK1G2)
NM_145306.1	1 14 5	0.0969781859436682	0.6285666806563189	1.0	1	3.116800019	395.1859165	126.7921952	395.1859165	126.7921952	75.01213053	25.26494142	chromosome 10 open reading frame 35 (C10orf35)
Internal_5220	38 15 7	0.33323146587044394	0.6518197754641228	1.0	1	3.116789195	141.21502	45.30785086	141.21502	45.30785086	78.58612102	5.393818072
BC028348.2	32 8 21	0.377778886374517	0.660870569952112	1.0	1	3.116054284	183.1282742	58.76928238	183.1282742	58.76928238	118.9611182	7.760815638	growth factor, augmenter of liver regeneration (ERV1 homolog, S. cerevisiae) (GFER)
NM_007006.1	5 17 15	0.10659947335352	0.6285666806563189	1.0	1	3.100127945	358.9635004	115.7898986	358.9635004	115.7898986	16.30645027	66.94472808	nudix (nucleoside diphosphate linked moiety X)-type motif 21 (NUDT21)
NM_021640.2	27 9 1	0.0229224972855974	0.6285666806563189	1.0	1	3.094678929	218.4156079	70.57779268	218.4156079	70.57779268	8.781926633	1.481412089	chromosome 12 open reading frame 10 (C12orf10)
BC038976.1	4 17 7	0.300744739474529	0.646011529250113	1.0	1	3.093438568	453.5058207	146.6024977	453.5058207	146.6024977	221.8505929	3.751340813	Rho GTPase-activating protein 15
NM_023940.1	22 14 9	0.19811116382655802	0.629468749751032	1.0	1	3.091375071	641.6111606	207.5487917	641.6111606	207.5487917	204.0537817	29.62099289	RAS-like, family 11, member B (RASL11B)
NM_194290.1	19 21 11	0.202630603644583	0.6294976309020329	1.0	1	3.090306245	1175.824459	380.4880053	1175.824459	380.4880053	374.3724347	29.8325516	cDNA FLJ42001 fis, clone SPLEN2029912 (LOC153684 protein) [Source:UniProtKB/TrEMBL;Acc:Q6ZVW3]
BC035198.1	38 4 1	0.0659615779990589	0.6285666806563189	1.0	1	3.089962823	584.6822885	189.2198456	584.6822885	189.2198456	68.94533331	15.80221526	pyruvate kinase, muscle (PKM2)
BC020786.1	36 13 15	0.0272101154255873	0.6285666806563189	1.0	1	3.082611725	287.29046	93.19709572	287.29046	93.19709572	19.02906525	6.466689585	pleiotropic regulator 1 (PRL1 homolog, Arabidopsis) (PLRG1)
BC053995.1	25 9 11	0.0760860701651841	0.6285666806563189	1.0	1	3.077602002	93.47126765	30.3714605	93.47126765	30.3714605	12.51697555	2.848942202	chromosome 11 open reading frame 66 (C11orf66)
BC009967.1	24 3 7	0.061828325094792	0.6285666806563189	1.0	1	3.075137846	141.1370285	45.89616321	141.1370285	45.89616321	13.37107384	0.944177462	N-terminal kinase-like protein
NM_021128.3	20 18 7	0.24645283743545301	0.635478751758898	1.0	1	3.074840949	130.9030306	42.57229326	130.9030306	42.57229326	50.93028055	0.189132077	DNA-directed RNA polymerases I, II, and III subunit RPABC5
NM_172070.2	44 7 7	0.0569675954042864	0.6285666806563189	1.0	1	3.071767511	1157.783503	376.9111754	1157.783503	376.9111754	99.75428334	4.118528862	zinc finger protein 650 (ZNF650)
NM_001004286.1	32 19 5	0.35024737108281	0.652640491331636	1.0	1	3.064992956	197.9317249	64.57819894	197.9317249	64.57819894	115.8068914	4.551145942	DNA fragmentation factor subunit beta
NM_002631.2	34 8 7	0.000452160387666725	0.6285666806563189	1.0	1	3.062137606	319.2361144	104.2527004	319.2361144	104.2527004	1.260770981	0.546628821	phosphogluconate dehydrogenase (PGD)
NM_205853.1	1 8 1	0.0908534720257588	0.6285666806563189	1.0	1	3.061502493	372.7061436	121.7396179	372.7061436	121.7396179	55.57542511	9.662178839	musculoskeletal, embryonic nuclear protein 1 (MUSTN1)
PV3973	38 15 15	0.31224398668481296	0.647892254495995	1.0	1	3.058309253	124.9519077	40.85653127	124.9519077	40.85653127	64.28256716	7.470861091	protein kinase, cGMP-dependent, type II (PRKG2)
NM_018189.2	12 8 17	0.0255205553628898	0.6285666806563189	1.0	1	3.058154482	389.9582824	127.5142524	389.9582824	127.5142524	44.49925379	36.07067901	Developmental pluripotency-associated protein 4
NM_023934.2	48 6 11	0.152544466398793	0.629468749751032	1.0	1	3.048148358	244.536667	80.22466044	244.536667	80.22466044	56.77734219	0.416610767	FUN14 domain containing 2 (FUNDC2)
BC003065.1	46 9 21	0.17217783239882403	0.629468749751032	1.0	1	3.046845992	1171.035867	384.3436359	1171.035867	384.3436359	312.9913256	27.73657182	Cell division protein kinase 2
BC034762.1	34 20 15	0.0614711304158373	0.6285666806563189	1.0	1	3.042881938	168.5014344	55.37560702	168.5014344	55.37560702	15.49603986	0.005551661	golgi SNAP receptor complex member 2 (GOSR2), transcript variant C, mRNA.
PHC0035	36 16 1	0.032428893677092	0.6285666806563189	1.0	1	3.03777528	43.33759232	14.2662272	43.33759232	14.2662272	5.598417725	4.891717793	interleukin 3 (colony-stimulating factor, multiple) (IL3)
BC091489.1	28 18 19	0.0351403081821848	0.6285666806563189	1.0	1	3.018413641	824.3470058	273.1060431	824.3470058	273.1060431	44.88651807	4.14954735	zinc finger, MYND domain containing 11, mRNA (cDNA clone MGC:111056 IMAGE:6186814), complete cds
NM_018960.4	21 5 9	0.10759842327514399	0.6285666806563189	1.0	1	3.011615937	107.3649573	35.65028194	107.3649573	35.65028194	21.53893481	6.911212551	glycine N-methyltransferase (GNMT)
PV4559	7 15 19	0.171604275388131	0.629468749751032	1.0	1	3.009009121	57.27958081	19.03602764	57.27958081	19.03602764	17.40610004	5.677688983	eukaryotic elongation factor-2 kinase
NM_004485.2	11 3 13	0.259232119675593	0.640348806155025	1.0	1	3.005502349	338.3614064	112.5806494	338.3614064	112.5806494	137.7242489	0.88043338	guanine nucleotide binding protein (G protein), gamma 4 (GNG4), transcript variant 3
NM_006917.3	36 19 7	0.100677456095146	0.6285666806563189	1.0	1	3.00261408	118.9343752	39.6102769	118.9343752	39.6102769	18.91083371	2.695942627	Retinoic acid receptor RXR-gamma
BC009368.2	3 4 15	0.5020360028989571	0.7037311689759059	1.0	1	3.001194001	327.7190117	109.1962104	327.7190117	109.1962104	311.295075	16.24556542	SWI/SNF related, matrix associated, actin dependent regulator of chromatin, subfamily d, member 1 (SMARCD1)
BC017114.1	22 4 3	0.0167561127162767	0.6285666806563189	1.0	1	2.997820751	737.1702525	245.9020447	737.1702525	245.9020447	66.85405454	57.38538677	oligonucleotide/oligosaccharide-binding fold containing 2A (OBFC2A)
BC065912.1	47 19 1	0.086612627288004	0.6285666806563189	1.0	1	2.996967497	409.883542	136.7660952	409.883542	136.7660952	63.13291754	16.23670344	Tyrosine-protein kinase ABL2
NM_021943.1	40 12 11	0.0646411409175954	0.6285666806563189	0.166666666666667	1	2.992628846	8115.823254	2711.937789	8115.823254	2711.937789	121.2481534	838.4281408	zinc finger, AN1-type domain 3 (ZFAND3)
BC015505.1	1 5 19	0.0699898082621481	0.6285666806563189	0.166666666666667	1	2.991792418	2373.51969	793.3437078	2373.51969	793.3437078	8.504872278	247.7152472	DEAD (Asp-Glu-Ala-Asp) box polypeptide 42 (DDX42)
BC014959.1	14 5 19	0.364344728829258	0.657234063563776	1.0	1	2.991515327	486.5419218	162.6406248	486.5419218	162.6406248	295.8104893	17.16805226	RING1 and YY1 binding protein (RYBP)
NM_017724.1	5 4 15	0.12449487819734299	0.629175464728675	1.0	1	2.991082472	197.6442576	66.07783617	197.6442576	66.07783617	36.91313278	0.916419134	leucine rich repeat (in FLII) interacting protein 2 (LRRFIP2), transcript variant 2
BC022520.1	31 2 17	0.0415752333546008	0.6285666806563189	1.0	1	2.989907733	550.6199759	184.159521	550.6199759	184.159521	2.37157987	34.62257563	RUN domain containing 3B (RPIB9)
BC016582.1	44 20 1	0.192795843284234	0.629468749751032	1.0	1	2.988776672	248.6565765	83.19677373	248.6565765	83.19677373	78.56996395	17.26765083	polypyrimidine tract binding protein 2 (PTBP2)
NM_015039.2	29 8 21	0.0500988366049745	0.6285666806563189	1.0	1	2.979093224	348.6127705	117.0197588	348.6127705	117.0197588	41.88885141	17.18560607	nicotinamide nucleotide adenylyltransferase 2 (NMNAT2), transcript variant 1
NM_080658.1	2 14 7	0.047965181994400995	0.6285666806563189	1.0	1	2.978539795	86.21228437	28.94447961	86.21228437	28.94447961	8.515358895	13.09048341	aspartoacylase (aminocyclase) 3 (ACY3)
NM_016508.2	26 13 17	0.0598661004412682	0.6285666806563189	0.166666666666667	1	2.974844826	2579.929651	867.2484791	2579.929651	867.2484791	306.9556861	95.05925187	Cyclin-dependent kinase-like 3
NM_020134.2	46 21 1	0.26913033043519	0.6419771345995601	1.0	1	2.970856489	220.1709771	74.11027019	220.1709771	74.11027019	93.25439128	5.160225838	Dihydropyrimidinase-related protein 5
NM_023938.4	36 5 15	0.0253045472904586	0.6285666806563189	0.166666666666667	1	2.969685084	5597.650012	1884.930508	5597.650012	1884.930508	536.0303184	312.0179827	Specifically androgen-regulated gene protein
PHC1346	2 16 5	0.35394047791264205	0.6531940334819849	1.0	1	2.966510053	69.28882818	23.35701782	69.28882818	23.35701782	41.16961126	6.979607693	Recombinant Human Stromal Cell derived Factor-1a (SDF-1a)
BC063451.1	14 19 11	0.0657449111964625	0.6285666806563189	1.0	1	2.963962251	93.17844022	31.4371211	93.17844022	31.4371211	12.73849023	4.495323186	t-complex 10 (mouse) (TCP10)
NM_005794.2	7 7 13	0.17841843068286103	0.629468749751032	1.0	1	2.959097364	346.412776	117.0670422	346.412776	117.0670422	93.36651674	0.678988981	dehydrogenase/reductase (SDR family) member 2 (DHRS2), transcript variant 2
BC051911.1	21 10 7	0.10046997639389399	0.6285666806563189	1.0	1	2.951353724	202.1443865	68.49209054	202.1443865	68.49209054	33.86335083	7.285705351	chromosome 13 open reading frame 24 (C13orf24)
BC034488.2	44 5 13	0.00336403656388573	0.6285666806563189	1.0	1	2.947782039	976.1493437	331.147056	976.1493437	331.147056	35.89219196	38.35364648	ATP-binding cassette, sub-family F (GCN20), member 1 (ABCF1)
BC008656.1	28 3 13	0.0856017326545145	0.6285666806563189	1.0	1	2.94497518	294.5463417	100.0165786	294.5463417	100.0165786	39.92924192	6.114830258	Spermatogenesis-associated protein 7
NM_175609.1	21 9 9	0.0247059940226049	0.6285666806563189	1.0	1	2.941982083	610.9708346	207.6732004	610.9708346	207.6732004	22.37400451	0.958858854	ADP-ribosylation factor GTPase activating protein 1 (ARFGAP1), transcript variant 2
NM_005051.1	29 9 21	0.166396940521046	0.629468749751032	1.0	1	2.937754323	266.3812324	90.67512223	266.3812324	90.67512223	69.07845425	9.963399927	glutaminyl-tRNA synthetase (QARS)
NM_016495.1	33 4 3	0.10591811406643901	0.6285666806563189	1.0	1	2.936424858	680.3017153	231.6768684	680.3017153	231.6768684	106.5782183	1.174545212	TBC1 domain family, member 7 (TBC1D7)
BC002437.1	18 3 19	0.134926525424746	0.629468749751032	1.0	1	2.936269209	1019.474596	347.2006562	1019.474596	347.2006562	227.1773961	51.50454568	exosome component 3 (EXOSC3)
NM_138333.1	8 13 17	0.10979634865471302	0.6285666806563189	1.0	1	2.935977774	174.5029021	59.43604332	174.5029021	59.43604332	37.54181647	14.53272429	family with sequence similarity 122A (FAM122A)
NM_003318.3	21 21 3	0.114332712762633	0.6285666806563189	1.0	1	2.930271268	243.0781471	82.95414482	243.0781471	82.95414482	41.27245708	1.589518171	TTK protein kinase (TTK)
BC018063.1	43 14 9	0.194193076662279	0.629468749751032	1.0	1	2.926254191	256.5959886	87.68752538	256.5959886	87.68752538	85.45600296	26.87402841	potassium channel tetramerisation domain containing 4 (KCTD4)
NM_015975.3	7 13 19	0.0325093408809953	0.6285666806563189	1.0	1	2.923642109	101.4546152	34.70144821	101.4546152	34.70144821	7.280205528	2.331021431	TAF9B RNA polymerase II, TATA box binding protein (TBP)-associated factor, 31kDa (TAF9B)
BC050377.1	15 20 13	0.23926008739746998	0.6339612343056961	1.0	1	2.923345847	353.7459552	121.0072204	353.7459552	121.0072204	129.9541428	2.776777429	Serine/threonine-protein kinase PAK 1
PHC1244	26 16 5	0.352843260088012	0.653100613460204	1.0	1	2.921789147	51.36179508	17.57888489	51.36179508	17.57888489	30.35030838	5.971869135	chemokine (C-C motif) ligand 19 (CCL19)
NM_201521.1	38 7 21	0.114808699208135	0.6285666806563189	1.0	1	2.916697805	154.1656751	52.85623859	154.1656751	52.85623859	26.52482195	2.038751798	kinesin light chain 4 (KLC4), transcript variant 1
BC032825.2	19 9 11	0.194156946180259	0.629468749751032	1.0	1	2.909554417	93.68733558	32.19989117	93.68733558	32.19989117	28.98255144	5.608975615	SH3-domain GRB2-like 2 (SH3GL2)
BC033088.1	23 4 19	0.074207911031892	0.6285666806563189	1.0	1	2.899690984	141.8643115	48.9239413	141.8643115	48.9239413	17.80214976	3.873299512	lamin A/C (LMNA)
PV3505	11 15 17	0.126612579766228	0.629468749751032	1.0	1	2.89634114	64.54718997	22.28576913	64.54718997	22.28576913	15.86588806	6.596170086	testis-specific serine kinase 1B (TSSK1B)
BC031827.1	17 13 13	0.144437457729121	0.629468749751032	1.0	1	2.893537725	208.8124006	72.16508663	208.8124006	72.16508663	44.64660201	0.82779118	cDNA clone MGC:25008 IMAGE:4453355, complete cds
NM_198216.1	12 21 19	0.338943385965388	0.6518197754641228	1.0	1	2.888575021	660.3221861	228.5979008	660.3221861	228.5979008	370.6827757	76.01222133	small nuclear ribonucleoprotein polypeptides B and B1 (SNRPB), transcript variant 1, mRNA.
NM_006449.2	39 12 19	0.0442514657302474	0.6285666806563189	1.0	1	2.881829976	617.9614538	214.4336963	617.9614538	214.4336963	52.23268117	14.08877184	CDC42 effector protein (Rho GTPase binding) 3 (CDC42EP3)
PHC1606	12 16 5	0.0498045998780867	0.6285666806563189	1.0	1	2.881373502	54.57812452	18.94170418	54.57812452	18.94170418	0.668792765	4.343434341	C-X-C motif chemokine 9
BC000937.2	25 15 11	0.0274966527048568	0.6285666806563189	1.0	1	2.880234426	213.0641111	73.97457274	213.0641111	73.97457274	17.72405454	8.263660151	phosphatidylinositol glycan anchor biosynthesis, class G (PIGG)
BC047056.1	12 12 15	0.0376548171490209	0.6285666806563189	1.0	1	2.872650499	1441.368064	501.7554572	1441.368064	501.7554572	50.76998694	131.140156	DnaJ (Hsp40) homolog, subfamily B, member 2 (DNAJB2)
BC021247.1	17 16 13	0.013217243930879	0.6285666806563189	1.0	1	2.872420224	94.66183113	32.95542565	94.66183113	32.95542565	4.81527839	6.891908273	Phosphatase and actin regulator 4
NM_022337.1	16 14 7	0.410520420901281	0.668698217469589	1.0	1	2.863241097	241.7456728	84.4307778	241.7456728	84.4307778	167.7248035	10.99546679	RAB38, member RAS oncogene family (RAB38)
NM_001001974.1	6 18 17	0.131983186009491	0.629468749751032	1.0	1	2.861171238	296.7821708	103.7275109	296.7821708	103.7275109	67.76451173	20.03384675	pleckstrin homology domain containing, family A (phosphoinositide binding specific) member 1 (PLEKHA1), transcript variant 2
BC015665.2	10 6 17	0.23832240742251198	0.6338516622377379	1.0	1	2.860862732	1005.653434	351.5210369	1005.653434	351.5210369	375.681801	61.07509687	LATS, large tumor suppressor, homolog 1 (Drosophila) (LATS1)
Internal_268424	8 16 17	0.29120112200014797	0.643828086117542	1.0	1	2.859024764	131.6619113	46.05133642	131.6619113	46.05133642	59.704487	2.503255195
PV3863	32 15 19	0.289245572681747	0.643828086117542	1.0	1	2.857829531	116.1090542	40.62840451	116.1090542	40.62840451	52.26232569	2.501905392	v-abl Abelson murine leukemia viral oncogene homolog 1 (ABL1), transcript variant a; see catalog number for detailed information on wild-type or point mutant status
NM_022573.1	40 7 5	0.0538686933791448	0.6285666806563189	1.0	1	2.855281589	148.0714195	51.85877991	148.0714195	51.85877991	14.21248721	3.446549537	testis specific protein, Y-linked 2 (TSPY2)
BC024187.2	35 14 9	0.109243561372919	0.6285666806563189	1.0	1	2.853116622	145.0595408	50.84248562	145.0595408	50.84248562	23.11541633	0.450573498	DEAH (Asp-Glu-Ala-His) box polypeptide 40 (DHX40)
NM_001449.2	47 14 9	0.10875309235747001	0.6285666806563189	1.0	1	2.852115387	908.4736516	318.5262615	908.4736516	318.5262615	143.9435564	0.923456636	four and a half LIM domains 1 (FHL1)
BC012423.1	29 17 19	0.33032723383324797	0.6518197754641228	1.0	1	2.849148567	93.67664751	32.87882163	93.67664751	32.87882163	49.10338071	0.341088264	superoxide dismutase 2, mitochondrial (SOD2)
BC002509.1	31 7 19	0.33998255025791896	0.6518197754641228	1.0	1	2.848072137	190.7215302	66.96513326	190.7215302	66.96513326	103.6063561	3.702969418	PHD finger protein 23
NM_020804.2	22 6 13	0.163595090730267	0.629468749751032	1.0	1	2.846791838	80.05608826	28.12151109	80.05608826	28.12151109	20.9126624	4.467156605	protein kinase C and casein kinase substrate in neurons 1 (PACSIN1)
NM_032403.1	39 16 15	0.31388658497289	0.648234952705402	1.0	1	2.846538168	223.3396593	78.4600965	223.3396593	78.4600965	111.358958	12.61271358	protocadherin gamma subfamily C, 3 (PCDHGC3), transcript variant 3
BC024194.2	26 18 13	0.0812107790610692	0.6285666806563189	1.0	1	2.844116025	91.41792582	32.14282576	91.41792582	32.14282576	10.84836245	0.567581425	3-hydroxymethyl-3-methylglutaryl-Coenzyme A lyase-like 1 (HMGCLL1)
NM_145061.1	11 14 13	0.00766016208562871	0.6285666806563189	1.0	1	2.843705049	567.1912416	199.455018	567.1912416	199.455018	30.30348255	21.27160831	chromosome 13 open reading frame 3 (C13orf3)
NM_194299.1	2 7 3	0.37128013068675	0.660870569952112	1.0	1	2.842558549	337.4875259	118.7266753	337.4875259	118.7266753	205.7636672	22.61745856	Synaptonemal complex protein 2-like
NM_152376.2	27 18 7	0.36539342318824797	0.657366405387008	1.0	1	2.840621026	774.3859297	272.6114897	774.3859297	272.6114897	459.909584	26.67227392	UBX domain containing 3 (UBXD3)
BC028039.1	20 13 13	0.272963632475287	0.6419771345995601	1.0	1	2.83635494	134.6274305	47.46494473	134.6274305	47.46494473	56.41559895	1.816567131	hypothetical protein MGC39900 (MGC39900)
NM_152387.2	6 19 19	0.0619849014650064	0.6285666806563189	0.166666666666667	1	2.835774838	4385.758285	1546.581988	4385.758285	1546.581988	402.9117708	34.23251332	BTB/POZ domain-containing protein KCTD18
NM_153339.1	38 9 7	0.202676177158383	0.6294976309020329	1.0	1	2.82922304	234.4455532	82.86570197	234.4455532	82.86570197	75.96907654	17.29370152	pseudouridylate synthase-like 1 (PUSL1)
NM_004281.2	8 5 5	0.14587721758513902	0.629468749751032	1.0	1	2.828093055	204.271693	72.22948079	204.271693	72.22948079	47.01958786	9.250568926	BCL2-associated athanogene 3 (BAG3)
BC001550.1	21 15 3	0.626230534380128	0.77454829252279	1.0	1	2.821281738	415.5570382	147.2937043	415.5570382	147.2937043	572.2299104	165.8382565	14-3-3 protein sigma
NM_032461.2	28 12 3	0.140177701387675	0.629468749751032	1.0	1	2.816060895	185.137164	65.74330987	185.137164	65.74330987	39.80803479	6.230699272	SPANX family, member B1 (SPANXB1)
NM_201280.1	20 7 19	0.0254538790328069	0.6285666806563189	1.0	1	2.81482184	391.7090873	139.15946	391.7090873	139.15946	40.62258713	27.89160183	muted homolog (mouse) (MUTED)
BC004247.1	8 6 19	0.302660262521824	0.646011529250113	1.0	1	2.807697608	150.1386155	53.47392648	150.1386155	53.47392648	65.71798746	73.93467967	Ras-related C3 botulinum toxin substrate 1
NM_002055.1	15 16 19	0.11973874143816801	0.6285666806563189	1.0	1	2.806165178	76.64306876	27.3123868	76.64306876	27.3123868	15.716451	4.481986291	glial fibrillary acidic protein (GFAP)
NM_014047.1	19 3 11	0.0219098657716573	0.6285666806563189	1.0	1	2.805349887	209.5194378	74.68567069	209.5194378	74.68567069	13.56421831	5.832779128	chromosome 19 open reading frame 53 (C19orf53)
BC016942.1	33 14 19	0.0393271283586512	0.6285666806563189	1.0	1	2.798781387	260.3172869	93.01093974	260.3172869	93.01093974	31.20559821	35.72909187	Putative adenosylhomocysteinase 2
NM_016281.2	40 19 9	0.16741101141343803	0.629468749751032	1.0	1	2.794911128	272.4474842	97.47983809	272.4474842	97.47983809	70.51514497	12.58975343	TAO kinase 3 (TAOK3)
BC031691.2	9 9 13	0.0736529322332994	0.6285666806563189	0.166666666666667	1	2.794218782	5852.020971	2094.3317	5852.020971	2094.3317	1000.310333	491.1481027	SLAIN motif family, member 2 (SLAIN2)
PV3367	16 15 21	0.428311840462413	0.672010133587566	1.0	1	2.791609496	59.07718338	21.16240952	59.07718338	21.16240952	43.16592986	6.380864729	CHK2 checkpoint homolog (S. pombe) (CHEK2), transcript variant 3
NM_013323.1	16 2 17	0.27758258304315603	0.6419771345995601	1.0	1	2.790233088	149.169136	53.46117378	149.169136	53.46117378	64.00323774	7.527855331	sorting nexin 11 (SNX11), transcript variant 2
BC040457.1	8 8 13	0.24337531300042897	0.634843566259808	1.0	1	2.788104775	103.6781829	37.18589912	103.6781829	37.18589912	37.80874644	0.006387022	calcium/calmodulin-dependent protein kinase (CaM kinase) II alpha (CAMK2A)
NM_199001.1	40 16 19	0.0456718392519041	0.6285666806563189	1.0	1	2.784497759	169.5837594	60.90281772	169.5837594	60.90281772	25.26327641	19.60658302	Similar to RIKEN cDNA 2310002J15 gene (MGC59937)
NM_003165.1	44 17 19	0.298257594548677	0.646011529250113	1.0	1	2.783252539	194.7071371	69.95669073	194.7071371	69.95669073	90.57116102	11.05780064	Syntaxin-binding protein 1
NM_000449.2	3 16 9	0.17398571405181698	0.629468749751032	1.0	1	2.776504474	580.4443295	209.0557876	580.4443295	209.0557876	148.5489518	10.3130903	regulatory factor X, 5 (influences HLA class II expression) (RFX5), transcript variant 1
NM_025055.2	31 4 17	0.0414374687065711	0.6285666806563189	1.0	1	2.772585592	167.6258262	60.45830531	167.6258262	60.45830531	20.73159561	11.64822706	coiled-coil domain containing 33 (CCDC33), transcript variant 1
BC002373.1	12 3 7	0.214347964578334	0.632080265167634	1.0	1	2.759023065	193.340153	70.07558416	193.340153	70.07558416	62.481191	7.970129685	hsp70-interacting protein (HSPBP1)
BC020726.1	41 13 1	0.17602178037961	0.629468749751032	0.166666666666667	1	2.75250864	2146.136603	779.7020406	2146.136603	779.7020406	663.9638779	260.8874007	sciellin (SCEL)
BC000525.1	16 13 9	0.415057467452406	0.6693800824060411	1.0	1	2.747914056	94.54710596	34.40686428	94.54710596	34.40686428	65.3170405	7.013301681	glutamic-oxaloacetic transaminase 2, mitochondrial (aspartate aminotransferase 2) (GOT2)
NM_002922.2	39 3 9	0.053824292586484995	0.6285666806563189	1.0	1	2.744218187	175.3069096	63.88227819	175.3069096	63.88227819	13.4686129	0.616237084	regulator of G-protein signaling 1 (RGS1)
BC033491.1	9 9 11	0.0593211528871823	0.6285666806563189	1.0	1	2.742218528	262.9834427	95.90170879	262.9834427	95.90170879	27.96832597	7.520214527	adenosine deaminase domain containing 2 (ADAD2)
PV3612	38 16 1	0.05057225814402599	0.6285666806563189	1.0	1	2.740743198	90.42274262	32.99205218	90.42274262	32.99205218	0.72830354	6.777933011	aurora kinase A (AURKA), transcript variant 2
NM_005620.1	35 15 7	0.172133780820764	0.629468749751032	1.0	1	2.738963446	95.36549894	34.81809846	95.36549894	34.81809846	26.30793185	6.684929012	S100 calcium binding protein A11 (S100A11)
BC042625.1	18 4 21	0.116621210947446	0.6285666806563189	1.0	1	2.733007047	105.1181802	38.46246218	105.1181802	38.46246218	17.51329955	0.576559252	LUC7-like 2 (S. cerevisiae) (LUC7L2)
NM_001012424.1	30 21 15	0.012074756829983001	0.6285666806563189	0.166666666666667	1	2.732929842	2425.268747	887.4244443	2425.268747	887.4244443	131.189144	171.537354	YY1-associated factor 2
BC033621.2	28 4 15	0.008006055936612091	0.6285666806563189	1.0	1	2.730080505	1253.543834	459.1600255	1253.543834	459.1600255	65.95448285	45.31527494	Pseudouridylate synthase 7 homolog-like protein
PV3622	6 15 17	0.00400285833403356	0.6285666806563189	1.0	1	2.723560101	136.1273855	49.9814142	136.1273855	49.9814142	4.18810112	5.369731131	testis-specific serine kinase 2 (TSSK2)
BC001772.1	11 4 3	0.206793934069763	0.632080265167634	1.0	1	2.716858105	188.2877638	69.30349564	188.2877638	69.30349564	61.34160588	14.89788315	Glutaminyl-tRNA synthetase
NM_006426.1	35 7 17	0.0249866131937957	0.6285666806563189	1.0	1	2.712892099	848.8596007	312.8984013	848.8596007	312.8984013	31.44323915	3.150267853	dihydropyrimidinase-like 4 (DPYSL4)
BC036817.1	26 5 11	0.174447944855159	0.629468749751032	0.166666666666667	1	2.710746332	1956.409996	721.7237454	1956.409996	721.7237454	495.1229973	33.98161914	FK506 binding protein 6, 36kDa (FKBP6)
BC094719.1	12 21 1	0.183901980203393	0.629468749751032	0.5	1	2.707446531	1867.794835	689.8732121	1867.794835	689.8732121	527.4421594	104.9475008	Rho GTPase-activating protein 12
NM_199054.1	25 7 1	0.38848528973084895	0.663036318614071	1.0	1	2.69673341	265.2824702	98.37178166	265.2824702	98.37178166	165.1045715	3.436213137	MAP kinase interacting serine/threonine kinase 2 (MKNK2), transcript variant 2
NM_005651.1	14 9 15	0.066908170742665	0.6285666806563189	1.0	1	2.693554586	339.8731352	126.180155	339.8731352	126.180155	32.78026042	2.889226013	tryptophan 2,3-dioxygenase (TDO2)
PV3817	26 15 17	0.0695752171646877	0.6285666806563189	1.0	1	2.691248654	127.7590817	47.47204666	127.7590817	47.47204666	13.28963941	1.826854738	WEE1 homolog (S. pombe) (WEE1)
NM_019103.1	11 14 7	0.4850464719444121	0.6956807139869889	1.0	1	2.689821899	42.94973798	15.96750253	42.94973798	15.96750253	36.74582023	6.233420257	zinc finger, matrin type 5 (ZMAT5), transcript variant 1
BC033731.1	24 5 5	0.0135296211964679	0.6285666806563189	1.0	1	2.686391095	73.44258426	27.33875362	73.44258426	27.33875362	5.522110975	4.336945614	adaptor protein, phosphotyrosine interaction, PH domain and leucine zipper containing 2 (APPL2)
BC059404.1	22 17 15	0.148206503667866	0.629468749751032	1.0	1	2.685948664	348.1541522	129.6205534	348.1541522	129.6205534	79.3986023	16.15558521	B-cell CLL/lymphoma 6, member B (zinc finger protein) (BCL6B)
NM_024625.3	24 16 19	0.00760672714335312	0.6285666806563189	1.0	1	2.683535912	169.4371008	63.13949444	169.4371008	63.13949444	8.839616848	6.310973883	zinc finger CCCH-type, antiviral 1 (ZC3HAV1), transcript variant 2
BC016857.1	25 14 21	0.305309542317823	0.646011529250113	1.0	1	2.683457157	205.136575	76.44488545	205.136575	76.44488545	100.861668	29.4730287	ferritin, heavy polypeptide 1 (FTH1)
BC011786.1	14 3 13	0.20346730174041397	0.629768382909909	1.0	1	2.68247053	345.9932914	128.9830727	345.9932914	128.9830727	104.9600789	15.44052357	insulin-like growth factor 2 (somatomedin A) (IGF2)
BC033794.1	16 3 15	0.3809379047735871	0.6617449381449539	1.0	1	2.681302112	152.9104483	57.02842945	152.9104483	57.02842945	93.09009861	9.738061958	HD domain containing 3 (HDDC3)
NM_000396.1	2 9 3	0.30949130871624	0.646011529250113	1.0	1	2.678947091	235.7936848	88.01729812	235.7936848	88.01729812	13.82442552	111.9748646	cathepsin K (CTSK)
NM_201567.1	43 6 19	0.14003007760365	0.629468749751032	1.0	1	2.675784362	437.3450943	163.4455678	437.3450943	163.4455678	93.98917691	18.83700012	cell division cycle 25 homolog A (S. pombe) (CDC25A), transcript variant 2
NM_002714.2	8 8 17	0.316784529464867	0.648234952705402	0.166666666666667	1	2.672763062	2410.812884	901.9927424	2410.812884	901.9927424	1179.175913	166.766655	protein phosphatase 1, regulatory (inhibitor) subunit 10 (PPP1R10)
BC067735.1	33 6 15	0.0369291496247496	0.6285666806563189	1.0	1	2.669502707	192.3196594	72.04325318	192.3196594	72.04325318	10.17672192	0.805847696	hypothetical protein DKFZp761B107 (DKFZp761B107)
NM_012325.1	47 8 17	0.639931714879064	0.7837099606923571	1.0	1	2.664730156	336.2160085	126.1726287	336.2160085	126.1726287	467.9604988	2.758582949	microtubule-associated protein, RP/EB family, member 1 (MAPRE1)
NM_079834.1	6 12 17	0.0607443324698799	0.6285666806563189	1.0	1	2.66258862	155.6639562	58.46338973	155.6639562	58.46338973	19.49349154	7.370431736	secretory carrier membrane protein 4 (SCAMP4)
BC020810.1	46 18 15	0.13975253284539302	0.629468749751032	1.0	1	2.659279921	630.2648981	237.00585	630.2648981	237.00585	128.9151468	17.11052204	chromodomain helicase DNA binding protein 2 (CHD2)
Internal_268514	8 16 13	0.30807258612475297	0.646011529250113	1.0	1	2.658371734	147.4741529	55.475369	147.4741529	55.475369	68.52256002	3.160867158
NM_080659.1	7 3 9	0.4873520537652539	0.6972144869443829	0.5	1	2.658017442	2233.898534	840.4378764	2233.898534	840.4378764	1894.549828	60.23826398	chromosome 11 open reading frame 52 (C11orf52)
BC025279.1	15 7 21	0.125655992509386	0.629175464728675	1.0	1	2.655392491	132.5102492	49.90232129	132.5102492	49.90232129	23.37467823	0.330637126	Scaffold attachment factor B2
BC036391.1	15 7 5	0.281685196460396	0.6419771345995601	1.0	1	2.653056398	158.7701187	59.84423056	158.7701187	59.84423056	70.75707695	19.38963549	CUG triplet repeat, RNA binding protein 2 (CUGBP2)
NM_018282.1	44 12 13	0.21644794835397002	0.632080265167634	1.0	1	2.652423242	642.4720623	242.2207935	642.4720623	242.2207935	202.3657379	17.14837017	Paraspeckle component 1
NM_024578.1	24 5 13	0.0487719487431768	0.6285666806563189	1.0	1	2.652073249	579.6627489	218.5696602	579.6627489	218.5696602	2.791245996	40.01310784	occludin/ELL domain containing 1 (OCEL1)
PV4211	33 16 1	0.0672472471278313	0.6285666806563189	1.0	1	2.651257648	76.43022844	28.82791436	76.43022844	28.82791436	11.56690527	5.401768134	mitogen-activated protein kinase kinase kinase kinase 2 (MAP4K2)
NM_017491.3	28 4 17	0.46550242604632	0.6860851991469361	1.0	1	2.645760918	36.43583687	13.77140187	36.43583687	13.77140187	28.97201483	4.086535169	WD repeat domain 1 (WDR1), transcript variant 1
NM_152646.2	16 16 11	0.394171472495036	0.664925498756594	1.0	1	2.6425329	76.02954277	28.77146497	76.02954277	28.77146497	47.75727837	3.188964801	hypothetical protein MGC23270 (MGC23270)
BC017344.1	34 15 7	0.00502399952264088	0.6285666806563189	1.0	1	2.639689632	423.2280693	160.3325119	423.2280693	160.3325119	17.92775722	13.32559497	isochorismatase domain containing 2 (ISOC2)
NM_002157.1	38 16 15	0.257662647723815	0.640348806155025	1.0	1	2.63516644	66.52087977	25.24352115	66.52087977	25.24352115	26.92918046	7.384314055	heat shock 10kDa protein 1 (chaperonin 10) (HSPE1)
PV3371	17 15 19	0.10916893651117801	0.6285666806563189	1.0	1	2.634082891	159.7284998	60.63913188	159.7284998	60.63913188	24.44206087	1.253143656	BMX non-receptor tyrosine kinase (BMX), transcript variant 2
NM_002399.2	8 5 7	0.31863540600135604	0.6482408838031011	1.0	1	2.629600448	157.9644736	60.07166363	157.9644736	60.07166363	76.03105442	5.12174764	Meis homeobox 2 (MEIS2), transcript variant f
BC020555.1	23 14 11	0.267920100688129	0.6419771345995601	0.5	1	2.627833012	2077.063868	790.4093824	2077.063868	790.4093824	837.2356109	133.7657708	SERPINE1 mRNA binding protein 1 (SERBP1)
BC001694.1	18 13 11	0.0920070580927986	0.6285666806563189	1.0	1	2.61842218	426.7627799	162.9847101	426.7627799	162.9847101	54.38062581	1.26119067	ubiquitin-conjugating enzyme E2B (RAD6 homolog) (UBE2B)
BC021253.2	26 14 3	0.010762458532758002	0.6285666806563189	1.0	1	2.613862522	84.35905196	32.27371419	84.35905196	32.27371419	3.88958646	5.328405947	chromosome 9 open reading frame 58 (C9orf58)
PV3839	24 15 19	0.0110667383301934	0.6285666806563189	1.0	1	2.613816767	74.50012093	28.50242675	74.50012093	28.50242675	4.954584201	4.783112816	CDC-like kinase 4 (CLK4)
NM_006112.1	16 2 15	0.24085654372191	0.634526871001407	1.0	1	2.60827651	135.796121	52.06354482	135.796121	52.06354482	48.77688327	8.314214645	peptidylprolyl isomerase E (cyclophilin E) (PPIE), transcript variant 1
NM_004092.2	2 17 19	0.11700033046342802	0.6285666806563189	1.0	1	2.605947025	291.9819321	112.0444619	291.9819321	112.0444619	67.0226132	32.68089547	Enoyl-CoA hydratase, mitochondrial
BC041626.1	3 17 1	0.28582082529685304	0.6419771345995601	1.0	1	2.604053863	208.1589758	79.9365093	208.1589758	79.9365093	88.52032353	10.0156024	Dixin
BC066938.1	9 6 13	0.0259457264800902	0.6285666806563189	1.0	1	2.603366371	972.4219311	373.5248108	972.4219311	373.5248108	32.48398946	71.55514084	DEAD (Asp-Glu-Ala-Asp) box polypeptide 43 (DDX43)
NM_052820.1	14 21 1	0.0891340204182939	0.6285666806563189	1.0	1	2.603309089	330.640795	127.0078902	330.640795	127.0078902	62.61274732	31.21112985	Coronin-2A
PV3301	22 15 15	0.256220502790646	0.640348806155025	1.0	1	2.602885777	42.36530281	16.27628196	42.36530281	16.27628196	16.53418682	3.614474964	mitogen-activated protein kinase-activated protein kinase 5 (MAPKAPK5), transcript variant 1
NM_022756.2	31 7 15	0.0612762430940676	0.6285666806563189	1.0	1	2.598922741	334.148897	128.5720779	334.148897	128.5720779	30.04757596	4.099928271	Uncharacterized protein C1orf149
NM_022491.2	20 21 5	0.0653340742657401	0.6285666806563189	1.0	1	2.598908814	150.7766444	58.01536535	150.7766444	58.01536535	14.64049162	2.218276859	Sin3 histone deacetylase corepressor complex component SDS3
NM_016648.1	15 7 15	0.0695076602475021	0.6285666806563189	1.0	1	2.596676124	1191.353649	458.7994775	1191.353649	458.7994775	180.6646774	82.85459312	La ribonucleoprotein domain family, member 7 (LARP7), transcript variant 1
NM_004179.1	15 19 5	0.106346688262595	0.6285666806563189	1.0	1	2.596115047	167.837468	64.64947238	167.837468	64.64947238	27.65535613	6.032015255	tryptophan hydroxylase 1 (tryptophan 5-monooxygenase) (TPH1)
NM_002512.1	20 15 3	0.00529645281932875	0.6285666806563189	1.0	1	2.595470437	309.9111613	119.40462	309.9111613	119.40462	2.220593381	5.765867851	non-metastatic cells 2, protein (NM23B) expressed in (NME2), transcript variant 1
XM_373583.2	40 7 7	0.30481726706754403	0.646011529250113	1.0	1	2.592153872	102.2760258	39.45600103	102.2760258	39.45600103	47.65464229	9.287620049	PREDICTED: Homo sapiens hypothetical LOC387974 (LOC387974)
NM_015871.2	45 3 21	0.0867871372774602	0.6285666806563189	1.0	1	2.591748134	385.5790093	148.77179	385.5790093	148.77179	54.14475542	13.32378565	zinc finger protein 593 (ZNF593)
NM_014412.2	46 8 21	0.0947208803505408	0.6285666806563189	0.5	1	2.588962395	1616.622268	624.4286402	1616.622268	624.4286402	275.1866032	95.71789032	calcyclin binding protein (CACYBP), transcript variant 1
BC016609.1	48 9 5	0.166103499355038	0.629468749751032	1.0	1	2.586696823	731.4244528	282.7638888	731.4244528	282.7638888	169.4198986	0.782162288	cytidine monophosphate N-acetylneuraminic acid synthetase (CMAS)
PV4214	27 15 15	0.29355173115502897	0.6444593201397061	1.0	1	2.586135572	61.39710175	23.74086742	61.39710175	23.74086742	27.70131324	6.345224143	src-related kinase lacking C-terminal regulatory tyrosine and N-terminal myristylation sites (SRMS)
NM_024826.1	28 7 17	0.0421810912778088	0.6285666806563189	1.0	1	2.584570667	266.4180182	103.0801834	266.4180182	103.0801834	30.72995589	16.2125751	Microtubule-associated protein 9
BC056415.1	35 19 11	0.0791292625299139	0.6285666806563189	1.0	1	2.579470249	1132.937008	439.2130547	1132.937008	439.2130547	160.4180669	51.71964524	RNA polymerase II-associated protein 3
NM_032848.1	30 15 11	0.0011408761113834301	0.6285666806563189	1.0	1	2.579065175	442.7925536	171.6872291	442.7925536	171.6872291	9.350317794	8.440999037	chromosome 12 open reading frame 52 (C12orf52)
BC008877.2	28 19 5	0.155640938781953	0.629468749751032	1.0	1	2.578239622	617.5959624	239.5417234	617.5959624	239.5417234	8.560219585	134.4944938	Caspase recruitment domain-containing protein 9
NM_001871.2	43 4 15	0.461482278263185	0.6844671466641429	1.0	1	2.577605403	35.96948181	13.95461143	35.96948181	13.95461143	27.83742011	4.367853674	carboxypeptidase B1 (tissue) (CPB1)
BC039895.1	4 17 9	0.34596756047514093	0.652481843788546	1.0	1	2.57316994	52.14907792	20.26647254	52.14907792	20.26647254	27.83402928	4.834714359	breast cancer anti-estrogen resistance 3 (BCAR3)
NM_022347.1	23 8 19	0.0598919458285813	0.6285666806563189	1.0	1	2.572694971	1169.829797	454.7098703	1169.829797	454.7098703	114.0617442	26.08972606	interferon responsive gene 15 (IFRG15)
BC007346.2	13 22 1	0.197055187006768	0.629468749751032	1.0	1	2.570781284	344.3086582	133.9315252	344.3086582	133.9315252	95.71532227	5.731442095	Uncharacterized protein C16orf14
NM_005663.2	48 8 13	0.0734086214475091	0.6285666806563189	1.0	1	2.57036889	632.864067	246.2152687	632.864067	246.2152687	69.76615406	12.07799474	Wolf-Hirschhorn syndrome candidate 2 (WHSC2)
NM_032550.1	31 4 3	0.268307783601931	0.6419771345995601	1.0	1	2.564273366	208.3206154	81.23962839	208.3206154	81.23962839	81.20625262	6.727871212	actin filament associated protein 1-like 2 (AFAP1L2), transcript variant 2
PV3838	45 15 21	0.22183980282359	0.632080265167634	1.0	1	2.56053144	96.42962063	37.66000257	96.42962063	37.66000257	31.87946697	6.505433238	casein kinase 1, gamma 3 (CSNK1G3), transcript variant 2
NM_004706.3	42 8 7	0.15665816771727498	0.629468749751032	1.0	1	2.551451697	248.79374	97.51066039	248.79374	97.51066039	56.15218412	8.446816724	Rho guanine nucleotide exchange factor (GEF) 1 (ARHGEF1), transcript variant 2
NM_007362.2	4 14 1	0.558063465366398	0.7328931548817711	1.0	1	2.55021301	80.6679324	31.63184098	80.6679324	31.63184098	83.31688496	1.68600479	nuclear cap binding protein subunit 2, 20kDa (NCBP2), transcript variant 1
PV3807	36 15 15	0.0928983663400351	0.6285666806563189	1.0	1	2.550040285	140.3258028	55.02885724	140.3258028	55.02885724	19.43675501	3.532904538	G protein-coupled receptor kinase 4 (GRK4), transcript variant 2
NM_201278.1	36 8 15	0.0244042743062445	0.6285666806563189	1.0	1	2.548460095	287.7734434	112.9205217	287.7734434	112.9205217	16.32794662	5.844506206	myotubularin related protein 2 (MTMR2), transcript variant 2
PV4395	24 16 3	0.0205262654880661	0.6285666806563189	1.0	1	2.548450516	72.69133008	28.52373613	72.69133008	28.52373613	6.45072572	4.683030916	Serine/threonine-protein kinase MARK1
NM_006792.2	6 20 17	0.232215917375378	0.632160628820671	1.0	1	2.535596346	462.1877635	182.2797088	462.1877635	182.2797088	159.6317607	33.66645529	mortality factor 4 (MORF4), mRNA.
BC000442.1	22 9 19	0.250906594605638	0.639131888703203	0.5	1	2.535269739	1919.959597	757.2999306	1919.959597	757.2999306	689.8341467	57.8790442	Serine/threonine-protein kinase 12
BC010501.1	31 14 9	0.0445006918921352	0.6285666806563189	0.166666666666667	1	2.534061662	2975.621279	1174.249752	2975.621279	1174.249752	100.793773	276.0722892	Catenin delta-1
NM_181462.1	28 8 17	0.115406429761994	0.6285666806563189	1.0	1	2.529766594	163.7406012	64.72557651	163.7406012	64.72557651	29.22269899	7.0013097	mitochondrial ribosomal protein L55 (MRPL55), nuclear gene encoding mitochondrial protein, transcript variant 4
NM_006658.1	14 12 1	0.15475334370462102	0.629468749751032	1.0	1	2.528989972	311.0205782	122.9821319	311.0205782	122.9821319	86.05085417	40.7057102	chromosome 7 open reading frame 16 (C7orf16)
NM_002916.1	34 16 9	0.0265749730180858	0.6285666806563189	1.0	1	2.526576608	574.0365788	227.1993562	574.0365788	227.1993562	28.19085806	7.362933285	replication factor C (activator 1) 4, 37kDa (RFC4), transcript variant 1
PV4690	21 16 3	0.554866367256972	0.731527828077582	1.0	1	2.525502426	537.343027	212.7667831	537.343027	212.7667831	549.8655817	112.3789802	Glucocorticoid receptor
NM_032017.1	21 6 15	0.46090895573492996	0.684186612470146	1.0	1	2.524321034	592.5733971	234.7456561	592.5733971	234.7456561	449.7776056	51.40696645	serine/threonine kinase 40 (STK40)
NM_025083.2	14 9 3	0.039574428425165	0.6285666806563189	1.0	1	2.522864539	398.8288592	158.0857208	398.8288592	158.0857208	43.89344441	23.56702272	enhancer of mRNA decapping 3 homolog (S. cerevisiae) (EDC3)
NM_004645.1	21 5 1	0.136268007210739	0.629468749751032	1.0	1	2.522421285	204.7343072	81.16578639	204.7343072	81.16578639	41.31061167	8.29041882	coilin (COIL)
BC007811.2	15 6 15	0.0538260387681479	0.6285666806563189	1.0	1	2.519432087	207.6143677	82.40522488	207.6143677	82.40522488	20.71258668	6.551169044	hypothetical protein FLJ22795 (FLJ22795)
NM_001221.2	16 19 17	0.38814571104794604	0.663036318614071	1.0	1	2.519048261	47.18909244	18.73290527	47.18909244	18.73290527	28.12124141	0.748908382	calcium/calmodulin-dependent protein kinase (CaM kinase) II delta (CAMK2D), transcript variant 3
BC003608.1	35 3 21	0.172416927009529	0.629468749751032	1.0	1	2.516208944	484.6089564	192.5948787	484.6089564	192.5948787	123.7379482	150.1351975	RNA binding protein with multiple splicing (RBPMS)
BC002488.1	22 11 21	0.0212220748898446	0.6285666806563189	0.166666666666667	1	2.514189974	2128.353513	846.5364728	2128.353513	846.5364728	8.252634314	66.08241753	SERPINE1 mRNA binding protein 1 (SERBP1)
NM_021173.2	12 8 21	0.39372236592183596	0.664862309196219	1.0	1	2.513495332	402.4895959	160.1314277	402.4895959	160.1314277	251.5141579	62.7566298	polymerase (DNA-directed), delta 4 (POLD4)
PV4315	4 15 17	0.30808803368594606	0.646011529250113	1.0	1	2.51337059	120.3977579	47.90290712	120.3977579	47.90290712	56.85360179	14.99339049	NIMA (never in mitosis gene a)-related kinase 4 (NEK4)
NM_173547.2	21 3 15	0.163362713686287	0.629468749751032	1.0	1	2.507732375	259.2069167	103.3630699	259.2069167	103.3630699	65.77691114	18.61333656	tripartite motif-containing 65 (TRIM65)
NM_020990.2	30 14 15	0.10724525003433401	0.6285666806563189	1.0	1	2.506735766	170.9117329	68.18099265	170.9117329	68.18099265	24.74184967	0.546149585	creatine kinase, mitochondrial 1B (CKMT1B), nuclear gene encoding mitochondrial protein
NM_033046.1	35 14 21	0.0162295829807249	0.6285666806563189	1.0	1	2.50508544	321.9212677	128.507101	321.9212677	128.507101	9.974125563	2.523467557	rhotekin (RTKN), transcript variant 2
BC029382.1	38 12 1	0.286872514312979	0.6421376910605511	0.166666666666667	1	2.493990746	2605.372178	1044.659922	2605.372178	1044.659922	1113.262901	235.9604079	Angiogenic factor with G patch and FHA domains 1
BC009108.1	1 12 15	0.403153286451185	0.668443799366775	0.5	1	2.484278473	3222.741035	1297.254342	3222.741035	1297.254342	2073.230828	602.2790865	cDNA clone IMAGE:3451214 (MCM10)
NM_024928.3	46 6 15	0.0560944331451025	0.6285666806563189	1.0	1	2.478669181	225.6774755	91.04784021	225.6774755	91.04784021	32.97715213	20.04573841	oligonucleotide/oligosaccharide-binding fold containing 1 (OBFC1)
NM_003161.1	17 2 11	0.0180610504383756	0.6285666806563189	1.0	1	2.476348868	340.735652	137.5959811	340.735652	137.5959811	10.4448027	2.187868848	ribosomal protein S6 kinase, 70kDa, polypeptide 1 (RPS6KB1)
NM_012191.1	40 13 15	0.21798973145688602	0.632080265167634	1.0	1	2.469699839	277.8995863	112.5236282	277.8995863	112.5236282	84.60264983	8.50279979	N-acetyltransferase 6 (NAT6)
BC066958.1	25 18 19	0.334364437024919	0.6518197754641228	0.5	1	2.467268131	1887.83297	765.1511183	1887.83297	765.1511183	923.3706247	60.47534643	splicing factor, arginine/serine-rich 2, mRNA (cDNA clone MGC:87440 IMAGE:4837392), complete cds
NM_014904.1	45 19 11	0.250068617549985	0.6383568655652839	1.0	1	2.466806678	166.4858965	67.4904515	166.4858965	67.4904515	63.27975338	18.77973202	RAB11 family interacting protein 2 (class I) (RAB11FIP2)
NM_015474.2	36 19 15	0.0134170119373121	0.6285666806563189	1.0	1	2.464076871	107.0262179	43.43460997	107.0262179	43.43460997	7.703344819	6.569720397	SAM domain and HD domain-containing protein 1
BC029054.1	8 13 13	0.17840814243095998	0.629468749751032	1.0	1	2.460805832	225.4827499	91.62963895	225.4827499	91.62963895	60.32844617	15.5540662	PDZ domain containing 7 (PDZD7)
BC016715.1	46 5 3	0.0120766946682076	0.6285666806563189	1.0	1	2.457165106	112.7955581	45.90475332	112.7955581	45.90475332	7.441883103	7.393554161	ferritin, light polypeptide (FTL)
NM_003363.2	35 5 9	0.232067134946603	0.632160628820671	1.0	1	2.45668784	1114.930964	453.8350156	1114.930964	453.8350156	365.2441854	48.6435837	ubiquitin specific peptidase 4 (proto-oncogene) (USP4), transcript variant 1
BC021573.1	31 9 11	0.3604738235594361	0.6554623548123829	1.0	1	2.456103609	294.2902397	119.8199614	294.2902397	119.8199614	13.01945455	157.6130764	GTP-binding protein 10
BC056918.1	25 19 19	0.18057209474707603	0.629468749751032	1.0	1	2.455735619	127.638633	51.97572247	127.638633	51.97572247	31.19700722	0.301950946	glutathione S-transferase omega 2 (GSTO2)
NM_203288.1	2 18 11	0.11001116844941	0.6285666806563189	0.166666666666667	1	2.454240708	2912.881473	1186.876847	2912.881473	1186.876847	672.1315242	502.8948415	retinitis pigmentosa 9 (autosomal dominant) (RP9)
BC016842.1	9 12 7	0.298850840769519	0.646011529250113	1.0	1	2.453342688	305.3374304	124.4577172	305.3374304	124.4577172	129.9995216	5.629222909	LSM14A, SCD6 homolog A (S. cerevisiae) (LSM14A)
NM_024334.1	33 3 11	0.15624348184089498	0.629468749751032	1.0	1	2.448973048	315.4683098	128.8165707	315.4683098	128.8165707	70.09803049	12.27769076	transmembrane protein 43 (TMEM43)
BC094726.1	12 21 3	0.24459122256654398	0.634843566259808	1.0	1	2.445276841	340.7861263	139.3650488	340.7861263	139.3650488	116.778513	12.22614897	Inositol polyphosphate 5-phosphatase OCRL-1
NM_139244.2	16 8 15	0.39681328529384596	0.665147863531013	1.0	1	2.444782639	110.0706254	45.02266322	110.0706254	45.02266322	66.42500768	5.713410934	syntaxin binding protein 5 (tomosyn) (STXBP5)
PV5277	44 16 5	0.0525203673931973	0.6285666806563189	1.0	1	2.443246632	91.50035368	37.45031405	91.50035368	37.45031405	9.047444747	3.046348933	Phosphatidylinositol 4-kinase beta
NM_025231.1	31 18 1	0.23722743177177302	0.633056700479385	1.0	1	2.442505677	151.3031892	61.94589048	151.3031892	61.94589048	50.0229631	4.875585079	zinc finger and SCAN domain containing 16 (ZSCAN16)
NM_001009959.1	8 7 9	0.117206907322339	0.6285666806563189	1.0	1	2.438506547	149.0513929	61.12404871	149.0513929	61.12404871	25.41320026	5.069259242	Ermin
NM_002835.2	4 7 3	0.546700884056166	0.727046715964828	1.0	1	2.42701841	160.0771106	65.95628196	160.0771106	65.95628196	154.3848384	10.36995231	protein tyrosine phosphatase, non-receptor type 12 (PTPN12)
BC032124.1	17 17 3	0.185647932750029	0.629468749751032	0.166666666666667	1	2.426118809	2445.953575	1008.175513	2445.953575	1008.175513	709.2932904	241.7397228	bromodomain containing 3 (BRD3)
NM_018467.2	18 7 3	0.00497796132326427	0.6285666806563189	1.0	1	2.422361761	87.34673189	36.05850014	87.34673189	36.05850014	1.858316838	0.840083552	unconventional SNARE in the ER 1 homolog (S. cerevisiae) (USE1)
NM_022333.1	32 7 5	0.40984169912351	0.668698217469589	1.0	1	2.421543931	130.0928882	53.72311711	130.0928882	53.72311711	81.78572534	10.66612933	TIA1 cytotoxic granule-associated RNA binding protein-like 1 (TIAL1), transcript variant 2
NM_006466.1	15 3 13	0.095588300278815	0.6285666806563189	1.0	1	2.418385046	889.7715926	367.9197381	889.7715926	367.9197381	132.5132417	34.65876108	polymerase (RNA) III (DNA directed) polypeptide F, 39 kDa (POLR3F)
BC043247.2	3 9 1	0.226504064585914	0.632080265167634	1.0	1	2.418248473	98.57542092	40.76314822	98.57542092	40.76314822	30.60926292	2.221509345	transducin-like enhancer of split 3 (E(sp1) homolog, Drosophila) (TLE3)
BC001304.1	21 10 1	0.338409643748829	0.6518197754641228	0.5	1	2.418083807	1961.769529	811.2909583	1961.769529	811.2909583	959.7860422	60.0481753	piccolo (presynaptic cytomatrix protein) (PCLO)
PV4210	8 15 15	0.345056608625889	0.652481843788546	1.0	1	2.417119639	44.50177239	18.41107559	44.50177239	18.41107559	22.67930925	3.818105066	Janus kinase 2 (a protein tyrosine kinase) (JAK2) ; see catalog number for detailed information on wild-type or point mutant status
BC016854.1	28 16 19	0.36755193934580893	0.658584936357245	1.0	1	2.408562159	117.3196206	48.70940123	117.3196206	48.70940123	63.47083005	4.947730139	chromosome 11 open reading frame 67 (C11orf67)
PV4335	48 16 3	0.0297534913162913	0.6285666806563189	1.0	1	2.407871374	46.31599408	19.23524429	46.31599408	19.23524429	2.451385481	4.281883328	cyclin K and cyclin-dependent kinase 9 (CDC2-related kinase) (CDK9): cyclin K and CDK9 sequences are seperated by -- (in the protein list file).
NM_003342.2	30 6 7	0.0122506402768651	0.6285666806563189	1.0	1	2.404949357	212.7494921	88.46319009	212.7494921	88.46319009	4.579887861	1.004522603	ubiquitin-conjugating enzyme E2G 1 (UBC7 homolog, yeast) (UBE2G1)
NM_014925.2	35 21 15	0.28455666906049	0.6419771345995601	1.0	1	2.402996814	231.0198276	96.13821638	231.0198276	96.13821638	91.44396184	0.915210523	R3H domain-containing protein 2
BC016634.1	8 17 15	0.31039170443770003	0.646011529250113	1.0	1	2.401619896	242.852346	101.1202258	242.852346	101.1202258	109.7339487	21.40684411	Glutaminyl-tRNA synthetase
BC021189.2	27 12 17	0.0351062531870666	0.6285666806563189	1.0	1	2.39995836	184.2735708	76.78198668	184.2735708	76.78198668	8.809706923	17.36883184	cDNA clone IMAGE:4829245
PV3303	35 15 19	0.0382400291911878	0.6285666806563189	1.0	1	2.399001199	170.1772713	70.93671791	170.1772713	70.93671791	15.90322279	20.83405706	mitogen-activated protein kinase kinase 1 (MAP2K1); see catalog number for detailed information on wild-type or point mutant status
NM_198205.1	40 8 5	0.0545077482152192	0.6285666806563189	1.0	1	2.397939019	102.9983985	42.95288482	102.9983985	42.95288482	13.53270649	7.225525772	MAX-like protein X (MLX), transcript variant 1
BC104468.1	38 20 17	0.009035916121083091	0.6285666806563189	1.0	1	2.396812041	736.9566968	307.4737127	736.9566968	307.4737127	31.06176095	17.38313152	Outer dense fiber protein 3-like protein 2
BC005840.2	46 8 11	0.0347304731918918	0.6285666806563189	0.5	1	2.391118363	1447.188046	605.2348008	1447.188046	605.2348008	151.9933416	91.7673686	selenoprotein S (SELS)
PV3868	16 15 13	0.41265316808271507	0.668698217469589	1.0	1	2.390632012	101.9962676	42.66498027	101.9962676	42.66498027	63.69926593	4.195382988	cyclin-dependent kinase 7
NM_138414.1	16 14 1	0.34026995140158506	0.6518197754641228	1.0	1	2.39051837	297.583385	124.4848769	297.583385	124.4848769	147.7013878	23.55571544	coiled-coil domain containing 101 (CCDC101)
BC027994.1	40 4 9	0.332324931385324	0.6518197754641228	1.0	1	2.38803976	242.9654421	101.7426285	242.9654421	101.7426285	118.2635852	23.28131795	beta-transducin repeat containing (BTRC)
BC015091.2	10 13 19	0.0324484108594985	0.6285666806563189	1.0	1	2.385387977	284.1896323	119.137698	284.1896323	119.137698	21.61651225	8.968518771	calpain 1, (mu/I) large subunit (CAPN1)
BC036056.1	10 9 9	0.0396732526206703	0.6285666806563189	0.166666666666667	1	2.382515407	2960.692247	1242.674964	2960.692247	1242.674964	355.9747937	240.9650664	Fanconi anemia, complementation group M (FANCM)
XM_378514.1	35 21 9	0.17599505502790802	0.629468749751032	1.0	1	2.377867303	940.828683	395.6607175	940.828683	395.6607175	241.4436683	60.58857569	PREDICTED: Homo sapiens hypothetical protein LOC283663 (LOC283663), mRNA
NM_018698.3	8 7 7	0.20090300838786498	0.629468749751032	1.0	1	2.374496475	426.1809454	179.4826608	426.1809454	179.4826608	118.7536964	19.7103643	nuclear transport factor 2-like export factor 2 (NXT2)
XM_378350.2	44 7 15	0.21702783444770998	0.632080265167634	0.5	1	2.372166781	1724.956028	727.1647347	1724.956028	727.1647347	504.62094	37.08862161	PREDICTED: Homo sapiens hypothetical gene supported by BC047417, transcript variant 1 (LOC400027)
PV3814	24 15 13	0.0567262073176778	0.6285666806563189	1.0	1	2.37140656	103.6807278	43.72119465	103.6807278	43.72119465	7.744805836	0.580721839	v-ros UR2 sarcoma virus oncogene homolog 1 (avian) (ROS1)
NM_032926.1	26 14 19	0.198652401518833	0.629468749751032	1.0	1	2.368659746	107.0380202	45.18927648	107.0380202	45.18927648	28.31768892	1.329125344	transcription elongation factor A (SII)-like 3 (TCEAL3), transcript variant 2
NM_006370.1	40 18 13	0.14275579477047	0.629468749751032	1.0	1	2.368605624	92.33951606	38.98475759	92.33951606	38.98475759	22.4472677	9.874264983	vesicle transport through interaction with t-SNAREs homolog 1B (yeast) (VTI1B)
PHC0215	18 16 3	0.070255325408616	0.6285666806563189	1.0	1	2.366521229	39.0080827	16.4833014	39.0080827	16.4833014	6.651920854	4.758263952	interleukin 21 (IL21)
NM_004449.3	21 20 1	0.0455996788727746	0.6285666806563189	1.0	1	2.366084463	112.4303255	47.51746073	112.4303255	47.51746073	7.007430669	0.845398547	v-ets erythroblastosis virus E26 oncogene homolog (avian) (ERG), transcript variant 2
BC022988.1	28 12 13	0.134188525947145	0.629468749751032	1.0	1	2.365332717	365.5302698	154.5365129	365.5302698	154.5365129	83.13929998	34.72325487	chromosome 6 open reading frame 65 (C6orf65)
BC027465.1	34 13 19	0.22531825045281	0.632080265167634	1.0	1	2.363685497	93.82006762	39.69228044	93.82006762	39.69228044	29.370981	4.945081278	cDNA clone IMAGE:4155919, complete cds
BC012887.1	15 9 9	0.0141226205327022	0.6285666806563189	1.0	1	2.360788204	250.2223589	105.9910239	250.2223589	105.9910239	7.312719042	13.4658392	Nucleolar and spindle-associated protein 1
NM_020348.1	36 7 19	0.0435813549566452	0.6285666806563189	1.0	1	2.352424611	98.10774359	41.70494695	98.10774359	41.70494695	7.515368178	2.212153629	cyclin M1 (CNNM1)
NM_016230.3	17 19 3	0.18962483077145997	0.629468749751032	1.0	1	2.348887504	133.0472042	56.64264632	133.0472042	56.64264632	33.56615326	2.799581398	cytochrome b5 reductase 4 (CYB5R4)
PV3822	46 15 21	0.0949542193964273	0.6285666806563189	1.0	1	2.34808919	123.3126283	52.51616031	123.3126283	52.51616031	16.10440483	2.506915164	Mitogen-activated protein kinase kinase kinase 2
NM_006791.1	8 3 11	0.21975889477132102	0.632080265167634	1.0	1	2.347953438	936.318812	398.7808263	936.318812	398.7808263	299.9376111	83.68789209	mortality factor 4 like 1 (MORF4L1), transcript variant 1
BC028711.2	41 12 9	0.34297581340556205	0.652012071278138	0.5	1	2.346144495	2120.567329	903.851972	2120.567329	903.851972	1029.697776	39.23038726	cancer/testis antigen CT45-3 (CT45-3)
BC002660.1	5 16 11	0.180193477846054	0.629468749751032	1.0	1	2.345137701	597.8158135	254.9171476	597.8158135	254.9171476	142.7242258	11.60993935	tropomodulin 1 (TMOD1)
BC033856.1	19 17 15	0.00170511012997829	0.6285666806563189	1.0	1	2.327520262	1287.94272	553.3540316	1287.94272	553.3540316	25.04036936	30.26244839	La ribonucleoprotein domain family, member 1 (LARP1)
BC025276.1	23 8 5	0.0501033818913269	0.6285666806563189	1.0	1	2.32675219	396.2157771	170.2870546	396.2157771	170.2870546	26.30074921	2.682684241	U3 small nucleolar RNA-associated protein 18 homolog
NM_002436.2	47 15 7	0.00866851675549776	0.6285666806563189	1.0	1	2.320342566	220.5356343	95.04442904	220.5356343	95.04442904	12.10207797	11.07717574	membrane protein, palmitoylated 1, 55kDa (MPP1)
NM_005566.1	33 18 5	0.18750121564838898	0.629468749751032	1.0	1	2.316083369	256.5104952	110.7518402	256.5104952	110.7518402	37.61816804	78.10386537	lactate dehydrogenase A (LDHA)
NM_031299.2	29 14 5	0.111980010070694	0.6285666806563189	1.0	1	2.315728722	88.38742577	38.16829878	88.38742577	38.16829878	17.00583248	6.977058909	cell division cycle associated 3 (CDCA3)
BC002950.1	24 8 7	0.0503849403071789	0.6285666806563189	1.0	1	2.315471607	733.074043	316.5981568	733.074043	316.5981568	75.30176778	30.65856333	chromosome 18 open reading frame 8 (C18orf8)
NM_182494.1	3 18 9	0.142308808447078	0.629468749751032	1.0	1	2.3137586	185.16791	80.02905317	185.16791	80.02905317	34.45794386	3.229465732	family with sequence similarity 26, member A (FAM26A)
NM_005518.1	12 4 13	0.22255819308839	0.632080265167634	1.0	1	2.30755507	183.8918328	79.69120007	183.8918328	79.69120007	57.4408407	13.24744404	3-hydroxy-3-methylglutaryl-Coenzyme A synthase 2 (mitochondrial) (HMGCS2)
NM_000584.2	4 18 9	0.400928210461026	0.667610226102869	1.0	1	2.304648662	98.43007428	42.70936213	98.43007428	42.70936213	57.54298399	3.358827628	Interleukin-8
NM_030814.4	16 20 3	0.49226715481639705	0.699234730969115	1.0	1	2.302374702	63.54099656	27.59802585	63.54099656	27.59802585	49.66628674	2.827562774	chromosome 9 open reading frame 45 (C9orf45)
PV3876	35 15 15	0.0996699276117605	0.6285666806563189	1.0	1	2.298981885	73.09933355	31.79639389	73.09933355	31.79639389	3.303607705	11.26849064	Mitogen-activated protein kinase kinase kinase 3
BC028740.1	17 17 9	0.0987544587662165	0.6285666806563189	1.0	1	2.298935895	705.231969	306.7645211	705.231969	306.7645211	92.53131139	12.25149028	signal transducing adaptor molecule (SH3 domain and ITAM motif) 2 (STAM2)
BC031830.1	29 10 5	0.30626160539952196	0.646011529250113	1.0	1	2.298165566	121.9998529	53.08575443	121.9998529	53.08575443	51.06338394	3.207100506	kelch-like 32 (Drosophila) (KLHL32)
BC000238.1	22 13 13	0.0678837764299927	0.6285666806563189	0.5	1	2.297189412	1471.508734	640.5691784	1471.508734	640.5691784	125.8686648	1.727689315	ankyrin repeat and zinc finger domain containing 1 (ANKZF1)
BC056911.1	12 9 9	0.0383668270249126	0.6285666806563189	1.0	1	2.297132887	253.5424785	110.3734486	253.5424785	110.3734486	14.9549506	26.44714276	dual specificity phosphatase 15 (DUSP15)
NM_182739.1	41 9 9	0.315213523617405	0.648234952705402	0.5	1	2.295670464	1321.041389	575.4490507	1321.041389	575.4490507	577.8574778	75.01042887	NADH dehydrogenase (ubiquinone) 1 beta subcomplex, 6, 17kDa (NDUFB6), nuclear gene encoding mitochondrial protein, transcript variant 2
NM_203425.1	1 2 21	0.14421538698069197	0.629468749751032	0.166666666666667	1	2.295403708	2049.448077	892.8486391	2049.448077	892.8486391	515.8579179	273.5058926	chromosome 17 open reading frame 82 (C17orf82)
NM_032906.2	16 5 11	0.410269612615709	0.668698217469589	1.0	1	2.293950743	89.95712744	39.2149342	89.95712744	39.2149342	54.36865769	6.721174004	phosphatidylinositol glycan anchor biosynthesis, class Y (PIGY), transcript variant 1
BC051031.1	38 16 19	0.284933743357125	0.6419771345995601	1.0	1	2.289959381	261.3627228	114.1342178	261.3627228	114.1342178	100.0065454	2.180280379	chromosome 11 open reading frame 74 (C11orf74)
NM_024692.3	47 8 7	0.0847152109923273	0.6285666806563189	0.166666666666667	1	2.288467417	3419.880442	1494.397699	3419.880442	1494.397699	439.1854286	115.4271586	CAP-GLY domain containing linker protein family, member 4 (CLIP4)
myeloperoxidase_Sigma	10 15 13	0.350137925203189	0.652640491331636	1.0	1	2.286654369	32.47535269	14.20212566	32.47535269	14.20212566	16.27536921	3.237576739
NM_005825.2	40 8 7	0.100223556144961	0.6285666806563189	0.166666666666667	1	2.285626904	2734.976475	1196.597953	2734.976475	1196.597953	424.3397788	126.795799	RAS guanyl releasing protein 2 (calcium and DAG-regulated) (RASGRP2), transcript variant 1
NM_152615.1	13 19 9	0.0664713923258942	0.6285666806563189	1.0	1	2.285353921	114.7044629	50.19111564	114.7044629	50.19111564	18.15549482	16.61899217	poly (ADP-ribose) polymerase family, member 15 (PARP15)
Histone_H2a(F2a2) and H4(F2a1)	34 15 13	0.0764482256113087	0.6285666806563189	1.0	1	2.28378264	49.13983668	21.51686234	49.13983668	21.51686234	7.915640349	4.313532679
BC006550.1	13 16 13	0.0742104826589294	0.6285666806563189	1.0	1	2.281828507	78.88641866	34.57158082	78.88641866	34.57158082	11.6367375	5.493806843	RNA binding motif protein, X-linked (RBMX)
BC012575.1	6 6 19	0.282827902061117	0.6419771345995601	1.0	1	2.280691011	348.784053	152.9291128	348.784053	152.9291128	131.8777324	2.049467005	Zinc finger CCCH domain-containing protein 7A
BC028404.1	47 17 21	0.306953997659018	0.646011529250113	1.0	1	2.279537743	238.7813521	104.7499006	238.7813521	104.7499006	99.66790207	7.000778813	V-set and transmembrane domain containing 2A (VSTM2)
BC007104.1	12 14 15	0.0571168554394627	0.6285666806563189	1.0	1	2.279422981	254.5374301	111.6674844	254.5374301	111.6674844	36.71989838	24.66511475	peptidylprolyl isomerase A (cyclophilin A) (PPIA)
BC003164.1	40 8 19	0.17864374909689396	0.629468749751032	1.0	1	2.278807522	129.5990092	56.8714154	129.5990092	56.8714154	33.89957128	10.40768577	leukocyte receptor cluster (LRC) member 4 (LENG4)
BC017202.2	36 19 13	0.1767576650496	0.629468749751032	1.0	1	2.278565611	125.5507789	55.10079601	125.5507789	55.10079601	28.62317236	1.886986117	Isovaleryl-CoA dehydrogenase, mitochondrial
PV3971	47 15 21	0.0142529533874658	0.6285666806563189	1.0	1	2.278297278	78.75789641	34.56875324	78.75789641	34.56875324	5.003833916	5.504368405	AXL receptor tyrosine kinase (AXL), transcript variant 2
NM_006907.2	40 18 1	0.226538810020346	0.632080265167634	1.0	1	2.278190208	96.93464164	42.54896772	96.93464164	42.54896772	30.22294296	6.341900624	Pyrroline-5-carboxylate reductase 1, mitochondrial
NM_000166.2	12 5 21	0.15159845580512102	0.629468749751032	1.0	1	2.271169708	363.6180602	160.1016687	363.6180602	160.1016687	93.50402868	47.93987767	gap junction protein, beta 1, 32kDa (GJB1), transcript variant 2
NM_021158.1	25 20 7	0.23397635001507	0.632160628820671	1.0	1	2.268498816	107.0749497	47.20079594	107.0749497	47.20079594	32.92929139	2.829657086	tribbles homolog 3 (Drosophila) (TRIB3)
BC032866.2	32 6 11	0.0707216174536905	0.6285666806563189	1.0	1	2.268008923	103.2811676	45.53825453	103.2811676	45.53825453	11.84224943	3.601263999	eukaryotic translation initiation factor 5 (EIF5)
NM_018047.1	39 7 13	0.045437221944355004	0.6285666806563189	1.0	1	2.265573376	1253.932618	553.4725253	1253.932618	553.4725253	82.47556554	16.0345536	Pre-mRNA-splicing factor RBM22
BC015674.1	47 4 19	0.29464280486969896	0.644626929514298	1.0	1	2.261163529	373.9718079	165.3891031	373.9718079	165.3891031	162.6625068	64.50427602	Tripartite motif-containing protein 16
PHC2116	16 16 1	0.511835663126613	0.70968623833087	1.0	1	2.259413636	30.01860926	13.28601757	30.01860926	13.28601757	24.70352872	3.577622229	KIT ligand (KITLG), transcript variant b
BC015749.1	39 10 7	0.0627559672211769	0.6285666806563189	1.0	1	2.253946926	398.5070382	176.8040914	398.5070382	176.8040914	35.9956265	7.543896563	syntaxin binding protein 1 (STXBP1)
NM_032338.2	14 3 3	0.36405171909466705	0.657234063563776	1.0	1	2.252194693	253.6900163	112.641246	253.6900163	112.641246	129.6886302	15.78342601	chromosome 12 open reading frame 31 (C12orf31)
PV3821	4 15 21	0.395653705688252	0.664925498756594	1.0	1	2.249603507	35.31040746	15.69628041	35.31040746	15.69628041	20.27965986	3.995392154	NIMA (never in mitosis gene a)-related kinase 3 (NEK3), transcript variant 1
NM_003609.2	44 19 21	0.0530919592439361	0.6285666806563189	1.0	1	2.24761576	444.6727109	197.8419616	444.6727109	197.8419616	37.35067572	9.972308642	HIRA interacting protein 3 (HIRIP3)
NM_153764.1	16 8 11	0.17857083295932002	0.629468749751032	1.0	1	2.245033359	185.8741479	82.79349044	185.8741479	82.79349044	44.06610366	7.414041398	potassium inwardly-rectifying channel, subfamily J, member 1 (KCNJ1), transcript variant rom-k2
NM_207350.1	34 6 15	0.0586702230198843	0.6285666806563189	1.0	1	2.244241055	378.3335533	168.579731	378.3335533	168.579731	55.74305176	40.25626955	similar to FRG1 protein (FSHD region gene 1 protein) (MGC72104)
NM_032855.1	10 14 3	0.31730496519037604	0.648234952705402	1.0	1	2.243891853	205.2421988	91.46706359	205.2421988	91.46706359	46.44179725	97.0407162	hematopoietic SH2 domain containing (HSH2D)
BC005298.1	32 14 17	0.439002759755285	0.6767804484477	1.0	1	2.241543223	315.2489993	140.6392685	315.2489993	140.6392685	203.6378419	1.562731052	cyclin-dependent kinase 7 (MO15 homolog, Xenopus laevis, cdk-activating kinase) (CDK7)
PV3680	20 15 13	0.0906910249034659	0.6285666806563189	1.0	1	2.240985811	51.89704148	23.15813033	51.89704148	23.15813033	8.928360665	4.426896361	ribosomal protein S6 kinase, 90kDa, polypeptide 1 (RPS6KA1), transcript variant 2
BC000712.1	42 13 21	0.23337579947370898	0.632160628820671	0.5	1	2.240405519	1633.205127	728.9774608	1633.205127	728.9774608	497.8232953	50.50982925	kinesin family member C1 (KIFC1)
BC016645.2	22 4 19	0.0777016350363118	0.6285666806563189	1.0	1	2.240328413	292.4058216	130.5191774	292.4058216	130.5191774	41.17853473	16.96540268	phosphoserine aminotransferase 1 (PSAT1)
BC005139.2	3 5 19	0.242413837338172	0.634843566259808	0.166666666666667	1	2.239959532	2786.341882	1243.925098	2786.341882	1243.925098	912.2036735	174.7013014	ubiquitin specific peptidase 5 (isopeptidase T) (USP5)
BC007637.1	23 9 19	0.14938488222139099	0.629468749751032	1.0	1	2.23972737	100.060697	44.67539145	100.060697	44.67539145	18.77952013	0.69451824	chromosome 1 open reading frame 94 (C1orf94)
NM_003684.2	15 2 11	0.16094156758631	0.629468749751032	1.0	1	2.239174917	521.8331609	233.0470733	521.8331609	233.0470733	114.6134571	24.72235915	MAP kinase interacting serine/threonine kinase 1 (MKNK1), transcript variant 1
NM_138787.1	20 14 11	0.07549590720161199	0.6285666806563189	1.0	1	2.237938342	243.3742248	108.7492985	243.3742248	108.7492985	0.388777348	22.707123	Uncharacterized protein C11orf74
NM_000187.1	3 8 9	0.148141902684292	0.629468749751032	1.0	1	2.237709874	157.1944268	70.24790328	157.1944268	70.24790328	32.65838767	8.13443515	homogentisate 1,2-dioxygenase (homogentisate oxidase) (HGD)
SCL-70 Antigen	30 15 13	0.0779368228092314	0.6285666806563189	1.0	1	2.237384192	40.26510516	17.99650919	40.26510516	17.99650919	7.026701505	5.22361863
BC028113.1	28 9 7	0.0301172690924406	0.6285666806563189	0.166666666666667	1	2.237246333	2009.780708	898.3278586	2009.780708	898.3278586	18.00503459	90.01859416	glutaredoxin 2 (GLRX2)
NM_152377.1	7 2 11	0.21208023572635698	0.632080265167634	0.5	1	2.237065406	1712.255135	765.402357	1712.255135	765.402357	492.7647037	104.9022938	chromosome 1 open reading frame 87 (C1orf87)
BC008623.1	43 3 9	0.139220391573717	0.629468749751032	1.0	1	2.234725733	324.4130644	145.1690736	324.4130644	145.1690736	60.65178893	11.44872315	roundabout, axon guidance receptor, homolog 3 (Drosophila) (ROBO3)
NM_198517.2	8 9 13	0.668673932687535	0.801836220063149	1.0	1	2.231548398	724.6166456	324.7147344	724.6166456	324.7147344	986.7276376	1.451031299	TBC1 domain family, member 10C (TBC1D10C)
BC064940.1	47 6 7	0.004664113255442821	0.6285666806563189	1.0	1	2.23112948	382.6479001	171.5041209	382.6479001	171.5041209	11.06577746	6.664242099	Nuclear protein NP60
PV3789	19 15 21	0.0910334038964264	0.6285666806563189	1.0	1	2.229072085	46.08786366	20.67580675	46.08786366	20.67580675	7.988116626	4.049655216	p21 (CDKN1A)-activated kinase 3 (PAK3)
Internal_40	46 14 5	0.29411484446374897	0.6445118069820871	1.0	1	2.228590597	133.9599628	60.10972267	133.9599628	60.10972267	53.90309253	10.71293489
BC036492.2	10 5 9	0.515941466969478	0.7119814026055491	1.0	1	2.228419686	31.38995648	14.08619601	31.38995648	14.08619601	25.85356471	3.439785547	Formin-like protein 2
BC007019.1	9 4 11	0.0751371853967979	0.6285666806563189	1.0	1	2.227381036	181.1535459	81.33029012	181.1535459	81.33029012	21.53642379	6.524431099	vesicle-associated membrane protein 4 (VAMP4)
NM_016544.1	36 12 1	0.0600806133262795	0.6285666806563189	1.0	1	2.226383148	389.0267748	174.7348722	389.0267748	174.7348722	33.42814058	7.017166944	rab and DnaJ domain containing (RBJ)
NM_001190.2	14 18 11	0.190269330539028	0.629468749751032	1.0	1	2.225368917	60.37326204	27.12955213	60.37326204	27.12955213	14.65742452	1.224728891	branched chain aminotransferase 2, mitochondrial (BCAT2)
NM_005572.1	43 18 9	0.10228192418249199	0.6285666806563189	1.0	1	2.225072033	98.06958153	44.07478952	98.06958153	44.07478952	14.92883792	4.243323348	lamin A/C (LMNA), transcript variant 2
NM_152992.1	48 21 1	0.22234533251330302	0.632080265167634	1.0	1	2.224719855	532.245855	239.2417426	532.245855	239.2417426	151.3222497	6.550276789	POM121 and ZP3 fusion protein
NM_173822.1	1 9 13	0.22451075428165101	0.632080265167634	1.0	1	2.223049758	1156.430466	520.1999921	1156.430466	520.1999921	343.0431608	55.56061045	family with sequence similarity 126, member B (FAM126B)
BC050434.1	3 9 15	0.00889665395149853	0.6285666806563189	1.0	1	2.22293117	449.6173296	202.2632709	449.6173296	202.2632709	19.86742341	24.06070085	hypothetical protein FLJ10154 (FLJ10154)
Internal_22941	29 5 5	0.4770838963911021	0.6924001077476899	1.0	1	2.219893885	87.82449497	39.5624744	87.82449497	39.5624744	63.53970508	2.303174101
NM_130398.1	8 20 3	0.05329819947277901	0.6285666806563189	1.0	1	2.218408667	255.5061756	115.1754316	255.5061756	115.1754316	23.75759329	7.986680729	exonuclease 1 (EXO1), transcript variant 2
BC070091.1	44 18 21	0.0603382343926437	0.6285666806563189	1.0	1	2.218096434	67.06103677	30.23359839	67.06103677	30.23359839	10.00136927	8.386744071	Caspase recruitment domain-containing protein 9
BC006769.1	9 20 21	0.17785745029414396	0.629468749751032	1.0	1	2.212769026	519.8215577	234.9190321	519.8215577	234.9190321	116.119935	5.814461051	nucleolar and coiled-body phosphoprotein 1 (NOLC1)
BC016276.1	47 14 15	0.11700856141419601	0.6285666806563189	1.0	1	2.207287509	1088.532408	493.1538838	1088.532408	493.1538838	240.2670136	164.0740733	Disks large-associated protein 5
BC012576.1	31 7 21	0.0552992001836292	0.6285666806563189	1.0	1	2.207229628	545.9259461	247.3353652	545.9259461	247.3353652	30.34054058	63.67661372	bromodomain adjacent to zinc finger domain, 2B, mRNA (cDNA clone IMAGE:4290975), complete cds.
NM_014346.1	45 10 9	0.28251694638124797	0.6419771345995601	1.0	1	2.205757329	234.5269999	106.3249329	234.5269999	106.3249329	86.48243381	4.826840209	TBC1 domain family, member 22A (TBC1D22A)
BC005297.1	32 9 9	0.45243825370036206	0.680726359504779	1.0	1	2.203861313	58.39255676	26.49556776	58.39255676	26.49556776	38.99792417	3.95784848	kynurenine 3-monooxygenase (kynurenine 3-hydroxylase) (KMO)
NM_003939.2	11 21 17	0.16477901335060402	0.629468749751032	1.0	1	2.19739461	635.9882534	289.4283304	635.9882534	289.4283304	136.9303623	23.49863856	beta-transducin repeat containing (BTRC), transcript variant 2, mRNA.
BC038509.1	27 2 15	0.636409772999897	0.7811408231336581	1.0	1	2.193656137	150.8327496	68.75861127	150.8327496	68.75861127	178.6292374	85.11027514	regulator of calcineurin 2 (DSCR1L1)
BC052303.1	16 5 1	0.247437195651324	0.63603963321847	1.0	1	2.190535289	450.8811879	205.8315108	450.8811879	205.8315108	144.0853351	15.89280589	Rho GTPase activating protein 4 (ARHGAP4)
NM_001001794.1	25 9 1	0.378579466108479	0.660870569952112	0.5	1	2.190525761	1188.565273	542.5936064	1188.565273	542.5936064	618.2119313	17.87897386	family with sequence similarity 116, member B (FAM116B)
NM_001098.2	34 7 11	0.13124447922557597	0.629468749751032	1.0	1	2.1846341	104.2678012	47.72780996	104.2678012	47.72780996	18.17476714	3.574701316	aconitase 2, mitochondrial (ACO2), nuclear gene encoding mitochondrial protein
Histone-type IIA	25 15 13	0.0310693212089522	0.6285666806563189	1.0	1	2.184527418	45.74671361	20.9412403	45.74671361	20.9412403	4.497882467	4.455795517
NM_001017367.1	8 17 17	0.315511905230886	0.648234952705402	1.0	1	2.183160651	61.60439221	28.21798394	61.60439221	28.21798394	22.99049017	26.79616394	C4b-binding protein beta chain
NM_032284.2	24 8 19	0.452752606858779	0.680726359504779	1.0	1	2.175659378	83.61269529	38.43096771	83.61269529	38.43096771	55.24916577	5.031835016	PRP38 pre-mRNA processing factor 38 (yeast) domain containing A (PRPF38A), transcript variant 1
NM_004169.2	5 7 11	0.197334827447925	0.629468749751032	1.0	1	2.172048909	307.717755	141.671651	307.717755	141.671651	76.06203338	6.302248158	serine hydroxymethyltransferase 1 (soluble) (SHMT1), transcript variant 1
BC017957.1	16 6 1	0.34803318961435303	0.652640491331636	1.0	1	2.170371805	180.0073693	82.93849418	180.0073693	82.93849418	83.85808793	5.88315335	Protein WWC2
NM_016059.3	16 18 15	0.346384291289497	0.652481843788546	1.0	1	2.170215792	146.0327213	67.28949343	146.0327213	67.28949343	69.60688781	15.32377666	peptidylprolyl isomerase (cyclophilin)-like 1 (PPIL1)
NM_024071.2	4 15 3	0.312754374544637	0.648234952705402	1.0	1	2.168505109	90.30836446	41.64544694	90.30836446	41.64544694	37.67118017	6.141482741	zinc finger, FYVE domain containing 21 (ZFYVE21)
NM_004283.2	16 14 9	0.395522754493274	0.664925498756594	1.0	1	2.167656674	54.25331007	25.02855305	54.25331007	25.02855305	29.75674936	2.935131567	Ras-related protein Rab-3D
NM_203350.1	17 5 21	0.2161399848502	0.632080265167634	1.0	1	2.164802459	577.1386375	266.6010634	577.1386375	266.6010634	181.2146617	165.0373419	zinc finger, RAN-binding domain containing 2 (ZRANB2), transcript variant 1
NM_001002255.1	46 21 15	0.115260797091801	0.6285666806563189	1.0	1	2.162511766	63.05888756	29.16002056	63.05888756	29.16002056	12.60493865	6.323450678	Small ubiquitin-related modifier 4
NM_001010844.1	46 6 21	0.0588288236279977	0.6285666806563189	1.0	1	2.160447066	443.7179785	205.382481	443.7179785	205.382481	12.59735083	41.63621285	Interleukin-1 receptor-associated kinase 1-binding protein 1
NM_007172.2	44 6 17	0.0205341612927761	0.6285666806563189	1.0	1	2.158297054	365.5163176	169.3540363	365.5163176	169.3540363	8.73623642	19.52561341	nucleoporin 50kDa (NUP50), transcript variant 2
NM_012215.1	8 18 7	0.13746350441456198	0.629468749751032	1.0	1	2.15448845	75.82760223	35.19517695	75.82760223	35.19517695	12.60491733	0.057736479	Bifunctional protein NCOAT
NM_003146.2	36 5 21	0.0361495361873481	0.6285666806563189	1.0	1	2.153767093	308.1156667	143.0589536	308.1156667	143.0589536	15.51070732	2.895919519	structure specific recognition protein 1 (SSRP1)
NM_198097.1	15 3 5	0.330079744271141	0.6518197754641228	1.0	1	2.152232645	172.2965407	80.05479385	172.2965407	80.05479385	74.67748958	4.687278554	chromosome 7 open reading frame 28B (C7orf28B)
PHC0076	12 16 1	0.048705850253445	0.6285666806563189	1.0	1	2.152222676	41.78663723	19.41557334	41.78663723	19.41557334	4.128349277	5.385751717	interleukin 7 (IL7)
NM_016096.1	38 6 3	0.270177820536489	0.6419771345995601	1.0	1	2.149012188	485.5497646	225.9409078	485.5497646	225.9409078	166.7343175	11.09614568	zinc finger protein 706 (ZNF706), transcript variant 2
NM_052958.1	41 20 7	0.16653582713076	0.629468749751032	1.0	1	2.14894182	156.1017289	72.6412076	156.1017289	72.6412076	36.67484986	11.54032582	chromosome 8 open reading frame 34 (C8orf34)
NM_017886.1	14 9 19	0.26031956990334304	0.640381623024256	1.0	1	2.148085275	144.6320947	67.33070441	144.6320947	67.33070441	50.33065647	12.2872708	Serine/threonine-protein kinase ULK4
NM_207047.1	19 7 9	0.14796681814553603	0.629468749751032	1.0	1	2.146501654	93.01084145	43.33136257	93.01084145	43.33136257	16.63168398	0.107625813	endosulfine alpha (ENSA), transcript variant 7
BC008819.1	16 3 19	0.295100940983204	0.644795406253903	1.0	1	2.146145883	199.5676093	92.98883683	199.5676093	92.98883683	76.09700274	7.633481291	nuclear receptor subfamily 1, group H, member 3 (NR1H3)
NM_178550.3	16 17 17	0.20744959527739398	0.632080265167634	1.0	1	2.145225266	91.57532095	42.68797427	91.57532095	42.68797427	24.4088843	4.242451786	Coiled-coil domain-containing protein C1orf110
BC070073.1	17 21 7	0.17349116882339802	0.629468749751032	1.0	1	2.140430426	273.6112453	127.8300112	273.6112453	127.8300112	59.75476777	8.539287949	Protein ZNF365
NM_198219.1	20 18 1	0.192921020568399	0.629468749751032	1.0	1	2.139264217	161.708217	75.59057723	161.708217	75.59057723	39.52251318	6.033185862	Inhibitor of growth protein 1
BC011562.1	25 13 9	0.130659217451051	0.629468749751032	1.0	1	2.139096408	164.8605631	77.07018835	164.8605631	77.07018835	31.02854682	9.733333513	SP100 nuclear antigen (SP100)
NM_003668.2	32 2 19	0.34617606320990396	0.652481843788546	1.0	1	2.136605498	254.9840581	119.3407292	254.9840581	119.3407292	118.6408173	21.21603484	mitogen-activated protein kinase-activated protein kinase 5 (MAPKAPK5), transcript variant 1
NM_001025100.1	1 18 21	0.277557465724878	0.6419771345995601	1.0	1	2.134296157	54.17497106	25.38306171	54.17497106	25.38306171	21.06100599	7.987587012	Myelin basic protein
NM_005659.1	45 8 1	0.18022665969278398	0.629468749751032	0.166666666666667	1	2.130338408	3433.724669	1611.821228	3433.724669	1611.821228	875.7235699	921.4556301	ubiquitin fusion degradation 1 like (yeast) (UFD1L), transcript variant 1, mRNA.
P2228	1 15 15	0.191760159110677	0.629468749751032	1.0	1	2.129959388	48.0266035	22.54813109	48.0266035	22.54813109	12.97082872	4.465923177	protein kinase C, gamma (PRKCG)
PV3660	11 15 21	0.0141457812677927	0.6285666806563189	1.0	1	2.129744301	151.8049124	71.27846867	151.8049124	71.27846867	9.420887838	6.668553315	kinase insert domain receptor (a type III receptor tyrosine kinase) (KDR)
PV4297	23 15 15	0.0223831460665974	0.6285666806563189	1.0	1	2.127187966	71.26434507	33.50166802	71.26434507	33.50166802	1.167480194	3.277287028	doublecortin and CaM kinase-like 2 (DCAMKL2)
NM_130463.2	6 19 13	0.21747674512747	0.632080265167634	1.0	1	2.124174172	388.3607601	182.8290566	388.3607601	182.8290566	105.4584053	12.48465317	V-type proton ATPase subunit G 2
NM_005733.1	44 5 17	0.116929140168342	0.6285666806563189	1.0	1	2.123350221	349.7496544	164.7159526	349.7496544	164.7159526	61.19879837	21.19253117	kinesin family member 20A (KIF20A)
PHC1066	28 16 3	0.0673202856567648	0.6285666806563189	1.0	1	2.123107975	45.63094241	21.49252085	45.63094241	21.49252085	6.993461365	5.291939373	Growth-regulated alpha protein
NM_018246.1	38 5 13	0.17509565231061802	0.629468749751032	1.0	1	2.121670758	316.8025342	149.3174815	316.8025342	149.3174815	67.17485937	3.485862235	coiled-coil domain containing 25 (CCDC25)
NM_005197.2	40 19 13	0.0603668709673936	0.6285666806563189	1.0	1	2.117311779	950.488433	448.9128348	950.488433	448.9128348	122.2285708	66.39003598	Forkhead box protein N3
BC037779.2	16 8 7	0.40990327048575	0.668698217469589	1.0	1	2.116347157	120.6080132	56.98876613	120.6080132	56.98876613	68.32490071	10.23139882	Zinc finger protein 165
BC055314.1	2 17 15	0.141826396180979	0.629468749751032	1.0	1	2.115874824	285.3729445	134.8723192	285.3729445	134.8723192	67.23767728	37.94001047	EMG1 nucleolar protein homolog (S. cerevisiae) (EMG1)
BC005177.1	39 2 19	0.268651173346192	0.6419771345995601	1.0	1	2.115179286	342.2523001	161.8077023	342.2523001	161.8077023	115.8786105	11.61606333	transmembrane protein 51 (TMEM51)
NM_138698.2	15 6 21	0.0039286029508705	0.6285666806563189	1.0	1	2.113188942	517.577705	244.9273203	517.577705	244.9273203	7.167918191	2.936529511	Uncharacterized protein FLJ44066
NM_003362.2	17 3 1	0.21206181607334498	0.632080265167634	1.0	1	2.110801355	846.7210598	401.1372543	846.7210598	401.1372543	218.0326062	0.407211755	uracil-DNA glycosylase (UNG), transcript variant 1
NM_002957.3	32 4 17	0.399621405555363	0.666991589681689	1.0	1	2.109710021	57.46607983	27.23885237	57.46607983	27.23885237	31.02793182	0.671939835	retinoid X receptor, alpha (RXRA)
PV4203	19 15 13	0.015134586778120998	0.6285666806563189	1.0	1	2.105908257	66.53950385	31.59658244	66.53950385	31.59658244	3.670989726	4.487771286	platelet-derived growth factor receptor, alpha polypeptide (PDGFRA); see catalog number for detailed information on wild-type or point mutant status
BC028366.1	33 17 3	0.18677290766664	0.629468749751032	1.0	1	2.105089988	148.0384346	70.32404099	148.0384346	70.32404099	27.72655759	43.12387514	testis specific, 10 (TSGA10)
BC058899.1	20 7 1	0.43384097908516794	0.6749419612962181	1.0	1	2.104575171	174.1243967	82.73612609	174.1243967	82.73612609	12.79825904	105.5536479	DSN1, MIND kinetochore complex component, homolog (S. cerevisiae) (DSN1)
NM_182665.1	36 12 19	0.0906308712822318	0.6285666806563189	1.0	1	2.104245341	195.9488606	93.12072921	195.9488606	93.12072921	24.45649619	6.01614406	Ras association (RalGDS/AF-6) domain family 5 (RASSF5), transcript variant 3
NM_004794.1	12 14 21	0.27572045731312605	0.6419771345995601	1.0	1	2.104025845	221.8608559	105.4458796	221.8608559	105.4458796	84.34962422	31.22147979	RAB33A, member RAS oncogene family (RAB33A)
BC018764.1	11 2 19	0.35899469567115294	0.654352829956979	0.5	1	2.103360125	1179.702794	560.8658169	1179.702794	560.8658169	553.549364	8.100834708	KIAA1217 (KIAA1217)
PV3788	33 15 19	0.270835886418134	0.6419771345995601	1.0	1	2.102286577	129.7616177	61.72403853	129.7616177	61.72403853	45.75175022	10.07395109	mitogen-activated protein kinase kinase kinase 11 (MAP3K11)
BC015066.1	15 13 21	0.428069326038036	0.6719313856197738	1.0	1	2.10061551	192.135604	91.46633597	192.135604	91.46633597	71.62503521	117.3814561	core-binding factor, runt domain, alpha subunit 2; translocated to, 2 (CBFA2T2)
NM_005850.3	14 19 1	0.23561983059196498	0.6322862569509771	1.0	1	2.09904208	148.6332958	70.81006008	148.6332958	70.81006008	49.82157011	21.80695791	splicing factor 3b, subunit 4, 49kDa (SF3B4)
NM_006832.1	23 9 21	0.44029206410819105	0.6769813043879971	1.0	1	2.096803396	151.8353139	72.41275659	151.8353139	72.41275659	93.2311269	6.692461843	pleckstrin homology domain containing, family C (with FERM domain) member 1 (PLEKHC1)
P2281	3 15 13	0.264988009400708	0.641487038762304	1.0	1	2.096649993	34.0920475	16.26024735	34.0920475	16.26024735	11.87760604	3.025212372	protein kinase C, beta 1 (PRKCB1), transcript variant 1
BC026175.1	16 6 13	0.243196310678029	0.634843566259808	1.0	1	2.09424053	44.19470134	21.102973	44.19470134	21.102973	13.92747024	3.199581142	activating transcription factor 2 (ATF2)
NM_145109.1	21 15 7	0.366082597121687	0.6575172194591279	1.0	1	2.09283459	633.833614	302.8589153	633.833614	302.8589153	307.0017458	40.92825442	mitogen-activated protein kinase kinase 3 (MAP2K3), transcript variant B
NM_014596.3	32 13 21	0.331949083405413	0.6518197754641228	1.0	1	2.090657542	74.40439797	35.58899364	74.40439797	35.58899364	33.56017378	25.98365058	zinc ribbon domain containing 1 (ZNRD1), transcript variant b
BC053646.1	27 19 17	0.145939738602294	0.629468749751032	1.0	1	2.090073237	125.2286796	59.91592897	125.2286796	59.91592897	23.2170491	4.495581667	eukaryotic translation initiation factor 2B, subunit 5 epsilon, 82kDa (EIF2B5)
NM_015417.2	35 14 3	0.25919352125842104	0.640348806155025	1.0	1	2.088475765	295.8377667	141.6524777	295.8377667	141.6524777	35.52810957	104.0459544	sperm flagellar 1 (SPEF1)
BC053634.1	16 16 21	0.411909251674752	0.668698217469589	1.0	1	2.084393848	36.36853368	17.44801431	36.36853368	17.44801431	20.89070986	5.852517104	THAP domain containing 5 (THAP5)
BC017376.2	16 13 19	0.3837576687712929	0.6619509101641651	1.0	1	2.083868483	128.2126079	61.52624744	128.2126079	61.52624744	67.10846802	16.99188503	RING finger protein 31
BC001370.2	35 3 9	0.0436895560800598	0.6285666806563189	1.0	1	2.083111186	379.6255756	182.2397087	379.6255756	182.2397087	0.463788809	19.23725929	LIM and senescent cell antigen-like domains 2 (LIMS2)
NM_014296.2	23 5 17	0.0210081740095967	0.6285666806563189	1.0	1	2.079558366	466.2417273	224.2022801	466.2417273	224.2022801	35.12575417	24.47623926	calpain 7 (CAPN7)
NM_020139.1	44 15 1	0.228071343188554	0.632080265167634	1.0	1	2.078742498	98.68774616	47.47473352	98.68774616	47.47473352	31.0185227	28.38121832	3-hydroxybutyrate dehydrogenase, type 2 (BDH2)
NM_006701.2	13 18 1	0.117341989798041	0.6285666806563189	1.0	1	2.077583004	72.29392705	34.79713057	72.29392705	34.79713057	12.0898877	3.826086666	thioredoxin-like 4A (TXNL4A)
BC032775.1	19 15 3	0.190360326994117	0.629468749751032	1.0	1	2.077477032	200.9264119	96.7165503	200.9264119	96.7165503	45.99131481	3.918821514	chromosome 1 open reading frame 142 (C1orf142)
Internal_268722	16 16 19	0.42236483570359706	0.671259249933788	1.0	1	2.075488155	44.19814432	21.29530068	44.19814432	21.29530068	25.38938524	1.88329945
NM_005868.3	3 3 17	0.503216054916831	0.704197380142777	1.0	1	2.072712024	340.5175824	164.2860071	340.5175824	164.2860071	251.8096942	6.215225303	BET1 homolog (S. cerevisiae) (BET1)
NM_016139.2	48 5 1	0.0912437257825212	0.6285666806563189	1.0	1	2.070635267	127.8244349	61.73198967	127.8244349	61.73198967	22.93182615	17.81654102	coiled-coil-helix-coiled-coil-helix domain containing 2 (CHCHD2)
BC017046.1	1 13 15	0.0345670292370086	0.6285666806563189	1.0	1	2.068668541	151.6967032	73.33059899	151.6967032	73.33059899	8.290561965	13.96273568	annexin A6 (ANXA6)
NM_024319.1	37 13 19	0.0194642054885986	0.6285666806563189	1.0	1	2.068340744	727.9989907	351.9724652	727.9989907	351.9724652	20.1653318	40.19950233	chromosome 1 open reading frame 35 (C1orf35)
NM_005180.1	4 15 9	0.43121394618424197	0.6735989045347061	1.0	1	2.066614927	101.9110826	49.31304873	101.9110826	49.31304873	59.90840141	3.135553493	BMI1 polycomb ring finger oncogene (BMI1)
BC009398.1	14 3 19	0.30473710509033697	0.646011529250113	1.0	1	2.063620478	127.5089603	61.7889586	127.5089603	61.7889586	48.91536184	6.028119981	minichromosome maintenance complex component 7 (MCM7)
NM_033377.1	42 17 19	0.13688997081353202	0.629468749751032	1.0	1	2.062431688	247.3622857	119.9372018	247.3622857	119.9372018	51.36333288	21.91545711	chorionic gonadotropin, beta polypeptide 1 [Source:RefSeq peptide;Acc:NP_203695]
BC051762.1	40 4 5	0.0486822802852235	0.6285666806563189	1.0	1	2.060895671	143.7433171	69.74798341	143.7433171	69.74798341	1.312836517	8.778390942	Uncharacterized protein C20orf96
NM_017634.1	24 9 11	0.0313192106671282	0.6285666806563189	1.0	1	2.060874171	97.17132843	47.15053923	97.17132843	47.15053923	4.807199466	1.310700182	BTB/POZ domain-containing protein KCTD9
NM_015554.1	13 8 13	0.220724968394462	0.632080265167634	1.0	1	2.0579145	325.8759141	158.352504	325.8759141	158.352504	87.28116419	10.21384147	glucuronic acid epimerase (GLCE)
PHC1695	48 16 1	0.0990150256113196	0.6285666806563189	1.0	1	2.053668985	49.06978366	23.89371608	49.06978366	23.89371608	7.21594873	2.481154801	C-X-C motif chemokine 11
BC039904.1	45 2 17	0.147937013743135	0.629468749751032	1.0	1	2.050776744	122.7274574	59.84437737	122.7274574	59.84437737	21.24533282	1.410149492	histone deacetylase 4 (HDAC4)
NM_001239.2	32 14 15	0.23949957848526102	0.6343143344309399	1.0	1	2.04498124	73.34499631	35.86585288	73.34499631	35.86585288	21.28261464	2.390312775	cyclin H (CCNH)
BC030711.2	35 12 17	0.162305728247966	0.629468749751032	1.0	1	2.044598876	186.5906853	91.26028947	186.5906853	91.26028947	37.51034856	7.115844422	Aprataxin and PNK-like factor
NM_003739.4	27 3 17	0.0348242828589196	0.6285666806563189	1.0	1	2.044456874	135.3374007	66.19723919	135.3374007	66.19723919	10.46168339	13.76377189	aldo-keto reductase family 1, member C3 (3-alpha hydroxysteroid dehydrogenase, type II) (AKR1C3)
NM_006653.1	44 16 15	0.155468659468409	0.629468749751032	1.0	1	2.042718909	91.11209171	44.60334279	91.11209171	44.60334279	19.31663788	6.22465828	fibroblast growth factor receptor substrate 3 (FRS3)
NM_006153.3	34 6 21	0.0734780312148922	0.6285666806563189	1.0	1	2.040094331	64.20087902	31.46956395	64.20087902	31.46956395	9.434427717	5.573609785	NCK adaptor protein 1 (NCK1)
Internal_1700	4 9 9	0.413467775459824	0.668698217469589	1.0	1	2.036443611	63.57072397	31.21654026	63.57072397	31.21654026	34.7789341	1.447344252
NM_005168.3	36 19 19	0.39994635390251504	0.666991589681689	1.0	1	2.029703539	655.5986196	323.0021562	655.5986196	323.0021562	342.172238	16.90813567	Rho-related GTP-binding protein RhoE
NM_032329.4	5 9 15	0.12427315072710199	0.629175464728675	1.0	1	2.029414732	614.1889755	302.6434005	614.1889755	302.6434005	93.96654305	17.13130565	inhibitor of growth family, member 5 (ING5)
PV3815	20 15 15	0.11068505616750698	0.6285666806563189	1.0	1	2.027317097	34.8278923	17.17930182	34.8278923	17.17930182	0.628726047	4.59946244	ribosomal protein S6 kinase, 70kDa, polypeptide 1 (RPS6KB1)
PV3146	31 15 13	0.0824606361653411	0.6285666806563189	1.0	1	2.026440488	36.57634933	18.04955514	36.57634933	18.04955514	5.960486674	3.977810413	fibroblast growth factor receptor 1 (fms-related tyrosine kinase 2, Pfeiffer syndrome) (FGFR1), transcript variant 7
NM_138419.1	23 12 21	0.0417834156291572	0.6285666806563189	1.0	1	2.026165784	537.5646779	265.3112999	537.5646779	265.3112999	12.97256264	38.02663998	Protein FAM54A
BC011419.1	3 9 3	0.32131793457019897	0.6493763986487939	1.0	1	2.020332631	180.2467113	89.21635404	180.2467113	89.21635404	73.80464336	16.20890617	pellino homolog 1 (Drosophila) (PELI1)
BC080187.1	11 18 11	0.0366030128999372	0.6285666806563189	1.0	1	2.019239775	352.9446089	174.7908363	352.9446089	174.7908363	19.18074706	32.67921301	Leiomodin-1
BC002677.1	5 16 9	0.304926189539184	0.646011529250113	1.0	1	2.019207963	274.4216386	135.9055846	274.4216386	135.9055846	103.5674713	14.4975606	A.T hook DNA-binding motif-containing protein 1
NM_138415.1	9 20 7	0.11553752465448801	0.6285666806563189	1.0	1	2.019054391	967.3185621	479.0948508	967.3185621	479.0948508	124.8750648	193.954077	PHD finger protein 21B (PHF21B)
BC067826.1	33 18 11	0.27983503162286	0.6419771345995601	1.0	1	2.018570868	806.0254797	399.3050194	806.0254797	399.3050194	285.1032864	67.94971715	mortality factor 4 like 1, mRNA (cDNA clone MGC:87361 IMAGE:4824022), complete cds
BC017901.1	37 13 5	0.170486908323653	0.629468749751032	1.0	1	2.018525311	282.3739359	139.8912039	282.3739359	139.8912039	17.85264281	62.65658416	phospholipid scramblase 1 (PLSCR1)
NM_005089.1	20 7 21	0.123859554614284	0.629175464728675	1.0	1	2.016699701	331.7567702	164.5047947	331.7567702	164.5047947	69.74050753	45.56522154	zinc finger (CCCH type), RNA-binding motif and serine/arginine rich 2 (ZRSR2)
NM_033661.1	35 13 21	0.131592163760521	0.629468749751032	1.0	1	2.016625313	95.14267358	47.17915271	95.14267358	47.17915271	14.47693206	1.258108018	WD repeat domain 4 (WDR4), transcript variant 2
PV3757	10 15 19	0.00372264133214732	0.6285666806563189	1.0	1	2.016461209	68.69882244	34.06900273	68.69882244	34.06900273	0.293765731	0.77673625	myosin light chain kinase 2, skeletal muscle (MYLK2)
NM_002269.1	4 4 13	0.207015070302557	0.632080265167634	1.0	1	2.016222482	66.34227099	32.90424126	66.34227099	32.90424126	17.59311465	4.884376331	karyopherin alpha 5 (importin alpha 6) (KPNA5)
NM_024294.1	10 9 7	0.0656254253369514	0.6285666806563189	0.166666666666667	1	2.013518395	1816.179076	901.9927905	1816.179076	901.9927905	238.1456554	132.1813405	chromosome 6 open reading frame 106 (C6orf106), transcript variant 1
NM_004497.1	3 16 7	0.18029807576145604	0.629468749751032	1.0	1	2.012646597	60.52704268	30.07335851	60.52704268	30.07335851	16.40258604	12.26604206	forkhead box A3 (FOXA3)
NM_003798.1	20 21 21	0.077125499527381	0.6285666806563189	1.0	1	2.01167007	108.1584472	53.76550004	108.1584472	53.76550004	0.015745569	9.365082829	Alpha-catulin
NM_002402.1	11 13 7	0.0193606867232513	0.6285666806563189	1.0	1	2.01152345	473.3571007	235.3226857	473.3571007	235.3226857	30.0917597	18.30519002	mesoderm specific transcript homolog (mouse) (MEST), transcript variant 1
NM_033019.1	40 14 13	0.0415820720831836	0.6285666806563189	1.0	1	2.00986407	97.69688482	48.60870258	97.69688482	48.60870258	10.74321716	7.95951601	PCTAIRE protein kinase 1 (PCTK1), transcript variant 3
NM_018948.2	12 19 21	0.174017984463166	0.629468749751032	1.0	1	2.008743088	302.2705746	150.4774684	302.2705746	150.4774684	79.1750994	45.79427685	ERBB receptor feedback inhibitor 1 (ERRFI1)
BC006105.1	5 6 1	0.0174926530825519	0.6285666806563189	1.0	1	2.008207217	626.1468722	311.7939558	626.1468722	311.7939558	19.83972742	35.06417584	chromosome 6 open reading frame 134 (C6orf134)
BC065525.1	29 6 15	0.0248118200008683	0.6285666806563189	1.0	1	2.007515646	222.5100847	110.8385308	222.5100847	110.8385308	11.90748696	4.92342731	adducin 2 (beta) (ADD2)
BC001048.1	20 17 7	0.20229624374511	0.629468749751032	1.0	1	2.006202641	124.98322	62.29840269	124.98322	62.29840269	31.16910051	6.74803517	PCTAIRE protein kinase 1 (PCTK1)
BC025369.1	31 5 1	0.0161094679410771	0.6285666806563189	1.0	1	2.004235268	48.45207238	24.17484272	48.45207238	24.17484272	3.228665598	2.890502659	ubiquitin carboxyl-terminal hydrolase L5 (UCHL5)
Internal_268495	35 3 11	0.16455856255003698	0.629468749751032	1.0	1	2.003674557	150.9060251	75.31463857	150.9060251	75.31463857	28.29782826	0.682332983
BC045167.2	23 17 1	0.0810006604268227	0.6285666806563189	1.0	1	2.001122945	239.3005449	119.5831298	239.3005449	119.5831298	28.27314619	9.142656286	D-tyrosyl-tRNA deacylase 1 homolog (S. cerevisiae) (DTD1)
BC030253.1	36 14 1	0.150499472483912	0.629468749751032	1.0	1	2.000528772	69.99003555	34.98576803	69.99003555	34.98576803	15.46971468	6.974222213	glutathione S-transferase M3 (brain) (GSTM3)
NM_152571.2	33 21 15	0.0425447192231889	0.6285666806563189	1.0	1	2.000148611	152.5402676	76.26446694	152.5402676	76.26446694	15.66385015	16.696752	Uncharacterized protein C9orf163
BC009873.1	27 13 11	0.0542811921613506	0.6285666806563189	1.0	1	1.999252076	88.80707404	44.42014846	88.80707404	44.42014846	6.66794934	1.661594905	cDNA clone IMAGE:3946787, partial cds
NM_016052.1	32 12 17	0.385272188308562	0.66216671160682	1.0	1	1.999125633	82.86651057	41.45137714	82.86651057	41.45137714	40.59934461	2.286995436	ribosomal RNA processing 15 homolog (S. cerevisiae) (RRP15)
BC034692.1	10 5 15	0.250849144870004	0.639131888703203	1.0	1	1.998447859	548.700374	274.5632675	548.700374	274.5632675	165.3953894	24.30071456	anillin, actin binding protein (ANLN)
BC039814.1	9 18 9	0.12042663611860499	0.6285666806563189	1.0	1	1.997193992	309.9539223	155.1947	309.9539223	155.1947	42.93229775	4.249627915	zinc finger, RAN-binding domain containing 2 (ZRANB2)
NM_205848.1	6 7 9	0.0405221977221498	0.6285666806563189	1.0	1	1.995682866	794.1857992	397.9519054	794.1857992	397.9519054	84.64432479	79.015884	synaptotagmin VI (SYT6)
NM_144628.1	43 4 9	0.22761550763389102	0.632080265167634	1.0	1	1.995169102	333.9239569	167.3662431	333.9239569	167.3662431	94.21468565	22.32806955	TBC1 domain family, member 20 (TBC1D20)
BC067755.1	19 6 17	0.255756104573	0.640348806155025	0.166666666666667	1	1.995070444	3527.726176	1768.221361	3527.726176	1768.221361	1146.787394	332.1555426	potassium channel tetramerisation domain containing 18 (KCTD18)
NM_003583.2	8 14 13	0.120143804780855	0.6285666806563189	1.0	1	1.994342907	99.22236093	49.75190603	99.22236093	49.75190603	15.22496401	3.723503957	dual-specificity tyrosine-(Y)-phosphorylation regulated kinase 2 (DYRK2), transcript variant 1
NM_006313.1	31 19 1	0.0689316425656635	0.6285666806563189	1.0	1	1.991095041	119.9191541	60.22773984	119.9191541	60.22773984	17.48666547	12.82369424	Ubiquitin carboxyl-terminal hydrolase 15
NM_014321.2	22 5 13	0.31980169968762395	0.648394733898274	1.0	1	1.989249361	355.6149974	178.7684362	355.6149974	178.7684362	143.0499277	32.90743941	origin recognition complex, subunit 6 like (yeast) (ORC6L)
BC036184.1	21 18 13	0.00904521001100503	0.6285666806563189	1.0	1	1.98905114	165.9725793	83.44309299	165.9725793	83.44309299	2.538255511	5.135910641	Tropomodulin-2
PV3360	4 15 13	0.450258650969389	0.679984581195239	1.0	1	1.988798635	54.93258731	27.62099005	54.93258731	27.62099005	33.23558219	4.161523958	NIMA (never in mitosis gene a)-related kinase 2 (NEK2)
BC020792.1	38 4 11	0.236674044828492	0.633056700479385	1.0	1	1.983890483	103.537049	52.18889345	103.537049	52.18889345	29.16542807	4.448422871	homogentisate 1,2-dioxygenase (homogentisate oxidase) (HGD)
BC051790.1	28 17 15	0.13089392638335198	0.629468749751032	1.0	1	1.9836677	281.6872731	142.0032564	281.6872731	142.0032564	56.56870815	27.4908222	syntaxin 17 (STX17)
NM_009588.1	9 7 13	0.46248148762166	0.684564216325426	1.0	1	1.979330728	27.46568795	13.87624996	27.46568795	13.87624996	17.27147603	3.023566741	lymphotoxin beta (TNF superfamily, member 3) (LTB), transcript variant 2
NM_001722.2	18 4 15	0.08591745192006599	0.6285666806563189	1.0	1	1.978222784	399.37702	201.886776	399.37702	201.886776	55.50136153	23.97461622	polymerase (RNA) III (DNA directed) polypeptide D, 44kDa (POLR3D)
NM_019023.1	37 3 17	0.385585877103099	0.66216671160682	1.0	1	1.977362114	146.3736698	74.02471647	146.3736698	74.02471647	71.18369313	6.11111365	protein arginine methyltransferase 7 (PRMT7)
BC047420.1	7 5 19	0.622214162957566	0.7718707975724081	0.5	1	1.975762527	1295.915483	655.9064995	1295.915483	655.9064995	1346.953511	411.3245943	UBX domain-containing protein 7
NM_003168.1	23 3 5	0.316080902424016	0.648234952705402	1.0	1	1.974955758	149.1779868	75.53484993	149.1779868	75.53484993	57.31561478	7.704710493	suppressor of Ty 4 homolog 1 (S. cerevisiae) (SUPT4H1)
NM_054022.2	5 9 7	0.109816709119999	0.6285666806563189	1.0	1	1.970646517	427.1398791	216.75114	427.1398791	216.75114	79.85697924	48.45885621	golgi SNAP receptor complex member 2 (GOSR2), transcript variant B
BC039039.1	14 9 11	0.537357407178695	0.721590676207493	1.0	1	1.970607967	611.9298042	310.528433	611.9298042	310.528433	479.4546294	0.813376049	zeta-chain (TCR) associated protein kinase 70kDa (ZAP70)
BC033034.2	16 17 13	0.39160101528505104	0.664494218276894	1.0	1	1.969511949	85.42609964	43.37424796	85.42609964	43.37424796	42.41151447	5.31227696	DIX domain containing 1 (DIXDC1)
Internal_268712	16 16 7	0.5601856209037049	0.7341933201146109	1.0	1	1.969361497	42.06505006	21.35974027	42.06505006	21.35974027	35.42657515	1.291190141
BC033529.2	12 17 15	0.27692051666408596	0.6419771345995601	1.0	1	1.967433547	61.15997294	31.08616961	61.15997294	31.08616961	19.76687569	0.270288375	uridine phosphorylase 2 (UPP2)
BC000120.1	3 13 3	0.120968990926331	0.6285666806563189	1.0	1	1.964563754	224.3590788	114.2030022	224.3590788	114.2030022	35.3229221	9.970990251	general transcription factor IIF, polypeptide 1, 74kDa (GTF2F1)
NM_023076.2	35 3 17	0.0256483377751714	0.6285666806563189	1.0	1	1.963857283	126.7673235	64.55017103	126.7673235	64.55017103	3.814402866	0.44388271	RING finger protein unkempt-like
BC010089.1	20 17 3	0.0895967446673709	0.6285666806563189	1.0	1	1.96333566	76.25222798	38.83810066	76.25222798	38.83810066	7.538289735	0.321069015	acetylserotonin O-methyltransferase-like (ASMTL)
NM_014920.2	12 7 11	0.0552560705083811	0.6285666806563189	1.0	1	1.961924289	172.8604594	88.10760965	172.8604594	88.10760965	15.54253954	21.70714376	intestinal cell (MAK-like) kinase (ICK), transcript variant 1
NM_152509.1	26 21 19	0.0820546218631449	0.6285666806563189	1.0	1	1.960664816	128.1382381	65.35448438	128.1382381	65.35448438	16.45397412	6.595779357	Putative palmitoyltransferase ZDHHC8-like protein [Source:UniProtKB/Swiss-Prot;Acc:Q3KR32]
NM_004071.1	42 10 3	0.153023292118022	0.629468749751032	1.0	1	1.960271481	415.5779334	212.0001935	415.5779334	212.0001935	91.81285918	42.4911967	Dual specificity protein kinase CLK1
BC030538.2	19 5 5	0.44757320445546595	0.679115664554361	1.0	1	1.959833014	26.57116679	13.55787284	26.57116679	13.55787284	15.85268017	3.246040738	hypothetical protein FLJ21986 (FLJ21986)
BC010155.2	9 13 9	0.28328138271103803	0.6419771345995601	1.0	1	1.957346541	127.2060459	64.98902634	127.2060459	64.98902634	42.40873002	4.272544906	Adrenodoxin-like protein, mitochondrial
NM_152723.1	2 12 17	0.0352685870293425	0.6285666806563189	1.0	1	1.956722356	298.4799395	152.5407724	298.4799395	152.5407724	0.702835055	11.65032106	coiled-coil domain containing 89 (CCDC89)
NM_177424.1	27 18 5	0.0971257169065184	0.6285666806563189	1.0	1	1.956339528	164.0624905	83.86197189	164.0624905	83.86197189	0.805622288	17.54751625	syntaxin 12 (STX12)
NM_001668.2	46 21 19	0.44143476401348203	0.67702932844565	1.0	1	1.955388184	91.5242896	46.80619957	91.5242896	46.80619957	52.58343853	1.683221417	Aryl hydrocarbon receptor nuclear translocator
PV3827	46 15 15	0.020665493083111	0.6285666806563189	1.0	1	1.954572886	58.49510639	29.92730883	58.49510639	29.92730883	4.235939067	4.093032623	adrenergic, beta, receptor kinase 2 (ADRBK2)
BC003188.1	12 20 15	0.258855030791856	0.640348806155025	1.0	1	1.954414457	168.5143545	86.22242528	168.5143545	86.22242528	57.55289923	25.83772571	MACRO domain-containing protein 1
BC036089.1	20 2 19	0.0744757620716782	0.6285666806563189	1.0	1	1.954049629	306.0480234	156.6224414	306.0480234	156.6224414	18.42318859	39.23591237	myeloid/lymphoid or mixed-lineage leukemia (trithorax homolog, Drosophila); translocated to, 3 (MLLT3)
BC053989.1	6 20 11	0.343077627543327	0.652012071278138	1.0	1	1.953130559	155.4465264	79.58839499	155.4465264	79.58839499	64.28267035	3.311119951	zinc finger protein 179 (ZNF179)
NM_018664.1	12 8 3	0.0042614470846472794	0.6285666806563189	1.0	1	1.952260808	1256.184195	643.4510135	1256.184195	643.4510135	3.418639931	11.40798114	Jun dimerization protein p21SNFT (SNFT)
BC056673.1	37 19 17	0.0617476235874461	0.6285666806563189	1.0	1	1.951916132	149.6887426	76.68810156	149.6887426	76.68810156	19.98036148	14.37138337	protein phosphatase 1, regulatory (inhibitor) subunit 2 pseudogene 9 (PPP1R2P9)
NM_139168.1	17 7 3	0.0673683774852948	0.6285666806563189	1.0	1	1.951637744	170.6191738	87.42358788	170.6191738	87.42358788	15.1643816	3.767720333	splicing factor, arginine/serine-rich 12 (SFRS12), transcript variant 2
BC057838.1	46 20 5	0.26443841205276897	0.641487038762304	1.0	1	1.950825177	68.55867399	35.14342278	68.55867399	35.14342278	22.13823567	5.461701971	sterile alpha motif domain containing 4A (SAMD4A)
XM_498434.1	20 19 19	0.133435111584503	0.629468749751032	1.0	1	1.950433508	118.4933683	60.75232394	118.4933683	60.75232394	23.98808864	12.10540147	hypothetical protein MGC16075, mRNA (cDNA clone MGC:16075 IMAGE:3616854), complete cds
BC001428.1	24 2 15	0.0449285180792038	0.6285666806563189	1.0	1	1.949498581	541.9984055	278.0193895	541.9984055	278.0193895	52.99600302	28.99212301	pleckstrin homology domain containing, family B (evectins) member 2 (PLEKHB2)
NM_006640.2	21 19 17	0.0274038140248183	0.6285666806563189	1.0	1	1.949021183	1252.421009	642.5897367	1252.421009	642.5897367	64.31667111	99.29174419	septin 9 (SEPT9)
NM_033256.1	40 14 5	0.402609666444944	0.6683208936762679	1.0	1	1.948364933	399.7457587	205.1698591	399.7457587	205.1698591	203.7051926	27.61867055	protein phosphatase 1, regulatory (inhibitor) subunit 14A (PPP1R14A)
PV3844	44 15 15	0.0853871628126727	0.6285666806563189	1.0	1	1.948307578	37.71319528	19.35690017	37.71319528	19.35690017	5.035417044	6.091610321	Ephrin receptor A8 (EPHA8), transcript variant 2
BC060818.1	38 17 11	0.39164130449340095	0.664494218276894	1.0	1	1.948020285	120.4833509	61.84912543	120.4833509	61.84912543	59.17788285	7.655302854	synaptosomal-associated protein, 91kDa homolog (mouse) (SNAP91)
BC012056.1	16 15 9	0.539861447728323	0.722427293903581	1.0	1	1.945703779	87.33192567	44.88449197	87.33192567	44.88449197	68.15308764	5.085516022	ankyrin repeat and SOCS box-containing 13 (ASB13)
BC010919.1	40 5 9	0.260075889825947	0.640381623024256	1.0	1	1.945617599	340.1831636	174.8458504	340.1831636	174.8458504	109.3033359	30.94953699	ribosomal protein L35 (RPL35)
PV3828	34 15 17	0.162334083363375	0.629468749751032	1.0	1	1.944557005	51.519257	26.49408419	51.519257	26.49408419	11.04097514	3.893765953	TYRO3 protein tyrosine kinase (TYRO3)
NM_002758.3	8 18 3	0.364523015264192	0.657234063563776	1.0	1	1.943418894	199.4050225	102.6052711	199.4050225	102.6052711	90.35625553	17.44124943	Dual specificity mitogen-activated protein kinase kinase 6
BC014051.1	6 17 11	0.524504523814423	0.714207516578871	1.0	1	1.94054944	230.5820171	118.8230572	230.5820171	118.8230572	170.8594546	9.547431618	small inducible cytokine subfamily E, member 1 (endothelial monocyte-activating) (SCYE1)
BC034774.1	5 7 21	0.321674342845445	0.649581634204323	1.0	1	1.940271251	148.7719744	76.67586389	148.7719744	76.67586389	56.6657316	4.124379805	Uncharacterized protein C6orf10
BC103660.1	18 20 21	0.12299175362457901	0.629175464728675	1.0	1	1.938769055	459.8622159	237.1928801	459.8622159	237.1928801	71.94071659	19.72725901	Putative RNA-binding protein 15
NM_002737.1	21 2 15	0.385683696985031	0.66216671160682	1.0	1	1.937053425	292.2421735	150.8694441	292.2421735	150.8694441	140.1511754	19.68599385	protein kinase C, alpha (PRKCA); see catalog number for detailed information on wild-type or point mutant status
BC041174.1	16 4 11	0.28226174826419703	0.6419771345995601	1.0	1	1.929514473	119.2314569	61.79350226	119.2314569	61.79350226	41.92517772	13.57788302	cytochrome P450, family 2, subfamily B, polypeptide 7 pseudogene 1 (CYP2B7P1)
NM_138778.1	21 13 21	0.38296379888299303	0.6619509101641651	1.0	1	1.928994141	48.76563513	25.28034383	48.76563513	25.28034383	18.18591103	23.23850615	WD repeat domain 85 (WDR85)
BC007750.2	32 13 7	0.6338067155564129	0.779094716507037	0.5	1	1.928020834	2395.427588	1242.428269	2395.427588	1242.428269	2522.454143	720.9302383	Tripartite motif-containing protein 55
NM_007080.1	40 6 3	0.12719367926751401	0.629468749751032	1.0	1	1.926856884	497.6367209	258.2634574	497.6367209	258.2634574	93.02943493	42.51744786	LSM6 homolog, U6 small nuclear RNA associated (S. cerevisiae) (LSM6)
NM_001001852.2	24 8 13	0.0558717487162792	0.6285666806563189	1.0	1	1.92497108	153.0258381	79.49513617	153.0258381	79.49513617	8.503500666	16.51683295	pim-3 oncogene (PIM3)
NM_005749.2	26 20 3	0.28718022185687103	0.642415784926144	1.0	1	1.922610488	128.937625	67.06383107	128.937625	67.06383107	43.11606815	5.605833417	transducer of ERBB2, 1 (TOB1)
NM_033185.2	4 18 15	0.41300811404664395	0.668698217469589	1.0	1	1.921783744	143.370972	74.60307253	143.370972	74.60307253	73.90977949	4.782030738	keratin associated protein 3-3 (KRTAP3-3)
BC016979.1	33 15 3	0.067101075248598	0.6285666806563189	1.0	1	1.920944868	68.73833762	35.78360774	68.73833762	35.78360774	7.847950463	3.538621482	N-terminal EF-hand calcium-binding protein 2
BC000914.1	24 17 9	0.0206152412369673	0.6285666806563189	1.0	1	1.92046527	143.942192	74.95172876	143.942192	74.95172876	10.44257069	8.538637382	splicing factor, arginine/serine-rich 3 (SFRS3)
NM_006315.4	16 7 15	0.37684048736501596	0.660870569952112	1.0	1	1.91340883	109.3821044	57.16609157	109.3821044	57.16609157	53.2389099	26.47685984	polycomb group ring finger 3 (PCGF3)
NM_175733.2	2 2 17	0.054564343290687996	0.6285666806563189	1.0	1	1.912210333	333.6077996	174.4618747	333.6077996	174.4618747	34.27021108	16.87192313	synaptotagmin IX (SYT9)
PV3782	28 15 21	0.10036715290800201	0.6285666806563189	1.0	1	1.912071683	62.05568332	32.45468457	62.05568332	32.45468457	7.006935245	0.959682184	ribosomal protein S6 kinase, 90kDa, polypeptide 4 (RPS6KA4), transcript variant 2
BC015569.1	41 12 19	0.152621849939412	0.629468749751032	1.0	1	1.911525871	179.9362747	94.13227276	179.9362747	94.13227276	40.0992771	21.68153401	ADP-ribosylation factor-like protein 6-interacting protein 4
PV3617	31 15 21	0.0833044395545552	0.6285666806563189	1.0	1	1.911125223	54.86917082	28.71040063	54.86917082	28.71040063	8.585980332	6.325069777	neurotrophic tyrosine kinase, receptor, type 3 (NTRK3), transcript variant 3
BC040844.1	20 5 9	0.01862465906428	0.6285666806563189	1.0	1	1.910833656	271.2201967	141.9381514	271.2201967	141.9381514	16.13153132	18.59054212	synaptotagmin binding, cytoplasmic RNA interacting protein (SYNCRIP)
BC012901.1	16 16 9	0.547327707981295	0.727046715964828	1.0	1	1.9107604	72.393373	37.88720605	72.393373	37.88720605	56.66890653	1.947554376	Protein rogdi homolog
BC024208.1	17 14 9	0.0522514008216303	0.6285666806563189	1.0	1	1.910755238	133.4957279	69.86542558	133.4957279	69.86542558	8.278951631	1.410201537	RNA binding motif protein 23 (RBM23)
BC029869.1	24 13 5	0.163670842134094	0.629468749751032	1.0	1	1.9106675	97.83143543	51.20275267	97.83143543	51.20275267	19.86170092	5.824818409	ectonucleoside triphosphate diphosphohydrolase 3 (ENTPD3)
NM_014240.1	25 20 15	0.24938739913507	0.6383145709842629	1.0	1	1.906101108	197.6710999	103.7044148	197.6710999	103.7044148	56.05716086	7.356102211	LIM domains containing 1 (LIMD1)
NM_019070.1	37 3 1	0.441011147011401	0.67702932844565	0.5	1	1.906005435	1550.51048	813.4869143	1550.51048	813.4869143	866.6744299	54.58520343	DEAD (Asp-Glu-Ala-Asp) box polypeptide 49 (DDX49)
NM_016505.2	11 16 15	0.00449763489484024	0.6285666806563189	1.0	1	1.905158057	731.9450183	384.1912306	731.9450183	384.1912306	23.30909615	23.48681274	zinc finger, CCHC domain containing 17 (ZCCHC17)
BC047486.1	3 19 3	0.19880985624322303	0.629468749751032	1.0	1	1.903388408	48.18740022	25.31664059	48.18740022	25.31664059	11.52505605	3.116375095	JmjC domain-containing histone demethylation protein 1A
NM_178177.2	2 21 5	0.08270067721947799	0.6285666806563189	1.0	1	1.901144063	174.7905785	91.93968091	174.7905785	91.93968091	25.34897399	14.22972827	Nicotinamide mononucleotide adenylyltransferase 3
BC020712.1	19 12 11	0.3534319687444571	0.6531940334819849	1.0	1	1.900086493	451.276156	237.5029545	451.276156	237.5029545	193.1294092	40.9922312	POU domain, class 5, transcription factor 1
NM_006788.2	37 8 5	0.0140198730131224	0.6285666806563189	1.0	1	1.898584291	267.5292671	140.9098708	267.5292671	140.9098708	14.61842495	15.51120556	RalA-binding protein 1
NM_181608.1	41 7 11	0.5471499400971079	0.727046715964828	1.0	1	1.898438066	41.71212263	21.97181113	41.71212263	21.97181113	32.55835526	5.113142298	keratin associated protein 19-2 (KRTAP19-2)
BC007072.1	21 9 17	0.0574234564539846	0.6285666806563189	1.0	1	1.898047426	356.362291	187.7520478	356.362291	187.7520478	44.54280747	37.31434199	hypothetical protein MGC12538
BC033710.1	19 13 13	0.0192570279755969	0.6285666806563189	1.0	1	1.896802315	66.18341142	34.89209755	66.18341142	34.89209755	1.799007112	3.447565361	DNA repair and recombination protein RAD54B
NM_002815.2	40 5 13	0.312323529441019	0.647892254495995	1.0	1	1.895861066	109.6446233	57.8336806	109.6446233	57.8336806	39.14324895	0.447719234	proteasome (prosome, macropain) 26S subunit, non-ATPase, 11 (PSMD11)
PV3835	2 15 15	0.23119355250042004	0.632160628820671	1.0	1	1.894338937	44.59125536	23.53921703	44.59125536	23.53921703	12.10633498	2.887318553	MLCK protein (MLCK)
BC027607.1	11 20 9	0.26255652238362304	0.6411526375584661	1.0	1	1.893704206	391.0633935	206.5071156	391.0633935	206.5071156	116.71387	16.21164283	zinc finger CCCH-type containing 14 (ZC3H14)
BC020203.1	29 5 3	0.0326288439787126	0.6285666806563189	1.0	1	1.889479067	116.6165915	61.71891158	116.6165915	61.71891158	4.275055724	8.433031506	glycerophosphodiester phosphodiesterase domain containing 5 (GDPD5)
NM_019592.5	15 8 11	0.121522968299072	0.6285666806563189	1.0	1	1.888200243	112.3435927	59.49771121	112.3435927	59.49771121	17.21875167	5.079345148	ring finger protein 20 (RNF20)
NM_177524.1	1 8 9	0.222696588627095	0.632080265167634	1.0	1	1.885723083	1144.132205	606.7339452	1144.132205	606.7339452	340.1954034	205.7243756	mesoderm specific transcript homolog (mouse) (MEST), transcript variant 2
NM_015342.1	46 6 13	0.154896863855574	0.629468749751032	1.0	1	1.885448598	147.4734943	78.21666126	147.4734943	78.21666126	24.63857679	1.986005317	peptidylprolyl isomerase domain and WD repeat containing 1 (PPWD1)
BC039317.1	24 17 15	0.128816456863648	0.629468749751032	1.0	1	1.882899574	85.43994023	45.37679089	85.43994023	45.37679089	11.65720965	0.404100849	coiled-coil domain containing 65 (CCDC65)
NM_020397.1	20 10 9	0.168679121495184	0.629468749751032	1.0	1	1.882438863	253.189421	134.5007405	253.189421	134.5007405	57.29581461	25.43069473	calcium/calmodulin-dependent protein kinase ID (CAMK1D), transcript variant 1
BC031564.1	40 18 15	0.193182313646335	0.629468749751032	1.0	1	1.882149309	155.0942517	82.40273549	155.0942517	82.40273549	38.99789369	16.71722859	chromosome 11 open reading frame 75 (C11orf75)
NM_052910.1	20 7 9	0.37710582064013703	0.660870569952112	1.0	1	1.881314149	71.22673733	37.86009762	71.22673733	37.86009762	31.90581388	2.69902454	SLIT and NTRK-like family, member 1 (SLITRK1)
BC013879.1	32 10 1	0.36856960549512296	0.65917653002933	1.0	1	1.880020596	84.7489748	45.07874807	84.7489748	45.07874807	38.7897219	13.44414473	Serine/threonine-protein kinase PLK2
BC024209.1	36 16 11	0.0017418303269703301	0.6285666806563189	1.0	1	1.879132061	74.57263455	39.68461615	74.57263455	39.68461615	0.49588101	0.884967696	centromere protein J (CENPJ)
BC014928.1	24 15 1	0.0543544973461947	0.6285666806563189	1.0	1	1.877477615	161.3162878	85.92181686	161.3162878	85.92181686	9.128837636	0.083765861	MYC-induced nuclear antigen
PV4129	38 15 19	0.183379128729517	0.629468749751032	1.0	1	1.876911459	94.24405282	50.21230615	94.24405282	50.21230615	21.41511817	7.192133385	fms-related tyrosine kinase 4 (FLT4), transcript variant 2
BC004410.1	43 16 21	0.0681998803793763	0.6285666806563189	1.0	1	1.876726391	49.91408581	26.59635739	49.91408581	26.59635739	6.813623825	5.419341526	Zinc finger protein castor homolog 1
NM_014583.2	13 17 9	0.54564975014626	0.726765396600792	1.0	1	1.876324178	652.7867959	347.9072559	652.7867959	347.9072559	498.483111	35.26314423	LIM and cysteine-rich domains 1 (LMCD1)
BC011863.2	45 16 7	0.33458960982895697	0.6518197754641228	1.0	1	1.87550896	163.9490964	87.41578945	163.9490964	87.41578945	63.29519859	6.389464169	DNA helicase HEL308 (HEL308)
NM_003929.1	46 5 7	0.0552358060198503	0.6285666806563189	1.0	1	1.871544245	185.8029222	99.27786787	185.8029222	99.27786787	1.529810957	11.40801569	RAB7, member RAS oncogene family-like 1 (RAB7L1)
NM_024313.1	36 5 13	0.12282238541502802	0.629175464728675	1.0	1	1.870487956	188.9317466	101.006663	188.9317466	101.006663	24.7511074	2.160933087	nucleolar protein 12 (NOL12)
NM_001130.5	8 18 9	0.412312485957819	0.668698217469589	1.0	1	1.866602195	46.03801256	24.66407288	46.03801256	24.66407288	23.08583567	3.11379412	Amino-terminal enhancer of split
NM_001956.1	4 12 9	0.46284055409665004	0.6846212947668441	1.0	1	1.86637078	145.8006999	78.11990064	145.8006999	78.11990064	85.73443798	11.40014074	endothelin 2 (EDN2)
BC008726.1	32 9 19	0.31646074179550704	0.648234952705402	1.0	1	1.862305984	189.9785062	102.0125091	189.9785062	102.0125091	68.31970013	8.042536137	Serine/threonine-protein kinase OSR1
NM_080664.1	28 13 3	0.0239585135852361	0.6285666806563189	1.0	1	1.861517921	57.76070601	31.02882081	57.76070601	31.02882081	4.034598908	2.631757169	chromosome 14 open reading frame 126 (C14orf126)
NM_033259.1	28 8 1	0.030998102118119	0.6285666806563189	1.0	1	1.860990995	213.1254439	114.5225552	213.1254439	114.5225552	15.47332904	8.449948407	calcium/calmodulin-dependent protein kinase II inhibitor 2 (CAMK2N2)
BC014975.1	39 4 11	0.12531309213838598	0.629175464728675	1.0	1	1.85939794	134.5203636	72.34619376	134.5203636	72.34619376	20.06279723	5.094233244	family with sequence similarity 136, member A (FAM136A)
NM_020197.1	9 21 19	0.42708946186220104	0.6719313856197738	1.0	1	1.859057712	97.31351024	52.34561016	97.31351024	52.34561016	50.5749315	3.190332166	SET and MYND domain-containing protein 2
NM_016145.1	6 5 21	0.21839926803693105	0.632080265167634	1.0	1	1.856934512	677.0387924	364.6002527	677.0387924	364.6002527	169.5128063	40.12504646	chromosome 19 open reading frame 56 (C19orf56)
NM_002387.1	26 16 11	0.166209492646017	0.629468749751032	1.0	1	1.856851185	194.5130491	104.7542477	194.5130491	104.7542477	34.36016759	2.826503936	mutated in colorectal cancers (MCC), transcript variant 2
BC036015.1	4 12 19	0.256441260654303	0.640348806155025	1.0	1	1.854391636	44.88954793	24.20715617	44.88954793	24.20715617	14.52852006	10.54900733	exostoses (multiple)-like 2 (EXTL2)
Internal_28507	15 17 15	0.240462441621646	0.634526871001407	1.0	1	1.848512596	164.6755606	89.08544139	164.6755606	89.08544139	46.17179463	13.04557392
BC001433.1	9 13 3	0.0331317221525052	0.6285666806563189	1.0	1	1.846680321	84.37209892	45.68852441	84.37209892	45.68852441	7.550493092	6.065352887	centrosomal protein 250kDa (CEP250)
PV3865	40 15 13	0.0570962716573973	0.6285666806563189	1.0	1	1.846123756	192.9523114	104.5175389	192.9523114	104.5175389	10.38572707	20.1676376	v-abl Abelson murine leukemia viral oncogene homolog 1 (ABL1), transcript variant a; see catalog number for detailed information on wild-type or point mutant status
BC007312.1	47 13 11	0.11383519547286	0.6285666806563189	1.0	1	1.846000518	94.70663632	51.30368892	94.70663632	51.30368892	1.91344904	11.8349618	Kin of IRRE-like protein 2
NM_020661.1	3 4 13	0.244655618968303	0.634843566259808	1.0	1	1.845009775	266.3244901	144.3485524	266.3244901	144.3485524	70.81938329	7.723060731	activation-induced cytidine deaminase (AICDA)
BC040659.1	14 18 17	0.32332146844158804	0.649722641092553	1.0	1	1.843657503	24.99275207	13.55607103	24.99275207	13.55607103	9.653030374	3.238513041	Mitochondrial carrier homolog 1
BC015803.1	22 15 3	0.159404961967327	0.629468749751032	1.0	1	1.843012698	207.9637089	112.8389995	207.9637089	112.8389995	47.16440848	31.07405965	interferon regulatory factor 2 (IRF2)
BC011761.2	2 2 21	0.49404137258971104	0.700113077275786	1.0	1	1.841888076	103.0562343	55.95140964	103.0562343	55.95140964	65.45306966	3.73097066	ilvB (bacterial acetolactate synthase)-like (ILVBL)
BC098302.1	42 20 19	0.0883150097530154	0.6285666806563189	1.0	1	1.84140181	1024.294145	556.2578138	1024.294145	556.2578138	100.000848	16.44325928	Kanadaptin
BC021723.2	31 5 7	0.58720867018269	0.7506875639615509	1.0	1	1.840666065	141.9623343	77.12552377	141.9623343	77.12552377	121.1536427	10.17497902	four and a half LIM domains 5 (FHL5)
NM_152471.1	3 12 19	0.466439530864973	0.6870092359476151	1.0	1	1.839987866	126.3761452	68.68314057	126.3761452	68.68314057	73.74143317	7.899600492	hypothetical protein MGC17515 (MGC17515)
BC034222.1	33 4 21	0.226136172320107	0.632080265167634	1.0	1	1.838944321	369.1345465	200.7317689	369.1345465	200.7317689	91.65157884	15.24863357	HRAS-like suppressor family, member 5 (HRASLS5)
NM_022827.2	31 10 1	0.10612200679575401	0.6285666806563189	1.0	1	1.83810921	176.9376438	96.26068068	176.9376438	96.26068068	19.47389018	1.406976835	spermatogenesis associated 20 (SPATA20)
PV3880	20 15 21	0.0303147605935504	0.6285666806563189	1.0	1	1.836493622	36.07918005	19.64568763	36.07918005	19.64568763	1.948243364	2.89725648	SFRS protein kinase 3 (SRPK3)
NM_030636.1	5 6 3	0.364171524541285	0.657234063563776	1.0	1	1.835904487	740.5106908	403.3492462	740.5106908	403.3492462	308.6502725	26.96754205	Endonuclease/exonuclease/phosphatase family domain-containing protein 1
NM_004064.2	5 5 11	0.0820617566594176	0.6285666806563189	1.0	1	1.832178562	212.8964753	116.1985408	212.8964753	116.1985408	0.640461405	17.80071629	cyclin-dependent kinase inhibitor 1B (p27, Kip1) (CDKN1B)
NM_014844.2	33 20 21	0.0819864955104569	0.6285666806563189	1.0	1	1.830169741	93.96772627	51.34372193	93.96772627	51.34372193	8.141054099	13.3452034	KIAA0329 (KIAA0329)
BC094800.1	20 18 21	0.10054671884765899	0.6285666806563189	1.0	1	1.828142975	962.8149438	526.662825	962.8149438	526.662825	156.3934289	95.81443305	Jouberin
NM_007045.2	31 9 1	0.0260574276971682	0.6285666806563189	1.0	1	1.828037519	73.97138212	40.46491462	73.97138212	40.46491462	4.726955962	2.605806287	FGFR1 oncogene partner (FGFR1OP), transcript variant 1
NM_006007.1	47 13 13	0.26407592851644396	0.641487038762304	0.166666666666667	1	1.827923029	6764.768582	3700.795097	6764.768582	3700.795097	194.4603261	1930.624146	zinc finger, AN1-type domain 5 (ZFAND5), transcript variant c
NM_003177.3	44 5 19	0.25860125518973703	0.640348806155025	1.0	1	1.825636168	347.551529	190.3728328	347.551529	190.3728328	95.77677332	3.60377834	spleen tyrosine kinase (SYK)
NM_080743.2	39 11 21	0.10308401602739999	0.6285666806563189	1.0	1	1.824940137	732.1068051	401.1675728	732.1068051	401.1675728	26.77827714	92.61593324	serine-arginine repressor protein (35 kDa) (SRrp35)
BC007566.1	14 15 1	0.45701006228138397	0.682781505938157	1.0	1	1.824448573	31.29409208	17.15263041	31.29409208	17.15263041	17.54664824	1.858475614	mannose-6-phosphate receptor binding protein 1 (M6PRBP1)
BC041831.1	10 9 13	0.0105995784725537	0.6285666806563189	1.0	1	1.823797863	97.18679568	53.2881399	97.18679568	53.2881399	3.324498429	4.489708172	transducin-like enhancer of split 3 (E(sp1) homolog, Drosophila) (TLE3)
PV4310	47 15 17	0.0896352449191767	0.6285666806563189	1.0	1	1.822257137	233.6584906	128.2247636	233.6584906	128.2247636	4.51837049	23.46257977	conserved helix-loop-helix ubiquitous kinase (CHUK)
BC000247.1	23 17 19	0.450860398179281	0.68026293137488	1.0	1	1.821734854	175.3309382	96.243939	175.3309382	96.243939	95.82570347	2.871839894	THAP domain containing 4 (THAP4)
NM_012402.1	33 16 13	0.039114936685311005	0.6285666806563189	1.0	1	1.821089139	85.93914036	47.19106743	85.93914036	47.19106743	8.287234555	6.890896447	ADP-ribosylation factor interacting protein 2 (arfaptin 2) (ARFIP2)
BC041876.1	16 8 9	0.267503208172034	0.6419771345995601	1.0	1	1.820870812	71.8534477	39.46103547	71.8534477	39.46103547	21.5149287	4.783132477	tau tubulin kinase 2 (TTBK2)
BC013331.1	16 8 13	0.0317124921027168	0.6285666806563189	1.0	1	1.818951909	116.3169571	63.94724155	116.3169571	63.94724155	2.101955911	5.966952802	H2A histone family, member Y (H2AFY)
BC051695.1	17 9 11	0.0565923472174348	0.6285666806563189	1.0	1	1.818162963	123.8102905	68.096366	123.8102905	68.096366	0.27787111	7.065908149	FERM domain containing 8 (FRMD8)
PV3269	25 16 1	0.144398537073138	0.629468749751032	1.0	1	1.817465657	40.63123894	22.35598719	40.63123894	22.35598719	7.825188716	3.544901047	tec protein tyrosine kinase (TEC)
NM_006324.1	31 15 1	0.530249927208694	0.717678755233902	1.0	1	1.817391408	127.2557713	70.02111415	127.2557713	70.02111415	89.0326405	1.659565293	craniofacial development protein 1 (CFDP1)
NM_003878.1	20 12 15	0.0154436679344532	0.6285666806563189	1.0	1	1.813323676	61.07776996	33.68277312	61.07776996	33.68277312	3.448914643	2.558343309	gamma-glutamyl hydrolase (conjugase, folylpolygammaglutamyl hydrolase) (GGH)
NM_000458.1	46 13 19	0.130036275793292	0.629468749751032	1.0	1	1.811166474	52.75309124	29.12658334	52.75309124	29.12658334	9.000389098	3.662227164	HNF1 homeobox B (HNF1B)
BC032307.1	3 5 1	0.0904114286810472	0.6285666806563189	1.0	1	1.8102849	21.48208385	11.86668676	21.48208385	11.86668676	3.314137899	2.408191704	coiled-coil domain containing 123 (CCDC123)
NM_006555.2	2 3 11	0.264233511150239	0.641487038762304	1.0	1	1.808379628	148.485029	82.1094347	148.485029	82.1094347	44.32844544	11.89985709	YKT6 v-SNARE homolog (S. cerevisiae) (YKT6)
BC008699.1	47 13 1	0.0536783046879151	0.6285666806563189	1.0	1	1.806083129	84.45174398	46.7596107	84.45174398	46.7596107	7.376215174	3.158773246	cDNA clone MGC:15427 IMAGE:2822641, complete cds
BC066904.1	43 19 3	0.0770490793946073	0.6285666806563189	1.0	1	1.806042246	313.4055973	173.5317089	313.4055973	173.5317089	43.5098817	37.17839443	Ras-related protein Rab-34
BC050442.1	35 9 1	0.0911899387657632	0.6285666806563189	1.0	1	1.805763427	93.5597574	51.81174677	93.5597574	51.81174677	14.31168902	9.552433684	homeobox C4 (HOXC4)
BC053365.1	38 3 21	0.0212263091124414	0.6285666806563189	1.0	1	1.805108602	155.0610484	85.90122952	155.0610484	85.90122952	3.292007277	0.129035086	ribosomal protein S6 kinase, 70kDa, polypeptide 1 (RPS6KB1)
BC006104.1	28 15 5	0.35371487419580994	0.6531940334819849	1.0	1	1.804839963	462.7830088	256.4122129	462.7830088	256.4122129	181.2929134	4.751495152	RIO kinase 1 (yeast) (RIOK1)
NM_130777.1	27 13 13	0.216383967997163	0.632080265167634	1.0	1	1.804829679	50.85218022	28.1756117	50.85218022	28.1756117	11.73815825	1.83635868	X antigen family, member 2 (XAGE2)
BC020597.1	40 17 13	0.265248123801394	0.641487038762304	1.0	1	1.804513032	422.4263035	234.094349	422.4263035	234.094349	132.9667295	53.83060442	general transcription factor IIB (GTF2B)
NM_207283.1	22 8 9	0.36941418350816296	0.660069162733666	1.0	1	1.804509929	113.6734608	62.99408995	113.6734608	62.99408995	47.29107762	4.62413696	AAA1 protein (AAA1), transcript variant IX
BC032485.1	22 5 5	0.198954489379959	0.629468749751032	1.0	1	1.803146835	808.8949245	448.6018049	808.8949245	448.6018049	203.7127868	101.0049353	apoptosis-inducing factor, mitochondrion-associated, 3 (AIFM3)
NM_052887.2	36 8 21	0.00870762138468404	0.6285666806563189	1.0	1	1.802857672	115.6038879	64.12258144	115.6038879	64.12258144	1.140983216	0.154831361	toll-interleukin 1 receptor (TIR) domain containing adaptor protein (TIRAP), transcript variant 1
NM_153271.1	8 9 11	0.16669487749976902	0.629468749751032	1.0	1	1.801707027	76.78384386	42.617275	76.78384386	42.617275	13.00778346	0.626240062	Sorting nexin-33
NM_032459.1	11 13 1	0.11978322939710301	0.6285666806563189	1.0	1	1.800894766	121.6063802	67.52553373	121.6063802	67.52553373	20.21485522	9.446480166	embryonal Fyn-associated substrate (EFS), transcript variant 2
NM_201259.1	26 21 21	0.292739719397968	0.64421313480183	1.0	1	1.800678759	236.3274234	131.2435226	236.3274234	131.2435226	73.59922127	0.220098499	Mitochondrial import inner membrane translocase subunit TIM14
BC016987.1	24 4 19	0.0351270856128972	0.6285666806563189	1.0	1	1.800511176	99.64834514	55.34447464	99.64834514	55.34447464	6.531604738	8.812384247	family with sequence similarity 44, member A (FAM44A)
NM_006142.1	47 15 1	0.0248861386059567	0.6285666806563189	1.0	1	1.800171941	79.66054375	44.2516306	79.66054375	44.2516306	3.117021154	5.182141546	stratifin (SFN)
BC017407.1	23 16 15	0.0591323334393011	0.6285666806563189	1.0	1	1.799520218	141.5323564	78.65005069	141.5323564	78.65005069	8.340825296	0.350060171	zinc finger protein 266 (ZNF266)
BC040949.1	2 4 9	0.20437808226695803	0.630291750651526	1.0	1	1.799461845	84.23536701	46.81142155	84.23536701	46.81142155	17.84351368	1.671640409	myocyte enhancer factor 2D (MEF2D)
BC032950.2	20 2 13	0.222473095841168	0.632080265167634	1.0	1	1.799226753	79.47731183	44.17303806	79.47731183	44.17303806	21.5107391	9.49122614	cation channel, sperm associated 1 (CATSPER1)
NM_001290.1	20 3 11	0.166663745750004	0.629468749751032	1.0	1	1.798965977	340.0525427	189.0266671	340.0525427	189.0266671	77.08178997	48.83984337	LIM domain binding 2 (LDB2)
BC016057.1	5 5 15	0.0748653131732338	0.6285666806563189	1.0	1	1.798384328	106.8145	59.39470132	106.8145	59.39470132	8.38711009	1.10256314	Usher syndrome 1C (autosomal recessive, severe) (USH1C)
BC007709.1	48 19 17	0.143831763385647	0.629468749751032	1.0	1	1.792423866	68.71136163	38.33432646	68.71136163	38.33432646	10.21319887	1.286241558	Protein phosphatase Slingshot homolog 3
NM_016360.1	6 9 1	0.052423046804233	0.6285666806563189	1.0	1	1.791998509	154.3654767	86.14152073	154.3654767	86.14152073	13.10854558	5.608923178	coiled-coil domain containing 44 (CCDC44)
NM_006857.1	32 15 7	0.32317408364849703	0.649722641092553	1.0	1	1.790718668	27.4012453	15.30181474	27.4012453	15.30181474	10.06061096	2.858804033	putative nucleic acid binding protein RY-1 (RY1)
NM_017838.2	16 9 15	0.0658696563095754	0.6285666806563189	1.0	1	1.790453948	193.9615011	108.3309075	193.9615011	108.3309075	24.46278921	18.22208029	nucleolar protein family A, member 2 (H/ACA small nucleolar RNPs) (NOLA2), transcript variant 1
BC050444.1	26 17 13	0.0745614202908371	0.6285666806563189	1.0	1	1.790042041	60.63147482	33.87153678	60.63147482	33.87153678	5.22911686	1.205690868	golgi autoantigen, golgin subfamily a, 4 (GOLGA4)
NM_138392.1	19 20 13	0.219985812999217	0.632080265167634	1.0	1	1.789677649	41.51975371	23.19957102	41.51975371	23.19957102	10.52687269	3.513571384	SH3KBP1-binding protein 1
NM_007255.1	3 14 9	0.293848578489077	0.6444593201397061	1.0	1	1.789589459	244.0306661	136.3612558	244.0306661	136.3612558	76.0767694	5.033383619	xylosylprotein beta 1,4-galactosyltransferase, polypeptide 7 (galactosyltransferase I) (B4GALT7)
NM_022101.1	17 17 1	0.20752100952838604	0.632080265167634	1.0	1	1.789461431	1066.418061	595.9435856	1066.418061	595.9435856	265.6841233	107.908084	chromosome X open reading frame 56 (CXorf56)
NM_181532.2	26 6 21	0.0154317145160856	0.6285666806563189	1.0	1	1.787484713	441.1808527	246.8165739	441.1808527	246.8165739	13.40003473	21.67789053	ES cell expressed Ras (ERAS)
BC025345.1	12 14 3	0.180575493842257	0.629468749751032	1.0	1	1.785884431	75.39310768	42.21611788	75.39310768	42.21611788	13.91143563	1.362345383	mRNA similar to LOC149651 (cDNA clone MGC:39393 IMAGE:4862156), complete cds
NM_031297.1	35 14 19	0.0478229080613899	0.6285666806563189	1.0	1	1.785845486	452.3101551	253.2750782	452.3101551	253.2750782	38.79989443	18.90377301	ring finger protein 208 (RNF208)
BC048988.1	14 2 19	0.0298607858208191	0.6285666806563189	1.0	1	1.785057061	212.7676867	119.1937733	212.7676867	119.1937733	16.5073131	16.57719539	chromosome 13 open reading frame 3 (C13orf3)
BC017227.1	7 13 9	0.0258975212959758	0.6285666806563189	1.0	1	1.784554458	98.74360487	55.33235728	98.74360487	55.33235728	6.706148364	7.371504428	phosducin-like (PDCL)
NM_005034.2	6 6 9	0.104490648916265	0.6285666806563189	1.0	1	1.783817259	274.8302953	154.0686379	274.8302953	154.0686379	38.64421963	15.79715183	polymerase (RNA) II (DNA directed) polypeptide K, 7.0kDa (POLR2K)
BC019954.1	28 13 21	0.0744470571092161	0.6285666806563189	1.0	1	1.783407534	160.1077489	89.77631071	160.1077489	89.77631071	19.69674629	10.61550505	RNA guanylyltransferase and 5'-phosphatase (RNGTT)
NM_004060.2	4 3 17	0.42467681008431607	0.6719313856197738	1.0	1	1.782943773	563.7846338	316.2099907	563.7846338	316.2099907	282.3563147	67.07688754	cyclin G1 (CCNG1), transcript variant 1
BC008250.1	47 18 1	0.202979403765115	0.629768382909909	1.0	1	1.782665956	67.59420001	37.9174796	67.59420001	37.9174796	16.44812613	6.705253856	ethylmalonic encephalopathy 1 (ETHE1)
BC034435.1	30 18 21	0.34771679510114095	0.652640491331636	1.0	1	1.782566538	1091.258866	612.1840853	1091.258866	612.1840853	415.2687291	43.43591847	zinc finger CCCH-type containing 3 (ZC3H3)
NM_016525.3	33 16 11	0.353519506188945	0.6531940334819849	1.0	1	1.782458183	203.2465842	114.0260042	203.2465842	114.0260042	80.04619223	14.45345295	ubiquitin associated protein 1 (UBAP1)
BC042110.1	16 20 9	0.633131077591202	0.778620570331092	1.0	1	1.781682511	50.70196633	28.45735199	50.70196633	28.45735199	48.42750231	3.0399822	coiled-coil domain containing 78 (CCDC78)
BC000942.2	24 11 21	0.33911297152734005	0.6518197754641228	1.0	1	1.781677452	54.26395381	30.45666529	54.26395381	30.45666529	19.89038327	1.015694919	tetratricopeptide repeat domain 1 (TTC1)
NM_054012.1	23 12 5	0.598987627348484	0.758452103641453	1.0	1	1.780325117	89.21989555	50.11438343	89.21989555	50.11438343	75.87049673	1.688974566	argininosuccinate synthetase 1 (ASS1), transcript variant 2
BC015842.1	3 15 1	0.29125008601464303	0.643828086117542	1.0	1	1.779928409	74.10637445	41.63446916	74.10637445	41.63446916	22.62797266	0.643430127	eukaryotic translation initiation factor 4A, isoform 2 (EIF4A2)
BC029220.1	23 15 7	0.08898702155779499	0.6285666806563189	1.0	1	1.778183921	389.7021012	219.1573642	389.7021012	219.1573642	1.333215536	34.09565507	Transcription factor SOX-5
NM_004902.2	4 19 15	0.31207656185186	0.647892254495995	1.0	1	1.777437759	123.2622885	69.34830087	123.2622885	69.34830087	42.30289966	9.295324731	RNA-binding protein 39
NM_133332.1	9 7 3	0.065734427028838	0.6285666806563189	1.0	1	1.776630797	179.4311841	100.9952008	179.4311841	100.9952008	14.18099525	3.669928886	Wolf-Hirschhorn syndrome candidate 1 (WHSC1), transcript variant 5
BC004967.1	17 4 3	0.17816500672849397	0.629468749751032	1.0	1	1.775975937	1150.440684	647.7794322	1150.440684	647.7794322	74.62138188	235.2878372	UBA domain containing 1 (UBADC1)
NM_181622.1	43 21 19	0.148842257286341	0.629468749751032	1.0	1	1.775955669	79.36730343	44.6899125	79.36730343	44.6899125	15.97018135	8.799836401	Keratin-associated protein 13-3
BC034718.1	28 13 19	0.201264273708275	0.629468749751032	1.0	1	1.775460222	215.7919181	121.5413984	215.7919181	121.5413984	45.91655754	8.588308544	erythrocyte membrane protein band 4.1-like 2 (EPB41L2)
PV4402	29 15 15	0.0200708239437119	0.6285666806563189	1.0	1	1.774071639	32.59931069	18.37541956	32.59931069	18.37541956	2.128017907	1.809954187	cyclin C and cyclin-dependent kinase 8 (CDK6): cyclin C and CDK8 sequences are seperated by -- (in the protein list file).
BC002510.2	21 9 21	0.0069322567647579205	0.6285666806563189	1.0	1	1.773860688	116.7483447	65.81596036	116.7483447	65.81596036	3.873329725	2.643269373	RAB6B, member RAS oncogene family (RAB6B)
NM_004664.2	8 7 13	0.34273071356158896	0.652012071278138	1.0	1	1.772922591	339.5016742	191.4926663	339.5016742	191.4926663	134.6799932	52.57812276	lin-7 homolog A (C. elegans) (LIN7A)
PV3354	36 15 17	0.08834516132178301	0.6285666806563189	1.0	1	1.772766448	61.26672976	34.55995561	61.26672976	34.55995561	2.585041583	7.114709844	feline sarcoma oncogene (FES)
PV3614	33 15 17	0.103271381495909	0.6285666806563189	1.0	1	1.771668799	45.47117214	25.6657295	45.47117214	25.6657295	0.858923824	4.958560549	Death-associated protein kinase 2
NM_001008491.1	24 19 19	0.16020377416790899	0.629468749751032	1.0	1	1.770849471	42.61560141	24.06506149	42.61560141	24.06506149	7.624665078	2.06972808	Septin-2
BC032844.1	27 18 11	0.013929615001863998	0.6285666806563189	1.0	1	1.768779583	493.8264342	279.1904876	493.8264342	279.1904876	4.166047557	12.21783373	Angiogenic factor with G patch and FHA domains 1
NM_024295.1	8 3 19	0.12180744783042699	0.6285666806563189	1.0	1	1.768677579	174.9802973	98.93284075	174.9802973	98.93284075	25.38646983	8.090654204	Der1-like domain family, member 1 (DERL1)
BC001755.1	22 21 3	0.0931909764704385	0.6285666806563189	1.0	1	1.768494892	584.1880352	330.3306318	584.1880352	330.3306318	83.03302148	83.84354854	Leiomodin-1
BC010128.2	16 11 21	0.44880037262562	0.679767116513615	1.0	1	1.768392367	71.22775291	40.27825173	71.22775291	40.27825173	37.25253439	1.013794654	transmembrane protein 100 (TMEM100)
XM_379430.1	40 7 15	0.0181079627003558	0.6285666806563189	1.0	1	1.767898002	178.3165005	100.8635681	178.3165005	100.8635681	8.250931464	10.77292709	PREDICTED: Homo sapiens hypothetical protein LOC285758 (LOC285758)
NM_003944.2	10 20 19	0.45573345378881497	0.682698910373759	1.0	1	1.767263552	57.17924064	32.35467657	57.17924064	32.35467657	10.45121461	31.47748375	Selenium-binding protein 1
BC010357.1	41 2 21	0.10021145894392401	0.6285666806563189	1.0	1	1.765038998	513.0400479	290.6678258	513.0400479	290.6678258	50.38162894	2.869297772	Arginine/serine-rich coiled-coil protein 1
BC060879.1	14 17 7	0.4008295885108811	0.667561941053036	1.0	1	1.764152731	73.3819969	41.59617	73.3819969	41.59617	32.81301995	1.890469032	chromosome 7 open reading frame 31 (C7orf31)
NM_001277.1	46 9 15	0.0381991224937075	0.6285666806563189	1.0	1	1.763067973	203.1057279	115.2001687	203.1057279	115.2001687	5.591290917	13.21287488	choline kinase alpha (CHKA), transcript variant 1
BC006091.1	40 12 15	0.0930458155244437	0.6285666806563189	1.0	1	1.76203737	109.96936	62.41034488	109.96936	62.41034488	1.834558524	10.74556278	tumor suppressing subtransferable candidate 4 (TSSC4)
PV3620	32 16 5	0.308581406919845	0.646011529250113	1.0	1	1.761926161	31.07882307	17.63911779	31.07882307	17.63911779	10.23222199	1.616467228	mitogen-activated protein kinase 9 (MAPK9), transcript variant JNK2-a2
NM_207327.4	31 7 3	0.0212000723921156	0.6285666806563189	1.0	1	1.76110765	160.007473	90.85615692	160.007473	90.85615692	5.44005669	1.81143306	similar to RIKEN cDNA 2210021J22 (LOC150383)
NM_054033.1	29 15 9	0.0907411558730027	0.6285666806563189	1.0	1	1.759929572	162.5048733	92.33600929	162.5048733	92.33600929	17.95299166	5.547404137	FK506 binding protein 1B, 12.6 kDa (FKBP1B), transcript variant 2
BC019315.1	27 3 11	0.12850108493984402	0.629468749751032	1.0	1	1.757702317	143.8094045	81.81670075	143.8094045	81.81670075	19.0373764	3.08382289	N-acetylneuraminic acid synthase (sialic acid synthase) (NANS)
NM_014012.2	17 18 9	0.293957501772597	0.6444593201397061	1.0	1	1.757605953	217.7887962	123.9121862	217.7887962	123.9121862	69.18060414	15.89891056	RAS (RAD and GEM)-like GTP-binding 1 (REM1)
NM_014077.1	13 14 19	0.0095250613310776	0.6285666806563189	1.0	1	1.756591523	253.4394699	144.2791147	253.4394699	144.2791147	6.933546795	10.0420537	family with sequence similarity 32, member A (FAM32A)
Internal_67	24 9 17	0.0832843037618322	0.6285666806563189	1.0	1	1.756491661	84.5246585	48.12129791	84.5246585	48.12129791	0.45682979	6.870262058
NM_001280.1	12 15 1	0.16927153435105202	0.629468749751032	1.0	1	1.755743636	81.34155104	46.32883148	81.34155104	46.32883148	14.1459442	2.310540076	cold inducible RNA binding protein (CIRBP)
NM_053030.2	25 7 13	0.15805660376559302	0.629468749751032	1.0	1	1.755516985	252.7933788	143.9993922	252.7933788	143.9993922	42.60936494	9.454834043	myosin, light polypeptide kinase (MYLK), transcript variant 5
NM_020673.1	16 14 5	0.6240871696338021	0.773293846271503	1.0	1	1.754824078	70.09704629	39.94534105	70.09704629	39.94534105	63.63290457	2.780991831	RAB22A, member RAS oncogene family (RAB22A)
NM_005926.2	46 3 3	0.0945427329668818	0.6285666806563189	1.0	1	1.754244888	83.73747043	47.73419662	83.73747043	47.73419662	11.77923559	12.07581694	microfibrillar-associated protein 1 (MFAP1)
NM_144675.1	38 21 15	0.46013880199153495	0.6839736060408039	1.0	1	1.752862084	24.17772993	13.79328707	24.17772993	13.79328707	13.14422864	2.652843494	GSG1-like (GSG1L), transcript variant 2, mRNA.
NM_177403.3	31 4 1	0.234836201617335	0.632160628820671	1.0	1	1.752479523	180.3016781	102.8837574	180.3016781	102.8837574	48.84326826	19.85220809	RAB7B, member RAS oncogene family (RAB7B)
NM_001715.2	12 19 13	0.21202211599623397	0.632080265167634	1.0	1	1.751760768	72.21467953	41.22405344	72.21467953	41.22405344	15.16162709	0.067764684	B lymphoid tyrosine kinase (BLK)
NM_053278.1	16 16 15	0.413328018520545	0.668698217469589	1.0	1	1.751303564	33.29965046	19.01420813	33.29965046	19.01420813	15.56542009	2.700028421	trace amine associated receptor 8 (TAAR8)
NM_014055.1	26 3 9	0.0163371603820075	0.6285666806563189	1.0	1	1.750936477	92.55119613	52.85811185	92.55119613	52.85811185	4.466778832	5.324929823	intraflagellar transport 81 homolog (Chlamydomonas) (IFT81), transcript variant 1
BC063469.1	16 5 17	0.31779415990272397	0.648234952705402	1.0	1	1.750701563	280.0238357	159.9494977	280.0238357	159.9494977	95.1968026	17.53592713	RELT-like 2 (RELL2)
BC019902.1	27 2 19	0.163330186514956	0.629468749751032	1.0	1	1.750541804	1080.109749	617.014542	1080.109749	617.014542	160.9733993	233.8446333	coiled-coil domain containing 21 (CCDC21)
BC040183.2	11 2 17	0.10390231582803501	0.6285666806563189	1.0	1	1.749587907	317.3160725	181.3661784	317.3160725	181.3661784	49.65783291	29.99834614	Rap guanine nucleotide exchange factor (GEF) 4 (RAPGEF4)
BC024267.1	22 19 21	0.4057438176907921	0.668698217469589	1.0	1	1.748937727	32.42253694	18.53841703	32.42253694	18.53841703	14.66792888	1.87156074	TNF receptor-associated factor 7 (TRAF7)
NM_014294.3	40 5 7	0.39241267433605703	0.664862309196219	1.0	1	1.748717723	192.6864293	110.1872685	192.6864293	110.1872685	85.19430227	20.90001611	translocation associated membrane protein 1 (TRAM1)
BC016879.1	5 20 21	0.079101517398924	0.6285666806563189	1.0	1	1.748309243	691.0759629	395.2824511	691.0759629	395.2824511	94.01248747	76.79185298	chromosome 6 open reading frame 113 (C6orf113)
BC044585.1	42 4 1	0.0354684766774318	0.6285666806563189	1.0	1	1.745345495	184.6629545	105.8030946	184.6629545	105.8030946	15.71210156	11.47966881	ROD1 regulator of differentiation 1 (S. pombe) (ROD1)
NM_001788.3	6 7 5	0.345729162686171	0.652481843788546	1.0	1	1.744096695	46.14688025	26.45890012	46.14688025	26.45890012	17.1925847	3.069274539	septin 7 (SEPT7), transcript variant 1
BC042333.1	16 17 9	0.36500798533129103	0.657366405387008	1.0	1	1.744081878	33.53945453	19.23043577	33.53945453	19.23043577	13.10772824	0.873913204	F-box protein 21 (FBXO21)
BC000412.1	40 13 7	0.0449117781417817	0.6285666806563189	1.0	1	1.743649759	254.1580093	145.7620764	254.1580093	145.7620764	12.91647865	22.42084512	coiled-coil domain containing 106 (CCDC106)
BC010907.1	32 14 1	0.0704775813755245	0.6285666806563189	1.0	1	1.743649413	160.1717055	91.86004037	160.1717055	91.86004037	15.06149995	5.420636782	PAK1 interacting protein 1 (PAK1IP1)
NM_178817.3	4 6 17	0.38946555633149105	0.6636210687944439	1.0	1	1.739566984	72.5450143	41.70291512	72.5450143	41.70291512	31.78640509	8.99037537	melanocortin 2 receptor accessory protein (MRAP), transcript variant 1
BC012620.1	16 3 7	0.499923503716503	0.7026385358183691	1.0	1	1.739467862	129.9272537	74.69367875	129.9272537	74.69367875	78.1952386	4.945444211	golgi SNAP receptor complex member 1 (GOSR1)
BC024725.1	25 4 21	0.18044214804969103	0.629468749751032	1.0	1	1.739069156	97.12624619	55.84955945	97.12624619	55.84955945	19.00182589	5.202648199	ankyrin repeat domain 50 (ANKRD50)
NM_002503.2	17 16 9	0.264912896609726	0.641487038762304	1.0	1	1.738145613	134.3796862	77.31209928	134.3796862	77.31209928	36.50412948	5.27065039	nuclear factor of kappa light polypeptide gene enhancer in B-cells inhibitor, beta (NFKBIB), transcript variant 1
BC057837.1	32 2 13	0.29367631475292894	0.6444593201397061	1.0	1	1.738026481	62.3367757	35.86641307	62.3367757	35.86641307	18.61403497	0.333016195	TR4 orphan receptor associated protein TRA16 (TRA16)
BC003595.1	4 9 15	0.152228523848003	0.629468749751032	1.0	1	1.737496372	79.43111557	45.71584543	79.43111557	45.71584543	15.82953484	8.839282257	chromosome 17 open reading frame 62 (C17orf62)
Internal_23564	16 16 17	0.44530467588940204	0.6781338941566222	1.0	1	1.73732994	52.8433748	30.41643017	52.8433748	30.41643017	26.9113729	3.761242181
BC033230.1	23 19 13	0.0786553838398051	0.6285666806563189	1.0	1	1.737086068	501.9057827	288.9354719	501.9057827	288.9354719	7.396134787	41.29600285	zinc finger protein 808 (ZNF808)
BC032382.1	48 21 11	0.415396033693246	0.6693800824060411	1.0	1	1.735569635	221.4277455	127.5821731	221.4277455	127.5821731	101.4976577	3.855678489	similar to pleckstrin homology domain containing, family M (with RUN domain) member 1; adapter protein 162, mRNA, complete cds.
NM_021158.1	22 10 3	0.0825438280968598	0.6285666806563189	1.0	1	1.731770436	118.5801953	68.47339168	118.5801953	68.47339168	8.949401894	15.47827071	tribbles homolog 3 (Drosophila) (TRIB3)
BC005955.1	24 16 21	0.0701310260422281	0.6285666806563189	1.0	1	1.731528015	218.4584636	126.1651337	218.4584636	126.1651337	5.662289944	18.7414685	chromosome 8 open reading frame 53 (C8orf53)
NM_024623.1	4 21 17	0.4618082990999521	0.6844671466641429	1.0	1	1.73114681	85.92024199	49.63197893	85.92024199	49.63197893	45.85028696	6.403308063	2-oxoglutarate and iron-dependent oxygenase domain-containing protein 2
BC014847.1	45 16 9	0.0646847819084543	0.6285666806563189	1.0	1	1.730343983	349.9795449	202.2600988	349.9795449	202.2600988	28.28655494	8.762592404	origin recognition complex, subunit 4-like (yeast) (ORC4L)
NM_018173.1	8 8 1	0.149867041073662	0.629468749751032	1.0	1	1.730036877	86.16198423	49.80355354	86.16198423	49.80355354	17.18904854	10.76970682	Pleckstrin homology domain-containing family G member 6
PV4774	13 16 3	0.20109073438865602	0.629468749751032	1.0	1	1.72971092	112.3279047	64.94027609	112.3279047	64.94027609	2.556841308	22.35749346	Janus kinase 1 (a protein tyrosine kinase)
PV4392	16 15 19	0.233048144605079	0.632160628820671	1.0	1	1.72828347	41.02839397	23.73938922	41.02839397	23.73938922	9.619071892	1.351938884	fibroblast growth factor receptor 3 (achondroplasia, thanatophoric dwarfism) (FGFR3), transcript variant 1
NM_000614.2	16 21 19	0.43590809416408005	0.676040540604029	1.0	1	1.727693617	40.39511665	23.38094918	40.39511665	23.38094918	19.74307684	2.016302392	Ciliary neurotrophic factor
BC030597.1	28 14 1	0.26314330437398803	0.641297105058822	1.0	1	1.726412428	362.617429	210.041021	362.617429	210.041021	103.9975027	34.23222645	ATR interacting protein (TREX1)
NM_002140.2	35 18 3	0.0544326409027362	0.6285666806563189	1.0	1	1.725623001	105.7798262	61.29949946	105.7798262	61.29949946	11.42763983	9.01770339	heterogeneous nuclear ribonucleoprotein K (HNRPK), transcript variant 1
dsDNA_plasmid	2 15 13	0.417192154929536	0.66965283651616	1.0	1	1.72412881	24.06725616	13.95908242	24.06725616	13.95908242	11.17868647	2.128701994
BC007606.1	46 14 11	0.0919068920822039	0.6285666806563189	1.0	1	1.723445506	74.52442859	43.24153465	74.52442859	43.24153465	10.88331334	7.827722233	cDNA clone IMAGE:3351130, complete cds
BC032833.2	40 17 9	0.21541254767928797	0.632080265167634	1.0	1	1.723202328	1206.016279	699.8692261	1206.016279	699.8692261	311.9966156	216.7865383	ankyrin repeat domain 13A (ANKRD13A)
XM_378661.1	16 7 19	0.250045434315291	0.6383568655652839	1.0	1	1.723038239	75.67353192	43.91866077	75.67353192	43.91866077	19.08539512	2.782512792	PREDICTED: Homo sapiens chromosome 17 open reading frame 51 (C17orf51)
BC007242.1	36 15 3	0.0425068024046876	0.6285666806563189	1.0	1	1.72293008	101.8517888	59.11545104	101.8517888	59.11545104	3.223719104	7.221311567	ets variant gene 4 (E1A enhancer binding protein, E1AF) (ETV4)
NM_001029896.1	42 8 13	0.0762245973792056	0.6285666806563189	1.0	1	1.719559324	246.0550247	143.091908	246.0550247	143.091908	19.971143	4.1316371	WD repeat domain 45 (WDR45), transcript variant 2
BC021090.1	2 15 7	0.28194812625507104	0.6419771345995601	1.0	1	1.719262479	34.9167802	20.309162	34.9167802	20.309162	7.679412362	11.16712995	scinderin (SCIN)
BC034401.1	6 12 3	0.059639633000028	0.6285666806563189	1.0	1	1.718777082	392.114498	228.1357496	392.114498	228.1357496	38.15077821	19.28069383	cDNA clone IMAGE:5172086, partial cds
Internal_13555	42 3 21	0.36087092496654705	0.6557043533578679	1.0	1	1.717299108	214.7527783	125.0526349	214.7527783	125.0526349	80.77942842	1.850836724
NM_012145.2	32 19 1	0.292242108134382	0.64421313480183	1.0	1	1.717012426	40.7974782	23.76073556	40.7974782	23.76073556	12.91984065	4.284700035	deoxythymidylate kinase (thymidylate kinase) (DTYMK)
NM_004493.1	10 3 19	0.0549349711782934	0.6285666806563189	1.0	1	1.714142515	125.0995288	72.98082143	125.0995288	72.98082143	11.47544048	5.822530932	hydroxysteroid (17-beta) dehydrogenase 10 (HSD17B10), nuclear gene encoding mitochondrial protein, transcript variant 1
NM_001353.3	40 9 9	0.25229688758582997	0.6394307505850739	1.0	1	1.713564678	64.49230589	37.63634178	64.49230589	37.63634178	18.80462036	12.0699899	aldo-keto reductase family 1, member C1 (dihydrodiol dehydrogenase 1; 20-alpha (3-alpha)-hydroxysteroid dehydrogenase) (AKR1C1)
NM_021925.1	16 9 3	0.5307301341232629	0.7177630996098872	1.0	1	1.713405465	31.17550048	18.19505139	31.17550048	18.19505139	20.53714679	6.509652172	chromosome 2 open reading frame 43 (C2orf43)
NM_022730.1	38 8 1	0.40978008143274797	0.668698217469589	1.0	1	1.713279528	295.6199745	172.5462597	295.6199745	172.5462597	130.6126104	2.367433765	COP9 constitutive photomorphogenic homolog subunit 7B (Arabidopsis) (COPS7B)
NM_001827.1	32 14 13	0.402866990944511	0.668443799366775	1.0	1	1.71227463	38.64697732	22.57054835	38.64697732	22.57054835	17.27421765	4.900374106	CDC28 protein kinase regulatory subunit 2 (CKS2)
NM_080414.1	16 8 1	0.574447668770421	0.7432934208057759	1.0	1	1.71070992	130.7245196	76.41536302	130.7245196	76.41536302	97.28451575	4.053014042	vacuolar protein sorting 16 homolog (S. cerevisiae) (VPS16), transcript variant 2
NM_014972.1	40 19 19	0.0466395637087737	0.6285666806563189	1.0	1	1.708900124	165.3720468	96.77104261	165.3720468	96.77104261	3.950015563	10.87990351	Transcription factor 25
NM_138796.1	21 5 7	0.139122448159988	0.629468749751032	1.0	1	1.708352689	69.87853265	40.90404345	69.87853265	40.90404345	12.02362206	5.412125368	spermatogenesis associated 17 (SPATA17)
NM_017612.1	26 20 9	0.0978712400505008	0.6285666806563189	1.0	1	1.708092302	211.8792136	124.0443584	211.8792136	124.0443584	22.37460702	5.4693863	Zinc finger CCHC domain-containing protein 8
NM_005621.1	12 6 7	0.0893199659205838	0.6285666806563189	1.0	1	1.707716996	48.74251702	28.54250272	48.74251702	28.54250272	5.614404746	6.896150532	S100 calcium binding protein A12 (S100A12)
NM_022165.1	43 12 9	0.12340604353880999	0.629175464728675	1.0	1	1.707431209	58.8636897	34.47499927	58.8636897	34.47499927	10.13156539	8.222933773	lin-7 homolog B (C. elegans) (LIN7B)
BC011498.1	31 8 3	0.24648993301953898	0.635478751758898	1.0	1	1.707032862	133.5371665	78.22764836	133.5371665	78.22764836	32.03553388	1.86976897	Histone deacetylase 6
BC007289.1	36 16 17	0.412731393941317	0.668698217469589	1.0	1	1.706722786	40.71503331	23.8556804	40.71503331	23.8556804	9.701503352	19.03138151	actin related protein M1 (ARPM1)
NM_145810.1	13 2 17	0.272271249613687	0.6419771345995601	1.0	1	1.706410701	167.449288	98.12953462	167.449288	98.12953462	45.41410276	5.52492127	cell division cycle associated 7 (CDCA7), transcript variant 2
NM_007194.1	8 10 1	0.33132343954341803	0.6518197754641228	0.5	1	1.706229626	1532.029442	897.903435	1532.029442	897.903435	517.8542305	49.24165702	Serine/threonine-protein kinase Chk2
PV3361	3 15 15	0.28407716945406397	0.6419771345995601	1.0	1	1.705916651	39.97908766	23.43554571	39.97908766	23.43554571	12.0797194	3.70208941	adrenergic, beta, receptor kinase 1 (ADRBK1)
BC015634.1	23 12 13	0.582208946457662	0.748286779978025	1.0	1	1.705600723	38.62736739	22.64736809	38.62736739	22.64736809	29.36178504	1.717174355	Hexaprenyldihydroxybenzoate methyltransferase, mitochondrial
NM_005738.1	3 4 9	0.36504498599695007	0.657366405387008	1.0	1	1.70454343	819.2796971	480.6446598	819.2796971	480.6446598	309.3177414	4.478332331	ADP-ribosylation factor-like 4A (ARL4A), transcript variant 1
PV3811	38 15 17	0.42323849192650104	0.671411426305641	1.0	1	1.702929751	47.33787838	27.79790437	47.33787838	27.79790437	22.17933156	5.224743708	platelet-derived growth factor receptor, alpha polypeptide (PDGFRA); see catalog number for detailed information on wild-type or point mutant status
Internal_268716	6 16 17	0.114957730472929	0.6285666806563189	1.0	1	1.702034394	84.82879854	49.83965004	84.82879854	49.83965004	9.059225181	0.297479978
NM_004460.2	43 5 9	0.150604021558478	0.629468749751032	1.0	1	1.701986439	88.36322174	51.91770022	88.36322174	51.91770022	0.688921533	12.50599063	fibroblast activation protein, alpha (FAP)
BC043394.1	20 9 11	0.0835283055011359	0.6285666806563189	1.0	1	1.700345799	177.621332	104.4618877	177.621332	104.4618877	11.64432165	22.01399599	ankyrin repeat domain 17 (ANKRD17)
Centromere Protein B (CENP-B)	38 15 13	0.0595732442931586	0.6285666806563189	1.0	1	1.700184715	53.47292855	31.45124649	53.47292855	31.45124649	4.595445133	5.951066364
NM_021255.1	4 13 13	0.390284955975769	0.663875942984	1.0	1	1.698976507	510.8687138	300.6920411	510.8687138	300.6920411	217.9333345	65.72074864	pellino homolog 2 (Drosophila) (PELI2)
NM_006651.2	18 3 17	0.36224312588585794	0.6558580110184878	1.0	1	1.697642047	113.7109802	66.98171759	113.7109802	66.98171759	45.21022839	17.94374341	complexin 1 (CPLX1)
BC006370.2	11 13 9	0.233501234992784	0.632160628820671	1.0	1	1.6971098	70.91071956	41.78322438	70.91071956	41.78322438	15.89083075	0.874783896	inversin (INVS)
PV3840	39 15 21	0.130187220804699	0.629468749751032	1.0	1	1.696669623	31.10522267	18.33310519	31.10522267	18.33310519	0.617741852	3.957226615	Ephrin receptor A5 (EPHA5), transcript variant 1
NM_152688.1	3 21 7	0.323474151035026	0.649722641092553	1.0	1	1.696552165	64.55960311	38.05341472	64.55960311	38.05341472	20.87772429	0.254543077	KH domain containing, RNA binding, signal transduction associated 2 (KHDRBS2)
NM_014547.3	38 19 13	0.0844458997795178	0.6285666806563189	1.0	1	1.696479998	126.1384789	74.35305992	126.1384789	74.35305992	9.874546618	0.565720323	Tropomodulin-3
PV3692	27 15 21	0.0478373418986976	0.6285666806563189	1.0	1	1.695757392	67.74833212	39.95166551	67.74833212	39.95166551	6.643411431	5.30876321	Serine/threonine-protein kinase D3
NM_003104.2	10 14 13	0.12480428837263301	0.629175464728675	1.0	1	1.694656354	45.59712139	26.9064116	45.59712139	26.9064116	0.661426917	5.437671178	sorbitol dehydrogenase (SORD)
BC004292.1	21 12 15	0.4820810623473279	0.6946027184594251	1.0	1	1.694483084	75.47499615	44.54160498	75.47499615	44.54160498	16.24497962	42.50416872	PHD finger protein 15 (PHF15)
NM_001833.1	16 5 15	0.0310803639002459	0.6285666806563189	1.0	1	1.693776708	63.67431173	37.5930968	63.67431173	37.5930968	1.652260506	3.59008211	clathrin, light chain (Lca) (CLTA), transcript variant 1, mRNA.
BC028244.1	28 3 1	0.1907920968164	0.629468749751032	1.0	1	1.69264513	615.4279546	363.5894753	615.4279546	363.5894753	130.7814477	50.58328479	E2F transcription factor 8 (E2F8)
PV4405	7 16 1	0.138941182797817	0.629468749751032	1.0	1	1.690973108	25.82573605	15.27270654	25.82573605	15.27270654	4.67545897	2.723761655	p21 protein (Cdc42/Rac)-activated kinase 7
NM_001003396.1	27 3 9	0.174635854174983	0.629468749751032	1.0	1	1.690404224	95.30602771	56.38061378	95.30602771	56.38061378	17.21641363	4.478567586	tumor protein D52-like 1 (TPD52L1), transcript variant 3
NM_004143.2	2 20 19	0.48124480398140795	0.6946027184594251	1.0	1	1.688704632	164.6965396	97.52832823	164.6965396	97.52832823	89.57924712	2.563033813	Cbp/p300-interacting transactivator 1
NM_012199.2	12 19 17	0.18931782322239	0.629468749751032	1.0	1	1.686927948	152.2624727	90.2602111	152.2624727	90.2602111	34.69552577	21.59707907	Eukaryotic translation initiation factor 2C 1
BC036651.2	45 2 11	0.19535451443677898	0.629468749751032	1.0	1	1.686862063	283.2421215	167.9106595	283.2421215	167.9106595	63.73830914	30.25829446	PTK2B protein tyrosine kinase 2 beta (PTK2B)
NM_178463.2	32 8 3	0.35568006770304206	0.653227727442403	1.0	1	1.686314495	92.69225383	54.96735876	92.69225383	54.96735876	34.56865032	8.306893149	chromosome 20 open reading frame 166 (C20orf166)
NM_024708.2	16 5 21	0.426631397252195	0.6719313856197738	1.0	1	1.685867621	107.1951715	63.58457225	107.1951715	63.58457225	49.17529186	5.463380243	ankyrin repeat and SOCS box-containing 7 (ASB7), transcript variant 1
NM_018135.2	46 14 21	0.131962250260312	0.629468749751032	1.0	1	1.685696716	155.6218548	92.31901167	155.6218548	92.31901167	26.15634766	13.33567666	mitochondrial ribosomal protein S18A (MRPS18A), nuclear gene encoding mitochondrial protein
BC085196.1	33 18 21	0.130095203834898	0.629468749751032	1.0	1	1.685463428	138.3138062	82.06277509	138.3138062	82.06277509	7.238016059	20.50047605	Mitogen-activated protein kinase 13
NM_015640.1	25 16 11	0.42882254830884703	0.67237131532056	1.0	1	1.684054163	734.9951208	436.4438727	734.9951208	436.4438727	338.033976	26.79715752	SERPINE1 mRNA binding protein 1 (SERBP1), transcript variant 4
BC010074.2	1 3 5	0.128827227917433	0.629468749751032	1.0	1	1.682992701	407.0897082	241.8844169	407.0897082	241.8844169	61.09505543	23.21271881	FUS interacting protein (serine/arginine-rich) 1 (FUSIP1)
BC025399.1	12 9 5	0.246752193632498	0.635597500631874	1.0	1	1.682955397	534.003603	317.3011025	534.003603	317.3011025	125.277796	3.989338219	prokineticin 1 (PROK1)
NM_012395.2	31 20 11	0.149425961243943	0.629468749751032	1.0	1	1.681669987	537.0826483	319.3745815	537.0826483	319.3745815	75.38869411	8.035726709	PFTAIRE protein kinase 1 (PFTK1)
NM_005967.2	12 21 21	0.289021386497813	0.643828086117542	1.0	1	1.681477963	35.95922715	21.38548821	35.95922715	21.38548821	10.6966886	2.89447507	NGFI-A-binding protein 2
BC050351.1	9 18 13	0.243498334521648	0.634843566259808	1.0	1	1.681082479	115.647292	68.79334803	115.647292	68.79334803	27.65513052	4.829100645	Phosphofurin acidic cluster sorting protein 2
BC042943.2	9 20 17	0.0638979234311445	0.6285666806563189	1.0	1	1.680898021	47.91023064	28.50275867	47.91023064	28.50275867	4.490053271	2.052123392	USP6 N-terminal like (USP6NL)
BC002369.1	38 9 19	0.246301979216064	0.635478751758898	1.0	1	1.680812322	1081.631441	643.517082	1081.631441	643.517082	255.0772793	23.10226096	Serine/threonine-protein kinase PLK1
NM_138640.1	34 8 5	0.274875702801122	0.6419771345995601	1.0	1	1.680683412	60.66489384	36.09537253	60.66489384	36.09537253	17.63780241	6.209448392	golgi associated, gamma adaptin ear containing, ARF binding protein 2 (GGA2), transcript variant 2
NM_052936.2	42 8 3	0.161028108064552	0.629468749751032	1.0	1	1.68019756	64.68403456	38.49787436	64.68403456	38.49787436	12.35557203	5.823559334	ATG4 autophagy related 4 homolog A (S. cerevisiae) (ATG4A), transcript variant 1
NM_001625.1	16 14 17	0.339808229175867	0.6518197754641228	1.0	1	1.680030052	32.77180467	19.50667765	32.77180467	19.50667765	11.40011042	2.244348572	adenylate kinase 2 (AK2), transcript variant AK2A
NM_002827.2	19 4 17	0.10440919304957001	0.6285666806563189	1.0	1	1.679435833	154.2124075	91.82393545	154.2124075	91.82393545	22.77290641	13.54521231	protein tyrosine phosphatase, non-receptor type 1 (PTPN1)
BC035021.1	20 2 17	0.10341993623528199	0.6285666806563189	1.0	1	1.679087136	589.0976167	350.8439818	589.0976167	350.8439818	44.08088213	83.35303375	membrane-associated ring finger (C3HC4) 10 (RNF190)
BC032587.1	4 5 11	0.12694243489202303	0.629468749751032	1.0	1	1.678635967	239.3281299	142.5729787	239.3281299	142.5729787	10.24387313	33.18670217	tubby like protein 3 (TULP3)
NM_016304.2	16 4 3	0.372060583795909	0.660870569952112	1.0	1	1.678259123	165.3620584	98.53189903	165.3620584	98.53189903	62.84887271	5.530498263	chromosome 15 open reading frame 15 (C15orf15)
BC000116.1	32 13 15	0.18890404850710002	0.629468749751032	1.0	1	1.678208074	37.82210761	22.53719798	37.82210761	22.53719798	7.402570988	2.112746831	KIAA0174 (KIAA0174)
BC003376.1	30 16 21	0.319224950733543	0.648394733898274	1.0	1	1.677731278	52.09903031	31.05326282	52.09903031	31.05326282	16.31617938	0.125281411	ELAV (embryonic lethal, abnormal vision, Drosophila)-like 1 (Hu antigen R) (ELAVL1)
BC060847.1	22 17 9	0.285458447005283	0.6419771345995601	1.0	1	1.67607453	55.48599792	33.10473188	55.48599792	33.10473188	15.26625098	0.750398054	par-6 partitioning defective 6 homolog beta (C. elegans) (PARD6B)
NM_203454.1	2 4 15	0.197835810930483	0.629468749751032	1.0	1	1.673546335	86.77301944	51.84978606	86.77301944	51.84978606	16.1990084	1.856457534	Putative C->U-editing enzyme APOBEC-4
PV3781	42 15 17	0.0593257621059	0.6285666806563189	1.0	1	1.673337315	24.59902154	14.70057551	24.59902154	14.70057551	2.372536016	2.625089352	Insulin receptor
NM_052838.2	6 9 5	0.7170170024222379	0.832093805280128	1.0	1	1.673173138	177.3861418	106.017804	177.3861418	106.017804	211.9043243	0.300513474	septin 1 (SEPT1)
NM_007067.3	40 5 21	0.263122243134044	0.641297105058822	1.0	1	1.672803286	232.9890007	139.2805733	232.9890007	139.2805733	61.26410857	13.87615512	MYST histone acetyltransferase 2 (MYST2)
NM_002486.3	12 4 19	0.0857393906758353	0.6285666806563189	1.0	1	1.672484723	206.784808	123.6392806	206.784808	123.6392806	15.31211571	26.38155206	nuclear cap binding protein subunit 1, 80kDa (NCBP1)
NM_018667.2	32 7 21	0.396285982912409	0.664961498803671	1.0	1	1.671385782	100.2372966	59.97256746	100.2372966	59.97256746	41.43758556	6.542951306	sphingomyelin phosphodiesterase 3, neutral membrane (neutral sphingomyelinase II) (SMPD3)
NM_170603.1	24 4 17	0.00978264368565192	0.6285666806563189	1.0	1	1.670367552	65.26190741	39.07038744	65.26190741	39.07038744	1.882399299	1.002885872	RAS guanyl-releasing protein 4
NM_016576.2	42 4 11	0.136948765677181	0.629468749751032	1.0	1	1.670190236	90.05625813	53.91976085	90.05625813	53.91976085	14.76258924	6.574515944	guanosine monophosphate reductase 2 (GMPR2), transcript variant 1
NM_197964.1	16 2 21	0.44037676214726096	0.6769813043879971	1.0	1	1.669970311	92.08245881	55.14017716	92.08245881	55.14017716	44.511586	12.73001425	chromosome 7 open reading frame 55 (C7orf55)
BC037777.2	14 21 11	0.0433983894568288	0.6285666806563189	1.0	1	1.669046651	336.628009	201.6887957	336.628009	201.6887957	30.47605919	23.62139937	YY1 associated factor 2, mRNA (cDNA clone MGC:41856 IMAGE:5276663), complete cds
BC031695.1	42 15 5	0.39419030403201094	0.664925498756594	1.0	1	1.667854936	91.65465938	54.95361581	91.65465938	54.95361581	37.19403053	3.564732626	deleted in a mouse model of primary ciliary dyskinesia (RP11-529I10.4)
NM_031992.1	19 17 11	0.0916538828556062	0.6285666806563189	1.0	1	1.667390184	61.32322718	36.77797061	61.32322718	36.77797061	5.135725982	0.422732197	eukaryotic translation initiation factor 4H (EIF4H), transcript variant 2
NM_017411.2	24 5 17	0.0296316918797413	0.6285666806563189	1.0	1	1.666844097	377.3765995	226.4018574	377.3765995	226.4018574	27.37208295	25.41238398	survival of motor neuron 2, centromeric (SMN2), transcript variant d
NM_153246.2	36 21 11	0.19113735031548898	0.629468749751032	1.0	1	1.666484445	131.2889893	78.78200703	131.2889893	78.78200703	26.57431442	9.01954609	Uncharacterized protein C6orf223
NM_004798.2	28 7 11	0.33953782877124294	0.6518197754641228	1.0	1	1.666054585	581.7584099	349.1832832	581.7584099	349.1832832	21.72677842	196.0768233	kinesin family member 3B (KIF3B)
BC059396.1	40 17 1	0.120116853410503	0.6285666806563189	1.0	1	1.665477493	72.93954095	43.79497248	72.93954095	43.79497248	11.72817304	7.030019041	family with sequence similarity 92, member A3 (FAM92A3)
BC035619.1	20 17 13	0.227708616612436	0.632080265167634	1.0	1	1.664808571	158.1410579	94.99053566	158.1410579	94.99053566	35.36513382	7.605648265	Septin-12
NM_007177.1	40 21 5	0.26005162327301895	0.640381623024256	1.0	1	1.664207878	390.2001776	234.466008	390.2001776	234.466008	96.32107306	9.013630241	Protein FAM107A
BC060786.1	7 2 21	0.0912847977519997	0.6285666806563189	1.0	1	1.663857562	129.9969372	78.1298473	129.9969372	78.1298473	1.858740676	11.42409197	development and differentiation enhancing factor-like 1 (DDEFL1)
NM_178587.1	19 21 15	0.256969318235702	0.640348806155025	1.0	1	1.663625797	65.11529376	39.14058912	65.11529376	39.14058912	16.54781348	3.705488413	Serine/threonine-protein phosphatase 2A 56 kDa regulatory subunit gamma isoform
NM_006148.1	7 18 21	0.116654092640036	0.6285666806563189	1.0	1	1.662711769	163.715466	98.46292609	163.715466	98.46292609	21.27428062	7.091786318	LIM and SH3 domain protein 1
NM_007008.1	29 14 21	0.45939818343170097	0.6836468302106479	1.0	1	1.661959333	144.8602811	87.16234999	144.8602811	87.16234999	71.85495835	3.033407702	reticulon 4 (RTN4), transcript variant 3
NM_173519.1	12 2 15	0.11706499769531499	0.6285666806563189	1.0	1	1.659926982	75.20521143	45.30633711	75.20521143	45.30633711	11.78676705	10.46006089	retinaldehyde binding protein 1-like 1 (RLBP1L1)
PV4649	11 15 15	0.0930741382316792	0.6285666806563189	1.0	1	1.659407398	66.81944536	40.26705283	66.81944536	40.26705283	6.019588201	1.048463287	Dual specificity tyrosine-phosphorylation-regulated kinase 1B
myeloperoxidase_IV	6 15 13	0.14927261276508302	0.629468749751032	1.0	1	1.659356697	24.37165072	14.68740914	24.37165072	14.68740914	4.499120445	2.563205497
NM_138424.1	11 9 5	0.324327666875021	0.6500826681677829	1.0	1	1.659246756	368.5557909	222.1223513	368.5557909	222.1223513	119.0166259	22.61190096	kinesin family member 12 (KIF12)
BC034483.1	20 13 17	0.305998271191024	0.646011529250113	1.0	1	1.659206094	151.5363899	91.33066131	151.5363899	91.33066131	44.54604802	2.624560043	heat shock 70kDa protein 1-like (HSPA1L)
NM_006243.2	22 19 15	0.19617293036861103	0.629468749751032	1.0	1	1.659083558	94.42546765	56.91423267	94.42546765	56.91423267	17.33838771	2.232651036	Serine/threonine-protein phosphatase 2A 56 kDa regulatory subunit alpha isoform
BC035230.1	4 4 3	0.196046646420849	0.629468749751032	1.0	1	1.65650059	201.313174	121.5291894	201.313174	121.5291894	40.88434202	13.12910135	Probable palmitoyltransferase ZDHHC23
NM_024779.2	6 14 13	0.0759221563299806	0.6285666806563189	1.0	1	1.655617794	201.9803022	121.9969385	201.9803022	121.9969385	3.180106009	15.44026303	phosphatidylinositol-5-phosphate 4-kinase, type II, gamma (PIP4K2C)
BC031999.1	4 12 15	0.3999416167769229	0.666991589681689	1.0	1	1.655195573	251.4726936	151.9292932	251.4726936	151.9292932	102.9986684	11.5671881	hydroxy-delta-5-steroid dehydrogenase, 3 beta- and steroid delta-isomerase 1 (HSD3B1)
NM_024546.2	46 20 9	0.0901335757945621	0.6285666806563189	1.0	1	1.65478853	426.495414	257.7340888	426.495414	257.7340888	44.97615622	15.70694145	RING finger protein 219
NM_015599.1	48 19 13	0.17952777606172401	0.629468749751032	1.0	1	1.654544484	108.7426574	65.72362272	108.7426574	65.72362272	18.05562674	2.112047322	Phosphoacetylglucosamine mutase
BC026345.1	14 9 13	0.028455257135686	0.6285666806563189	1.0	1	1.653690269	101.7471041	61.52730413	101.7471041	61.52730413	0.075496859	2.555909159	Ermin
BC036884.1	19 2 13	0.0144162778548404	0.6285666806563189	1.0	1	1.653231263	107.6684652	65.12607619	107.6684652	65.12607619	5.342979736	4.474568747	zinc finger protein 462 (ZNF462)
BC015818.1	47 9 11	0.126998473717767	0.629468749751032	1.0	1	1.653115343	242.1434332	146.4770345	242.1434332	146.4770345	2.913547077	28.06296195	lectin, galactoside-binding, soluble, 8 (galectin 8) (LGALS8)
NM_014009.2	8 8 11	0.14629477222592002	0.629468749751032	1.0	1	1.650800409	269.5054575	163.2574453	269.5054575	163.2574453	48.62749292	27.6606793	forkhead box P3 (FOXP3)
NM_004781.2	27 12 21	0.387771434621728	0.663036318614071	1.0	1	1.649473829	186.0285694	112.7805523	186.0285694	112.7805523	72.86670654	8.530599729	vesicle-associated membrane protein 3 (cellubrevin) (VAMP3)
NM_016303.1	4 16 13	0.178142055566715	0.629468749751032	1.0	1	1.649242386	80.81727499	49.00266672	80.81727499	49.00266672	17.06889536	11.94785907	WW domain binding protein 5 (WBP5), transcript variant 1
BC064945.1	5 10 7	0.326268515565047	0.651043189851752	1.0	1	1.64917803	383.1033221	232.2995548	383.1033221	232.2995548	122.0722832	17.69511133	SCY1-like 1 binding protein 1 (SCYL1BP1)
NM_172014.1	28 7 21	0.13223160876533901	0.629468749751032	1.0	1	1.648886423	207.3208099	125.7338328	207.3208099	125.7338328	31.77117529	13.27275483	tumor necrosis factor (ligand) superfamily, member 14 (TNFSF14), transcript variant 2
NM_006666.1	15 17 17	0.420591167711142	0.671115510001799	1.0	1	1.648099631	42.96842892	26.07149962	42.96842892	26.07149962	18.68084068	2.005346523	RuvB-like 2 (E. coli) (RUVBL2)
BC034801.1	16 12 9	0.388493977686916	0.663036318614071	1.0	1	1.647708274	52.8410349	32.06941164	52.8410349	32.06941164	20.63835991	1.797353671	zinc finger, DHHC-type containing 19 (ZDHHC19)
BC004872.2	16 18 19	0.319317117365646	0.648394733898274	1.0	1	1.647083454	36.10165057	21.9185315	36.10165057	21.9185315	11.37217095	2.335726586	family with sequence similarity 107, member B (FAM107B)
NM_005884.2	20 9 21	0.24560269002020899	0.6354124640889809	1.0	1	1.645749536	364.6007823	221.5408689	364.6007823	221.5408689	2.556728917	82.27332796	p21(CDKN1A)-activated kinase 4 (PAK4), transcript variant 1
NM_005653.2	32 21 7	0.411739284721281	0.668698217469589	1.0	1	1.645571229	30.78904668	18.71024853	30.78904668	18.71024853	13.24460323	3.20886845	Alpha-globin transcription factor CP2
PV3826	36 15 13	0.198236951514798	0.629468749751032	1.0	1	1.645337448	39.09873205	23.76335147	39.09873205	23.76335147	3.263582888	8.270696012	CDC-like kinase 3 (CLK3), transcript variant phclk3/152
NM_139062.1	16 9 7	0.45338585738219	0.6813538103222011	1.0	1	1.645089093	186.4381872	113.3301461	186.4381872	113.3301461	92.36763868	34.32251758	casein kinase 1, delta (CSNK1D), transcript variant 2
NM_024102.2	32 14 19	0.32341060676802197	0.649722641092553	1.0	1	1.644699225	30.79779299	18.72548641	30.79779299	18.72548641	9.268858496	9.312033909	WD repeat domain 77 (WDR77)
BC059367.1	13 2 11	0.263644111974721	0.641487038762304	1.0	1	1.644218963	81.96900519	49.85285233	81.96900519	49.85285233	20.97950838	4.596032692	transferrin (TF)
BC063110.1	36 18 15	0.15607400197918697	0.629468749751032	1.0	1	1.643442989	116.1732114	70.68892086	116.1732114	70.68892086	16.74077452	2.372636744	interleukin 17 receptor E (IL17RE)
PV3879	30 15 15	0.113199607797374	0.6285666806563189	1.0	1	1.643315998	86.13464885	52.41514654	86.13464885	52.41514654	13.24649402	8.659148933	Serine/threonine-protein kinase N2
BC039742.1	31 7 7	0.117733481092543	0.6285666806563189	1.0	1	1.643182105	303.3355238	184.6024996	303.3355238	184.6024996	46.73198035	42.15864609	poly(rC) binding protein 1 (PCBP1)
PV3829	38 15 21	0.135801914093529	0.629468749751032	1.0	1	1.643178961	41.6296885	25.33484757	41.6296885	25.33484757	1.1919006	5.497148053	SFRS protein kinase 2 (SRPK2), transcript variant 2
NM_022470.1	8 13 1	0.010040749136562999	0.6285666806563189	1.0	1	1.641031693	50.44541803	30.74006324	50.44541803	30.74006324	0.024408462	0.449224756	Zinc finger matrin-type protein 3
BC017059.1	12 20 3	0.349888287918661	0.652640491331636	1.0	1	1.640886301	50.63273544	30.85694322	50.63273544	30.85694322	17.19604887	1.206390525	Gamma-interferon-inducible protein Ifi-16
NM_007368.2	4 7 7	0.158358810311918	0.629468749751032	1.0	1	1.640293483	128.8052625	78.52574177	128.8052625	78.52574177	24.68520898	15.28498313	RAS p21 protein activator 3 (RASA3)
NM_001039517.1	17 18 19	0.0761670199380521	0.6285666806563189	1.0	1	1.640059568	89.22741399	54.40498365	89.22741399	54.40498365	8.060088892	2.80705459	Uncharacterized protein C1orf104
BC001487.2	2 6 21	0.242593498506194	0.634843566259808	1.0	1	1.638975392	406.801413	248.2047107	406.801413	248.2047107	107.123287	59.50271869	TAR DNA-binding protein 43
BC035058.1	20 4 19	0.0265664274667227	0.6285666806563189	1.0	1	1.638320534	61.41093273	37.4840768	61.41093273	37.4840768	3.818098652	2.46645724	protein kinase, cAMP-dependent, catalytic, beta (PRKACB)
NM_153207.2	23 5 1	0.0547922204707416	0.6285666806563189	1.0	1	1.638263972	271.6128723	165.793106	271.6128723	165.793106	21.59028196	27.28996544	AE binding protein 2 (AEBP2)
Internal_11387	32 15 5	0.431453704867414	0.673612006843625	1.0	1	1.638080163	29.55167741	18.04043421	29.55167741	18.04043421	13.12552464	0.766053319
NM_002230.1	8 19 19	0.40688930141489094	0.668698217469589	1.0	1	1.637070294	51.70904226	31.58632984	51.70904226	31.58632984	21.31583113	2.548365519	Junction plakoglobin
NM_001663.2	24 14 7	0.23467766910101398	0.632160628820671	1.0	1	1.636882532	82.04908556	50.125213	82.04908556	50.125213	19.72702232	7.076300388	ADP-ribosylation factor 6 (ARF6)
BC006793.1	27 13 19	0.146157875184501	0.629468749751032	1.0	1	1.635580035	102.266909	62.52638623	102.266909	62.52638623	15.93312104	5.531336359	Trans-acting T-cell-specific transcription factor GATA-3
NM_173060.1	28 17 21	0.20391188813512	0.630160842109626	1.0	1	1.635175646	61.90451969	37.85802451	61.90451969	37.85802451	11.71277183	1.853602249	Calpastatin
NM_178034.1	24 3 13	0.166079776189176	0.629468749751032	1.0	1	1.635024119	149.4855998	91.4271527	149.4855998	91.4271527	22.01360741	1.031858249	phospholipase A2, group IVD (cytosolic) (PLA2G4D)
PV3877	15 16 1	0.0199202272132016	0.6285666806563189	1.0	1	1.634905185	216.1395863	132.2031322	216.1395863	132.2031322	3.004548149	7.428950375	mitogen-activated protein kinase kinase kinase 10 (MAP3K10)
NM_006223.2	46 7 1	0.0567714193730282	0.6285666806563189	1.0	1	1.633599898	163.4005636	100.0248371	163.4005636	100.0248371	15.51300497	9.252860537	protein (peptidylprolyl cis/trans isomerase) NIMA-interacting, 4 (parvulin) (PIN4)
BC000452.1	36 3 19	0.14574394038687197	0.629468749751032	1.0	1	1.633306568	158.7283995	97.18224525	158.7283995	97.18224525	24.82131506	8.883057394	peroxiredoxin 2 (PRDX2)
BC002755.1	30 9 19	0.297361683771277	0.6459229324873139	1.0	1	1.63171879	947.6766074	580.7842707	947.6766074	580.7842707	265.0625448	30.55890397	MAP kinase-interacting serine/threonine-protein kinase 1
NM_016457.3	18 7 5	0.133742693795495	0.629468749751032	1.0	1	1.630809334	126.3190183	77.45787052	126.3190183	77.45787052	21.56441667	15.41957305	protein kinase D2 (PRKD2), transcript variant 1
NM_198081.1	28 12 17	0.0573298435701975	0.6285666806563189	1.0	1	1.629549289	134.1771067	82.3400112	134.1771067	82.3400112	10.0480312	3.881678183	sex comb on midleg-like 4 (Drosophila) (SCML4)
BC021861.1	33 12 11	0.0705197797441364	0.6285666806563189	1.0	1	1.629494689	143.1208168	87.8314104	143.1208168	87.8314104	16.2859532	14.21111754	hypothetical LOC554202 (LOC554202)
NM_152763.2	41 20 1	0.376332586802021	0.660870569952112	1.0	1	1.629227862	533.3294389	327.3510423	533.3294389	327.3510423	66.94223715	205.4878535	chromosome 1 open reading frame 62 (C1orf62)
NM_006332.1	28 14 7	0.25900256557420703	0.640348806155025	1.0	1	1.62852453	204.855509	125.7920929	204.855509	125.7920929	48.3856281	2.888270753	interferon, gamma-inducible protein 30 (IFI30)
NM_006263.1	41 12 5	0.358079910338291	0.654346674564474	1.0	1	1.628128926	75.63408178	46.45460232	75.63408178	46.45460232	26.12662084	2.011095187	proteasome (prosome, macropain) activator subunit 1 (PA28 alpha) (PSME1), transcript variant 1
NM_002756.2	33 9 19	0.18189873387839603	0.629468749751032	1.0	1	1.627420542	214.5970791	131.863322	214.5970791	131.863322	35.70094342	5.34091684	Dual specificity mitogen-activated protein kinase kinase 3
NM_003081.2	42 16 19	0.0644895819233416	0.6285666806563189	1.0	1	1.626819836	97.52836024	59.95031417	97.52836024	59.95031417	1.560417908	6.508068044	synaptosomal-associated protein, 25kDa (SNAP25), transcript variant 1
PV3362	12 15 21	0.0973160546357698	0.6285666806563189	1.0	1	1.62626704	67.63799283	41.59095104	67.63799283	41.59095104	9.321103765	7.788247131	interleukin-1 receptor-associated kinase 4 (IRAK4)
NM_182918.2	20 4 13	0.0740326661282134	0.6285666806563189	1.0	1	1.624633326	182.9488811	112.6093366	182.9488811	112.6093366	13.25241657	20.87540122	v-ets erythroblastosis virus E26 oncogene homolog (avian) (ERG), transcript variant 1
BC017724.1	33 14 21	0.0648503106157302	0.6285666806563189	1.0	1	1.624381668	136.8739182	84.26216632	136.8739182	84.26216632	3.582770255	10.5392937	FIP1 like 1 (S. cerevisiae) (FIP1L1)
BC001116.1	48 3 7	0.13237159406769802	0.629468749751032	1.0	1	1.623827373	197.1492567	121.4102312	197.1492567	121.4102312	23.35566979	2.808590573	adenylate kinase 1 (AK1)
NM_033481.2	41 8 7	0.5390062484987561	0.7221085361617869	1.0	1	1.623767392	91.40542984	56.29219449	91.40542984	56.29219449	56.69629002	12.72931163	F-box protein 9 (FBXO9), transcript variant 3
BC012120.1	14 15 9	0.0720005449098785	0.6285666806563189	1.0	1	1.622605466	71.5832785	44.11625624	71.5832785	44.11625624	4.448572807	0.216055823	nuclear factor I/C (CCAAT-binding transcription factor) (NFIC)
NM_001011658.1	44 8 9	0.260532791766199	0.640381623024256	1.0	1	1.622285205	592.1524646	365.0113203	592.1524646	365.0113203	158.3481869	66.19505204	trafficking protein particle complex 2 (TRAPPC2), transcript variant 1
NM_004549.2	4 12 17	0.38745663101460504	0.663036318614071	1.0	1	1.622185127	96.52088358	59.50053541	96.52088358	59.50053541	37.84801267	10.36184955	NADH dehydrogenase (ubiquinone) 1, subcomplex unknown, 2, 14.5kDa (NDUFC2)
BC053508.1	2 17 1	0.310564980440893	0.646011529250113	1.0	1	1.621819377	242.0599717	149.2521147	242.0599717	149.2521147	7.534555353	70.37431846	ADP-ribosylation factor-like 6 interacting protein 2 (ARL6IP2)
PV3144	39 15 15	0.112083511096507	0.6285666806563189	1.0	1	1.620297209	32.95046533	20.33606251	32.95046533	20.33606251	3.153313665	4.909430006	neurotrophic tyrosine kinase, receptor, type 1 (NTRK1), transcript variant 3
BC066922.1	16 21 11	0.3866931511518929	0.662665582349303	1.0	1	1.620107465	27.35918616	16.88726628	27.35918616	16.88726628	10.37267127	1.156841511	Putative protein phosphatase inhibitor 2-like protein 3
BC004518.1	48 14 15	0.146614989244039	0.629468749751032	1.0	1	1.620055649	44.6998764	27.59156849	44.6998764	27.59156849	1.664765209	6.415711242	Synaptotagmin-17
NM_002806.2	20 19 7	0.0345308035697019	0.6285666806563189	1.0	1	1.619864181	96.29632458	59.44715965	96.29632458	59.44715965	5.58797096	7.309228902	26S protease regulatory subunit S10B
NM_018668.2	8 4 5	0.29242554984941105	0.64421313480183	1.0	1	1.619826444	115.7623422	71.46589227	115.7623422	71.46589227	31.8251909	5.34349212	vacuolar protein sorting 33 homolog B (yeast) (VPS33B)
BC016790.1	10 16 9	0.25317497811131195	0.639933960708151	1.0	1	1.619533742	54.22652741	33.48280186	54.22652741	33.48280186	12.47260164	1.239546141	KIAA1143 (KIAA1143)
BC026038.1	4 20 21	0.41363621008868	0.668698217469589	1.0	1	1.61783959	65.06907143	40.21972996	65.06907143	40.21972996	26.84289521	2.674378273	Ig gamma-1 chain C region
BC035938.1	26 12 21	0.17075756547000698	0.629468749751032	1.0	1	1.6163699	59.53022995	36.82958334	59.53022995	36.82958334	8.899094586	0.597236067	myelin oligodendrocyte glycoprotein (MOG)
BC037963.1	6 18 7	0.157272144456957	0.629468749751032	1.0	1	1.614854994	158.90001	98.39893401	158.90001	98.39893401	21.80260885	1.556420493	Beta-adrenergic receptor kinase 1
NM_032131.3	26 8 17	0.0843563318282838	0.6285666806563189	1.0	1	1.614095949	225.3225454	139.596748	225.3225454	139.596748	25.8497977	13.51484224	armadillo repeat containing 2 (ARMC2)
NM_005111.4	39 17 1	0.39864281245233296	0.6666993346926511	1.0	1	1.613223247	97.85446214	60.65773122	97.85446214	60.65773122	38.10005612	1.822713423	crystallin, zeta (quinone reductase)-like 1 (CRYZL1)
NM_003404.2	46 3 11	0.0773458791508146	0.6285666806563189	1.0	1	1.612936018	409.1169102	253.6473274	409.1169102	253.6473274	48.1378985	32.3772473	tyrosine 3-monooxygenase/tryptophan 5-monooxygenase activation protein, beta polypeptide (YWHAB), transcript variant 1
BC050424.1	4 2 11	0.407683473646302	0.668698217469589	1.0	1	1.612462253	128.983356	79.99155064	128.983356	79.99155064	52.18201615	7.392981749	F-box protein 38 (FBXO38)
BC073841.1	41 18 13	0.121937215897033	0.6285666806563189	1.0	1	1.6109811	51.94871815	32.24663416	51.94871815	32.24663416	7.991192785	7.00272164	Kinesin light chain 3
BC053562.1	23 2 17	0.473977320298903	0.690677930737592	1.0	1	1.609161945	297.3705018	184.7983683	297.3705018	184.7983683	146.7169778	3.162155801	CREB regulated transcription coactivator 2 (CRTC2)
BC004376.1	33 16 15	0.26715525985280897	0.6419771345995601	1.0	1	1.608842023	292.8987399	182.0556249	292.8987399	182.0556249	70.29517208	4.674234051	annexin A8 (ANXA8L1)
NM_015484.1	8 14 21	0.412258625375775	0.668698217469589	1.0	1	1.60813313	162.8197974	101.2477104	162.8197974	101.2477104	68.06456787	45.29416835	SYF2 homolog, RNA splicing factor (S. cerevisiae) (SYF2), transcript variant 1
NM_014325.1	41 18 9	0.47030950328591703	0.6891677751485831	1.0	1	1.60721221	86.76809275	53.9867058	86.76809275	53.9867058	42.22642501	0.31822266	coronin, actin binding protein, 1C (CORO1C), transcript variant 1
NM_004451.3	24 4 21	0.126671237208294	0.629468749751032	1.0	1	1.607145375	157.604883	98.06510692	157.604883	98.06510692	8.989224149	22.17551486	estrogen-related receptor alpha (ESRRA)
NM_002613.1	20 10 7	0.196853140733345	0.629468749751032	1.0	1	1.606704731	191.4695236	119.1690794	191.4695236	119.1690794	10.86079466	36.64909804	3-phosphoinositide-dependent protein kinase 1
PV3831	21 15 21	0.336132296236886	0.6518197754641228	1.0	1	1.605591673	53.53075182	33.34020269	53.53075182	33.34020269	18.30308913	10.30761152	ribosomal protein S6 kinase, 70kDa, polypeptide 2 (RPS6KB2), transcript variant 2
BC023144.1	5 21 17	0.227893752696453	0.632080265167634	1.0	1	1.604783757	392.6431569	244.6704456	392.6431569	244.6704456	83.74935133	19.73221099	SWI/SNF-related matrix-associated actin-dependent regulator of chromatin subfamily A member 5
BC014776.1	3 20 5	0.437805035312495	0.6764258101357131	1.0	1	1.604658031	21.50143808	13.39938956	21.50143808	13.39938956	9.555046133	1.803508577	hypothetical LOC541471 (LOC541471)
BC003096.1	10 20 21	0.161217320013496	0.629468749751032	1.0	1	1.604144856	160.5270016	100.0701408	160.5270016	100.0701408	9.55484737	26.62759888	PDZ and LIM domain protein 4
NM_001414.1	43 19 17	0.26790095519983	0.6419771345995601	1.0	1	1.603966079	59.48050729	37.08339477	59.48050729	37.08339477	15.85376308	6.086633514	eukaryotic translation initiation factor 2B, subunit 1 alpha, 26kDa (EIF2B1)
NM_025212.1	10 7 3	0.161018190592039	0.629468749751032	1.0	1	1.602824822	165.1320916	103.025664	165.1320916	103.025664	23.12656891	2.247139548	CXXC-type zinc finger protein 4
BC008407.1	3 14 3	0.40711787708475894	0.668698217469589	1.0	1	1.601824496	29.35722415	18.32736622	29.35722415	18.32736622	11.60190468	0.066385464	tropomyosin 3 (TPM3)
NM_014673.2	13 3 5	0.240048925745803	0.634526871001407	1.0	1	1.600899012	118.1705784	73.81513605	118.1705784	73.81513605	24.84888573	0.373050537	tetratricopeptide repeat domain 35 (TTC35)
BC035690.1	12 16 7	0.0701369405424084	0.6285666806563189	1.0	1	1.60080116	135.9202393	84.90763416	135.9202393	84.90763416	13.76172976	7.473404851	myotubularin related protein 14 (MTMR14)
NM_020200.3	2 14 21	0.526979712515912	0.7159696841093219	1.0	1	1.599657984	57.29414554	35.8164971	57.29414554	35.8164971	33.23865731	4.841724623	phosphoribosyl transferase domain containing 1 (PRTFDC1)
NM_016357.3	23 20 11	0.0930957635122066	0.6285666806563189	1.0	1	1.599619557	100.7596766	62.98977542	100.7596766	62.98977542	12.50378586	12.30682838	LIM domain and actin binding 1 (LIMA1)
BC067262.1	4 21 13	0.277531927719273	0.6419771345995601	1.0	1	1.599617969	117.4851686	73.44576695	117.4851686	73.44576695	32.60221969	13.66746112	Rho guanine nucleotide exchange factor 1
BC015047.1	28 16 15	0.0517469953948875	0.6285666806563189	1.0	1	1.599438362	102.4200358	64.0350002	102.4200358	64.0350002	8.946239572	9.213732669	hydrolethalus syndrome 1 (HYLS1)
BC020620.1	43 14 17	0.17051023384374403	0.629468749751032	1.0	1	1.599220327	60.37131472	37.75046734	60.37131472	37.75046734	11.08564079	10.40082491	nitrilase family, member 2 (NIT2)
NM_006251.4	32 5 3	0.359345360933424	0.654521907414451	1.0	1	1.598721239	72.41735928	45.29705211	72.41735928	45.29705211	26.05639215	10.65348103	AMP-activated protein_kinase A1/B1/G1: PRKAA1/B1/G1 sequences are seperated by -- (in protein list file).
NM_014805.2	12 9 11	0.148844271462731	0.629468749751032	1.0	1	1.598405181	248.2528011	155.3128106	248.2528011	155.3128106	39.44886925	15.89629518	EPM2A (laforin) interacting protein 1 (EPM2AIP1)
PV3869	29 15 17	0.23387747596847303	0.632160628820671	1.0	1	1.598319227	72.69907376	45.48470201	72.69907376	45.48470201	15.13262808	1.92931896	v-kit Hardy-Zuckerman 4 feline sarcoma viral oncogene homolog (KIT), transcript variant 1; see catalog number for detailed information on wild-type or point mutant status
BC005403.1	43 18 15	0.14350021345247502	0.629468749751032	1.0	1	1.597950497	409.1997603	256.0778703	409.1997603	256.0778703	70.73474532	48.13530524	Uncharacterized protein C11orf57
NM_206909.1	40 7 1	0.0951642438025965	0.6285666806563189	1.0	1	1.597680485	150.7280098	94.34177306	150.7280098	94.34177306	18.37570915	19.09989491	pleckstrin and Sec7 domain containing 3 (PSD3), transcript variant 2
BC063275.1	15 6 17	0.3549688068406379	0.653222143667035	1.0	1	1.59744722	338.5669549	211.9424984	338.5669549	211.9424984	111.9108348	6.0213342	eukaryotic translation initiation factor 2C, 1 (EIF2C1)
BC003360.1	27 3 21	0.378132010545444	0.660870569952112	1.0	1	1.596407487	150.2155645	94.09600353	150.2155645	94.09600353	53.71307559	3.072216507	DEAD (Asp-Glu-Ala-Asp) box polypeptide 18 (DDX18)
NM_018107.2	13 15 11	0.0186858083366736	0.6285666806563189	1.0	1	1.596401269	132.1378648	82.77233757	132.1378648	82.77233757	7.109213741	6.197683588	RNA binding motif protein 23 (RBM23), transcript variant 2
BC012945.1	47 7 5	0.19499591588821102	0.629468749751032	1.0	1	1.596269101	112.571988	70.5219364	112.571988	70.5219364	19.27067169	2.366705635	Uncharacterized protein C19orf57
NM_002750.2	47 12 13	0.373273159119907	0.660870569952112	1.0	1	1.595949079	98.19144255	61.52542324	98.19144255	61.52542324	8.581165531	35.58989205	mitogen-activated protein kinase 8 (MAPK8), transcript variant JNK1-a1
NM_000123.2	26 5 21	0.33740220119947806	0.6518197754641228	1.0	1	1.595735157	226.7091692	142.0719273	226.7091692	142.0719273	70.21468949	2.691895844	excision repair cross-complementing rodent repair deficiency, complementation group 5 (xeroderma pigmentosum, complementation group G (Cockayne syndrome)) (ERCC5)
BC058074.1	10 19 17	0.308817254389588	0.646011529250113	1.0	1	1.595674467	337.5065642	211.5134203	337.5065642	211.5134203	100.3967806	30.73033541	WNT1 inducible signaling pathway protein 2, mRNA (cDNA clone MGC:64884 IMAGE:5194313), complete cds
NM_004738.1	16 12 15	0.339954526988378	0.6518197754641228	1.0	1	1.595237842	35.38584404	22.18217441	35.38584404	22.18217441	11.1445177	1.213719615	VAMP (vesicle-associated membrane protein)-associated protein B and C (VAPB)
NM_006374.2	22 14 13	0.0316990595308814	0.6285666806563189	1.0	1	1.595067751	207.2748584	129.9473695	207.2748584	129.9473695	14.73479791	11.84878728	serine/threonine kinase 25 (STE20 homolog, yeast) (STK25)
PV3310	40 15 21	0.235334382806917	0.6322862569509771	1.0	1	1.594976977	23.66621826	14.83796857	23.66621826	14.83796857	5.711204539	2.705781444	calcium/calmodulin-dependent protein kinase IV (CAMK4)
NM_003621.1	22 9 9	0.10200847351773999	0.6285666806563189	1.0	1	1.592954798	199.3696977	125.1571595	199.3696977	125.1571595	24.27457464	11.00969748	PTPRF interacting protein, binding protein 2 (liprin beta 2) (PPFIBP2)
NM_006713.2	12 16 19	0.12760530069768597	0.629468749751032	1.0	1	1.590879845	160.261681	100.7377657	160.261681	100.7377657	25.11379127	15.50807409	SUB1 homolog (S. cerevisiae) (SUB1)
BC015413.1	9 15 9	0.46794573705895404	0.6876112991450191	1.0	1	1.590119471	36.67600048	23.0649339	36.67600048	23.0649339	10.93474225	17.65246854	Ropporin-1B
NM_015472.3	34 8 13	0.00625969838535426	0.6285666806563189	1.0	1	1.589901031	111.6294471	70.2115697	111.6294471	70.2115697	2.135154887	3.04485787	WW domain containing transcription regulator 1 (WWTR1)
NM_004398.2	26 7 9	0.22130454797990098	0.632080265167634	1.0	1	1.589309532	84.11375344	52.92471463	84.11375344	52.92471463	15.99208772	0.330731755	DEAD (Asp-Glu-Ala-Asp) box polypeptide 10 (DDX10)
NM_032662.1	3 4 3	0.41021671154874495	0.668698217469589	1.0	1	1.589277552	88.29680543	55.55782582	88.29680543	55.55782582	35.27306537	5.806310811	hypothetical protein MGC10600 (MGC10600)
NM_017848.1	11 17 15	0.140369337019743	0.629468749751032	1.0	1	1.589150387	134.052251	84.35466652	134.052251	84.35466652	5.529355721	18.49087378	family with sequence similarity 120C (FAM120C)
BC016911.1	28 20 9	0.15441070427693102	0.629468749751032	1.0	1	1.58896459	141.872765	89.28629748	141.872765	89.28629748	1.488868004	18.64306873	RecQ protein-like 5 (RECQL5)
BC067773.1	1 6 13	0.0841660940078293	0.6285666806563189	1.0	1	1.588318844	305.9700038	192.6376464	305.9700038	192.6376464	26.81758127	7.996815371	arginine/serine-rich coiled-coil 2 (RSRC2)
BC017070.1	25 16 7	0.25863616298291503	0.640348806155025	1.0	1	1.587493966	286.7456579	180.6278726	286.7456579	180.6278726	72.26108408	26.7573355	clusterin associated protein 1 (CLUAP1)
BC022297.1	10 14 21	0.118167093815269	0.6285666806563189	1.0	1	1.587377029	109.1970714	68.79088545	109.1970714	68.79088545	14.64280777	6.446748576	Diacylglycerol kinase epsilon
PV4838	27 16 3	0.149052772957982	0.629468749751032	1.0	1	1.587231673	28.18766253	17.7590096	28.18766253	17.7590096	4.832832367	2.732748862	Constitutive Active Receptor, Ligand Binding Domain (CAR-LBD)
NM_020307.1	7 20 13	0.157498117154643	0.629468749751032	1.0	1	1.58701308	100.8857543	63.56957958	100.8857543	63.56957958	16.76571036	7.006565364	cyclin L1 (CCNL1)
PV3665	5 16 1	0.0597178339797175	0.6285666806563189	1.0	1	1.586711838	59.4275219	37.45325425	59.4275219	37.45325425	4.690219482	2.030772392	casein kinase 1, delta (CSNK1D), transcript variant 1
NM_014771.2	31 9 17	0.30611348949172695	0.646011529250113	1.0	1	1.586581558	189.755893	119.6004656	189.755893	119.6004656	52.04067855	3.937861898	ring finger protein 40 (RNF40)
NM_002592.1	20 3 15	0.22645002187155802	0.632080265167634	1.0	1	1.585528416	59.54253208	37.55374641	59.54253208	37.55374641	12.26678637	2.685526908	proliferating cell nuclear antigen (PCNA), transcript variant 1
NM_020145.1	4 20 15	0.38527406199386105	0.66216671160682	1.0	1	1.584386053	22.60189084	14.26539371	22.60189084	14.26539371	8.331437574	1.61708382	Endophilin-B2
NM_018031.2	47 9 1	0.10944812613743801	0.6285666806563189	1.0	1	1.584021526	122.6328212	77.41865825	122.6328212	77.41865825	15.17222549	6.379319069	WD repeat domain 6 (WDR6)
BC018137.1	16 20 11	0.224608004317636	0.632080265167634	1.0	1	1.583177559	224.0373576	141.5112009	224.0373576	141.5112009	1.641564268	43.0650735	TATA box binding protein (TBP)-associated factor, RNA polymerase I, B, 63kDa (TAF1B)
NM_006387.4	47 20 15	0.13997380636963502	0.629468749751032	1.0	1	1.582729226	180.3482102	113.9476085	180.3482102	113.9476085	25.56768778	8.784063632	calcium homeostasis endoplasmic reticulum protein (CHERP)
BC045758.1	18 4 9	0.0130851242078746	0.6285666806563189	1.0	1	1.582349253	470.7064176	297.4731505	470.7064176	297.4731505	9.371629907	3.195677615	NIMA (never in mitosis gene a)- related kinase 10 (NEK10)
BC004346.1	26 18 15	0.15865390177527403	0.629468749751032	1.0	1	1.581995217	64.03428306	40.47691319	64.03428306	40.47691319	11.20463656	5.739828539	THAP domain containing 7 (THAP7)
BC006456.1	39 13 21	0.117076201449628	0.6285666806563189	1.0	1	1.58171753	61.39627382	38.81620622	61.39627382	38.81620622	7.203169375	9.109256896	family with sequence similarity 21, member C (FAM21C)
BC011924.1	19 14 3	0.231213711051661	0.632160628820671	1.0	1	1.580755833	455.144922	287.9286684	455.144922	287.9286684	93.39212885	16.14026311	unkempt homolog (Drosophila)-like (UNKL)
BC002460.1	9 12 11	0.415620459113802	0.6694051674757491	1.0	1	1.578552793	263.8001197	167.1151709	263.8001197	167.1151709	105.2362032	11.64754061	mitochondrial ribosomal protein S30 (MRPS30)
BC066341.1	11 18 21	0.196096400536401	0.629468749751032	1.0	1	1.578509031	46.23405066	29.28969663	46.23405066	29.28969663	9.452126977	4.642268207	Ferritin heavy chain
BC025959.1	11 4 17	0.15399502555881697	0.629468749751032	1.0	1	1.576319878	61.39190904	38.94635213	61.39190904	38.94635213	9.450021047	3.323452396	dynein, cytoplasmic 1, light intermediate chain 2 (DYNC1LI2)
BC011392.1	26 13 21	0.0036424611142787796	0.6285666806563189	1.0	1	1.575589484	65.82520515	41.77814452	65.82520515	41.77814452	0.566137417	0.223873377	3'-phosphoadenosine 5'-phosphosulfate synthase 1 (PAPSS1)
NM_013290.1	42 15 7	0.21789454784359102	0.632080265167634	1.0	1	1.575548081	213.4856306	135.49928	213.4856306	135.49928	41.11102036	7.482700445	Homologous-pairing protein 2 homolog
NM_021032.2	20 6 19	0.27931847615996	0.6419771345995601	1.0	1	1.574693466	573.1726104	363.9899592	573.1726104	363.9899592	159.6573492	90.13251926	fibroblast growth factor 12 (FGF12), transcript variant 1
NM_001008657.1	5 21 3	0.177533457814327	0.629468749751032	1.0	1	1.573533436	86.00298538	54.65596309	86.00298538	54.65596309	16.47899959	13.43021787	Treacher Collins-Franceschetti syndrome 1 (TCOF1), transcript variant 3
PV3806	29 15 21	0.286250376623595	0.6419771345995601	1.0	1	1.571305604	25.18854439	16.0303281	25.18854439	16.0303281	7.130030427	3.809011253	Proto-oncogene tyrosine-protein kinase FER
BC025726.1	14 13 3	0.34620165358551	0.652481843788546	1.0	1	1.570712359	97.44904555	62.04130566	97.44904555	62.04130566	31.89407499	9.464546226	potassium channel, subfamily K, member 17 (KCNK17)
BC033736.1	16 3 13	0.40191332535444396	0.6682629653634959	1.0	1	1.569726994	59.60150809	37.96934647	59.60150809	37.96934647	22.49120504	2.210430981	dermatopontin (DPT)
NM_012096.1	43 5 15	0.0627902813111397	0.6285666806563189	1.0	1	1.569078569	916.5094557	584.1067962	916.5094557	584.1067962	23.22328311	65.96683044	adaptor protein, phosphotyrosine interaction, PH domain and leucine zipper containing 1 (APPL1)
NM_080548.1	31 7 13	0.288512391126774	0.6433155363077929	1.0	1	1.568196358	519.1436126	331.0450315	519.1436126	331.0450315	129.9584667	7.150674296	Tyrosine-protein phosphatase non-receptor type 6
BC022405.1	5 14 7	0.15514796607670098	0.629468749751032	1.0	1	1.566494937	134.9386245	86.14047913	134.9386245	86.14047913	13.50203039	23.37597794	transmembrane protein 185A (TMEM185A)
NM_006949.1	20 18 5	0.0349022845527338	0.6285666806563189	1.0	1	1.566161448	103.6121888	66.15677394	103.6121888	66.15677394	6.033772419	7.521221761	Syntaxin-binding protein 2
NM_016281.2	42 9 1	0.143145254137994	0.629468749751032	1.0	1	1.565952859	83.92723425	53.59499411	83.92723425	53.59499411	6.738506851	13.30145887	TAO kinase 3 (TAOK3)
NM_006775.1	42 4 17	0.6598213459803389	0.7970728317071301	1.0	1	1.565229406	133.4906664	85.28504888	133.4906664	85.28504888	115.2061959	3.057591739	quaking homolog, KH domain RNA binding (mouse) (QKI), transcript variant 1
BC022893.1	8 12 17	0.29121817377351195	0.643828086117542	1.0	1	1.565191642	141.8443236	90.62425317	141.8443236	90.62425317	34.81695455	37.14035622	potassium channel tetramerisation domain containing 6 (KCTD6)
NM_004987.3	48 17 17	0.34141753780676193	0.651964021607495	1.0	1	1.564919638	207.6753954	132.7067476	207.6753954	132.7067476	63.19874728	3.757660516	LIM and senescent cell antigen-like-containing domain protein 1
BC009195.2	6 17 3	0.383750965867254	0.6619509101641651	1.0	1	1.564423106	375.2563128	239.8688126	375.2563128	239.8688126	133.9385901	22.22443175	heat shock protein 90kDa beta (Grp94), member 1 (HSP90B1)
NM_001009880.1	36 7 21	0.0845810238697447	0.6285666806563189	1.0	1	1.563945774	536.904371	343.3011425	536.904371	343.3011425	54.63140173	24.4493033	chromosome 22 open reading frame 9 (C22orf9), transcript variant 2
BC007014.1	47 10 9	0.0968147242536847	0.6285666806563189	1.0	1	1.563736114	62.62015922	40.04522162	62.62015922	40.04522162	0.377719573	4.97560629	tumor necrosis factor, alpha-induced protein 8 (TNFAIP8)
NM_033201.1	13 6 15	0.308752036151979	0.646011529250113	1.0	1	1.563603385	173.6867074	111.081051	173.6867074	111.081051	46.72598067	1.851691419	chromosome 16 open reading frame 45 (C16orf45)
NM_005145.1	8 12 5	0.294950940622939	0.644795406253903	1.0	1	1.563496491	86.81777202	55.52796089	86.81777202	55.52796089	23.88081778	7.693680222	guanine nucleotide binding protein (G protein), gamma 7 (GNG7)
NM_205840.1	16 7 17	0.429619326178483	0.672989365806821	1.0	1	1.563377958	47.81427349	30.58395012	47.81427349	30.58395012	19.49938274	0.228608161	leukocyte specific transcript 1 (LST1), transcript variant 5
NM_145204.1	44 15 9	0.0934229817166074	0.6285666806563189	1.0	1	1.562587943	53.79514057	34.42695229	53.79514057	34.42695229	0.794473588	4.427763009	SUMO/sentrin specific peptidase family member 8 (SENP8)
NM_015948.2	19 4 13	0.38429245698142606	0.6619509101641651	1.0	1	1.561893003	139.6394546	89.40398245	139.6394546	89.40398245	49.12824383	3.324160454	solute carrier family 35, member B3 (SLC35B3)
P2996	19 15 17	0.0737176384774014	0.6285666806563189	1.0	1	1.560945945	74.85433933	47.95447247	74.85433933	47.95447247	5.364790408	1.369366556	protein kinase C, theta (PRKCQ)
NM_005268.1	15 15 11	0.19310625830636	0.629468749751032	1.0	1	1.560901619	148.8047534	95.33256388	148.8047534	95.33256388	23.78994004	1.309376373	gap junction protein, beta 5 (GJB5)
NM_004457.3	34 9 13	0.181068793483537	0.629468749751032	1.0	1	1.560333317	525.9561992	337.0793877	525.9561992	337.0793877	80.03646359	9.513389288	acyl-CoA synthetase long-chain family member 3 (ACSL3), transcript variant 1
NM_012472.1	28 4 11	0.131390889022762	0.629468749751032	1.0	1	1.559689512	1209.863464	775.7078921	1209.863464	775.7078921	9.119370603	130.0462831	leucine rich repeat containing 6 (LRRC6)
BC001728.1	7 17 9	0.652296845253132	0.791473317171226	1.0	1	1.558877441	150.5386744	96.56864002	150.5386744	96.56864002	9.52440152	125.6198831	TCF3 fusion partner
NM_053046.2	46 5 17	0.35331538113453	0.6531940334819849	0.5	1	1.558825862	2158.399912	1384.631834	2158.399912	1384.631834	713.745617	213.870398	egl nine homolog 2 (C. elegans) (EGLN2), transcript variant 1
NM_031227.1	7 14 1	0.6402597806197149	0.784011593433184	1.0	1	1.558715562	165.438498	106.1377085	165.438498	106.1377085	132.4896239	19.79590921	chromosome 20 open reading frame 18 (C20orf18), transcript variant 4
BC007009.1	16 6 21	0.367901937745988	0.6588252820089511	1.0	1	1.557985116	50.7142871	32.55120129	50.7142871	32.55120129	16.78972505	0.952682944	Carboxypeptidase A2
BC058924.1	43 19 5	0.0598286225929042	0.6285666806563189	1.0	1	1.557598265	54.7149676	35.12777899	54.7149676	35.12777899	4.668090129	2.457304305	ubiquitin-conjugating enzyme E2M (UBC12 homolog, yeast) (UBE2M)
NM_024411.1	35 14 5	0.131969316124974	0.629468749751032	1.0	1	1.554982218	37.14187793	23.88572519	37.14187793	23.88572519	5.230670268	5.476621876	prodynorphin (PDYN)
NM_182800.2	43 8 17	0.00882353813418297	0.6285666806563189	1.0	1	1.554974608	91.07391086	58.5693878	91.07391086	58.5693878	2.586390431	1.599108397	arsenate resistance protein 2 (ARS2), transcript variant 2
BC008825.2	10 4 19	0.00970594985527783	0.6285666806563189	1.0	1	1.553250842	45.6883838	29.41468471	45.6883838	29.41468471	1.623552152	1.605829892	DEAH (Asp-Glu-Ala-His) box polypeptide 16 (DHX16)
NM_033387.2	21 7 11	0.36162349842507796	0.6558580110184878	1.0	1	1.553117057	418.4735769	269.4411056	418.4735769	269.4411056	136.1147995	17.85698767	family with sequence similarity 78, member A (FAM78A)
NM_144705.1	47 4 15	0.041399016844983996	0.6285666806563189	1.0	1	1.553092425	108.516443	69.87120748	108.516443	69.87120748	3.392853884	6.869173875	tektin 4 (TEKT4)
NM_024818.1	16 6 17	0.352460875480065	0.652759192630788	1.0	1	1.552377764	35.73241632	23.01786147	35.73241632	23.01786147	11.19118004	1.075783321	ubiquitin-activating enzyme E1-domain containing 1 (UBE1DC1), transcript variant 1
NM_004300.2	4 17 21	0.389996372214742	0.663875942984	1.0	1	1.552232159	35.71624428	23.00960206	35.71624428	23.00960206	12.68058936	1.028886731	Low molecular weight phosphotyrosine protein phosphatase
NM_001009922.1	48 17 21	0.0492130138776271	0.6285666806563189	1.0	1	1.551119829	123.0021287	79.29892097	123.0021287	79.29892097	9.141037425	10.5554797	RING finger and CHY zinc finger domain-containing protein 1
BC000175.2	4 12 11	0.422442460794793	0.671259249933788	1.0	1	1.550656444	82.30427598	53.07705409	82.30427598	53.07705409	32.78192867	5.711890988	Hermansky-Pudlak syndrome 1 (HPS1)
NM_031954.2	27 2 13	0.0350896587860429	0.6285666806563189	1.0	1	1.550101798	73.50675366	47.42059763	73.50675366	47.42059763	5.069134967	3.501764259	potassium channel tetramerisation domain containing 10 (KCTD10)
NM_199334.2	24 2 13	0.0612176821982593	0.6285666806563189	1.0	1	1.549521195	446.1374964	287.919583	446.1374964	287.919583	17.05472818	36.11966453	thyroid hormone receptor, alpha (erythroblastic leukemia viral (v-erb-a) oncogene homolog, avian) (THRA), transcript variant 1
BC017269.2	37 17 11	0.426815656965016	0.6719313856197738	1.0	1	1.547393155	428.0265668	276.611387	428.0265668	276.611387	174.9790502	49.12880828	chromosome 10 open reading frame 47 (C10orf47)
NM_007075.3	7 9 11	0.25600384514927	0.640348806155025	1.0	1	1.547160085	301.8958001	195129	301.8958001	195129	66.70984611	12.30009725	WD repeat domain 45 (WDR45), transcript variant 1
NM_178863.2	4 12 21	0.29214357345363895	0.64421313480183	1.0	1	1.547104543	37.06226894	23.95589174	37.06226894	23.95589174	9.172126698	0.356734011	potassium channel tetramerisation domain containing 13 (KCTD13)
NM_004635.2	40 10 5	0.279964185585018	0.6419771345995601	1.0	1	1.546398862	173.0456825	111.9023603	173.0456825	111.9023603	44.36508078	14.66035332	mitogen-activated protein kinase-activated protein kinase 3 (MAPKAPK3)
BC050603.1	36 3 1	0.0466688791878731	0.6285666806563189	1.0	1	1.546189392	305.3113387	197.4605054	305.3113387	197.4605054	23.93026971	24.35832149	Putative methyltransferase METT10D
BC035721.1	24 16 13	0.0587487057738506	0.6285666806563189	1.0	1	1.545952397	88.12543148	57.00397479	88.12543148	57.00397479	6.153614454	8.309685326	mitochondrial GTPase 1 homolog (S. cerevisiae) (MTG1)
NM_182943.2	16 21 17	0.43313034051492	0.674493049351478	1.0	1	1.545384658	29.57531335	19.1378329	29.57531335	19.1378329	12.16612002	2.539237878	Procollagen-lysine,2-oxoglutarate 5-dioxygenase 2
BC064515.1	20 6 13	0.0755110441891734	0.6285666806563189	1.0	1	1.545102816	120.1311052	77.74958656	120.1311052	77.74958656	2.854649325	9.250621026	raptor (raptor)
BC056398.1	8 20 7	0.299130544990793	0.646011529250113	1.0	1	1.54433044	50.12363849	32.45655022	50.12363849	32.45655022	13.02437289	2.203634578	adaptor-related protein complex 3, mu 2 subunit (AP3M2)
BC031661.1	20 9 3	0.0721059399604128	0.6285666806563189	1.0	1	1.544202327	331.8966736	214.9308207	331.8966736	214.9308207	28.65975609	35.25178596	hypothetical gene supported by BC031661 (LOC389458)
NM_004873.1	16 3 1	0.481033915017759	0.6946027184594251	1.0	1	1.544089248	141.0287574	91.33458933	141.0287574	91.33458933	66.85024834	11.40533315	BCL2-associated athanogene 5 (BAG5), transcript variant 2
BC008077.2	32 4 19	0.44185098286470703	0.67702932844565	1.0	1	1.543941116	128.3644072	83.14074018	128.3644072	83.14074018	54.0042307	10.15692353	Signal recognition particle receptor subunit alpha
BC000954.1	12 16 9	0.12138207566869698	0.6285666806563189	1.0	1	1.543451601	43.61707182	28.25943605	43.61707182	28.25943605	5.762264542	2.641924348	chromobox homolog 3 (HP1 gamma homolog, Drosophila) (CBX3)
NM_145044.1	13 4 9	0.0343393247552401	0.6285666806563189	1.0	1	1.543008481	84.05975778	54.47783263	84.05975778	54.47783263	5.375906188	3.322549038	zinc finger protein 501 (ZNF501)
NM_015149.2	40 4 19	0.156325765375049	0.629468749751032	1.0	1	1.542104789	92.72547001	60.12916288	92.72547001	60.12916288	11.71725959	0.977346981	ral guanine nucleotide dissociation stimulator-like 1 (RGL1)
NM_198723.1	25 8 21	0.112497431707679	0.6285666806563189	1.0	1	1.541788843	502.4329266	325.8766133	502.4329266	325.8766133	68.95992692	57.5116647	transcription elongation factor A (SII), 2 (TCEA2), transcript variant 2
NM_024810.1	40 7 13	0.345499002869659	0.652481843788546	1.0	1	1.541765853	58.30542096	37.81729945	58.30542096	37.81729945	17.51180699	0.904847734	chromosome X open reading frame 45 (CXorf45)
BC062471.1	43 6 17	0.266783990987196	0.64188830754962	1.0	1	1.541085692	139.0903506	90.25478031	139.0903506	90.25478031	30.82612301	1.27544901	chromosome 15 open reading frame 26 (C15orf26)
NM_170676.2	30 3 1	0.0821539495276345	0.6285666806563189	1.0	1	1.540909413	85.49141897	55.48114526	85.49141897	55.48114526	7.94444342	3.248301381	Meis homeobox 2 (MEIS2), transcript variant d
NM_002963.2	19 14 21	0.210543532921197	0.632080265167634	1.0	1	1.54014624	81.60927101	52.98800131	81.60927101	52.98800131	14.58857225	2.706531952	S100 calcium binding protein A7 (S100A7)
NM_018180.2	28 7 7	0.0947910736101745	0.6285666806563189	1.0	1	1.539531754	83.0843593	53.96729175	83.0843593	53.96729175	6.691911671	1.136078722	DEAH (Asp-Glu-Ala-His) box polypeptide 32 (DHX32)
NM_153752.1	35 7 7	0.125025401705868	0.629175464728675	1.0	1	1.53939575	104.0449951	67.58820469	104.0449951	67.58820469	12.06186443	3.425227822	chromosome 21 open reading frame 84 (C21orf84)
NM_018326.1	45 4 11	0.139663112447684	0.629468749751032	1.0	1	1.539175135	212.0286354	137.7547172	212.0286354	137.7547172	26.1587614	6.217486107	GTPase, IMAP family member 4 (GIMAP4)
NM_080820.3	20 17 17	0.779542675192226	0.874277719228711	1.0	1	1.538610535	192.5369716	125.1369123	192.5369716	125.1369123	264.1547475	6.166763944	D-tyrosyl-tRNA(Tyr) deacylase 1
NM_198493.1	4 7 13	0.455829624843584	0.682698910373759	1.0	1	1.53789453	63.4838607	41.27972333	63.4838607	41.27972333	27.97917699	7.612050919	ankyrin repeat domain 45 (ANKRD45)
NM_178553.2	33 20 17	0.175459484198525	0.629468749751032	1.0	1	1.537718543	128.9965958	83.88830085	128.9965958	83.88830085	11.36061133	23.02517868	Uncharacterized protein C2orf53
PV5586	4 16 5	0.5003071058750661	0.702944403757312	1.0	1	1.537566438	175.3343847	114.0336966	175.3343847	114.0336966	86.85524109	4.589725189	phosphoinositide-3-kinase, class 2, alpha polypeptide
NM_000045.2	13 12 1	0.0997633958001203	0.6285666806563189	1.0	1	1.536915432	58.34179153	37.96031344	58.34179153	37.96031344	6.007089455	7.438994733	arginase, liver (ARG1)
NM_199190.1	47 8 13	0.098014093544486	0.6285666806563189	1.0	1	1.536241968	1130.500658	735.8871074	1130.500658	735.8871074	134.385326	73.38528972	La ribonucleoprotein domain family, member 4 (LARP4), transcript variant 3
BC015521.1	18 6 5	0.10869869777189	0.6285666806563189	1.0	1	1.536065011	60.37945039	39.3078743	60.37945039	39.3078743	1.623546207	6.052216572	ubiquitin carboxyl-terminal hydrolase L5 (UCHL5)
BC000682.1	32 21 5	0.409522507379743	0.668698217469589	1.0	1	1.535877235	41.48047225	27.00767437	41.48047225	27.00767437	15.68834289	3.382964609	Protein DGCR6L
PV4764	13 16 5	0.12300530139083302	0.629175464728675	1.0	1	1.535741812	25.19382005	16.40498413	25.19382005	16.40498413	0.202410826	2.472317223	Thyroid hormone receptor beta
NM_152373.2	36 14 9	0.0364750991044196	0.6285666806563189	1.0	1	1.53425389	335.2418146	218.5047839	335.2418146	218.5047839	16.8109311	7.035510681	zinc finger protein 684 (ZNF684)
NM_198949.1	26 6 17	0.603891474015563	0.7603009304563241	1.0	1	1.533236675	31.25739509	20.38654279	31.25739509	20.38654279	0.702916313	21.437715	nudix (nucleoside diphosphate linked moiety X)-type motif 1 (NUDT1), transcript variant 2B
NM_144982.1	11 13 19	0.479398821441919	0.6934456993226421	1.0	1	1.532310039	1052.708688	687.0076298	1052.708688	687.0076298	496.6522505	157.4682833	coiled-coil domain containing 131 (CCDC131)
PV4692	47 16 5	0.152035859626721	0.629468749751032	1.0	1	1.532065304	24.54914454	16.02356275	24.54914454	16.02356275	1.675480384	3.78086639	Peroxisome Proliferator Activated Receptor alpha, Ligand Binding Domain (PPAR alpha-LBD)
NM_006807.2	7 17 15	0.20599519774336603	0.632080265167634	1.0	1	1.531895856	96.04150667	62.69454044	96.04150667	62.69454044	15.92364694	1.047126611	chromobox homolog 1 (HP1 beta homolog Drosophila ) (CBX1)
NM_173859.1	20 7 3	0.0785699606724102	0.6285666806563189	1.0	1	1.53179467	67.58469496	44.12124959	67.58469496	44.12124959	4.708764304	0.998219052	breast cancer and salivary gland expression gene (RP11-49G10.8)
BC001497.2	4 8 7	0.413978613691877	0.6687829735598511	1.0	1	1.531070218	57.12469194	37.31030182	57.12469194	37.31030182	21.62049342	3.658503043	RAN binding protein 5 (RANBP5)
BC005279.1	47 12 1	0.0686761434386584	0.6285666806563189	1.0	1	1.530890679	77.97187221	50.93235804	77.97187221	50.93235804	7.520432077	4.542194281	carboxypeptidase A1 (pancreatic) (CPA1)
BC014501.1	25 17 5	0.13037627516507802	0.629468749751032	1.0	1	1.530324746	166.1399837	108.5651814	166.1399837	108.5651814	1.702043479	17.29899949	four and a half LIM domains 3 (FHL3)
NM_005274.1	20 13 15	0.0999266664958209	0.6285666806563189	1.0	1	1.530279644	76.06043208	49.70361618	76.06043208	49.70361618	1.308645707	6.547539528	guanine nucleotide binding protein (G protein), gamma 5 (GNG5)
NM_032929.1	45 15 3	0.269022119602621	0.6419771345995601	1.0	1	1.530063681	486.5158982	317.9710128	486.5158982	317.9710128	116.0207983	34.57618456	ubiquitin specific protease 45 (USP45)
NM_000284.1	22 13 15	0.370027373686582	0.660305687494314	1.0	1	1.529941486	60.05333952	39.25204988	60.05333952	39.25204988	19.41305687	1.578520728	pyruvate dehydrogenase (lipoamide) alpha 1 (PDHA1)
NM_152332.2	4 2 15	0.113716866234679	0.6285666806563189	1.0	1	1.529392146	114.5529473	74.90096476	114.5529473	74.90096476	15.55839007	9.908119615	tandem C2 domains, nuclear (TC2N)
NM_181718.3	26 7 15	0.0650465789471993	0.6285666806563189	1.0	1	1.529248954	271.1007973	177.2770853	271.1007973	177.2770853	17.13387805	4.674416499	aspartate beta-hydroxylase domain containing 1 (ASPHD1)
BC011739.2	4 14 15	0.359922930478438	0.6549518044082869	1.0	1	1.528307094	74.84034743	48.96944321	74.84034743	48.96944321	23.44417824	2.78673944	apolipoprotein B mRNA editing enzyme, catalytic polypeptide-like 3C (APOBEC3C)
NM_000214.1	29 20 11	0.279090209525239	0.6419771345995601	1.0	1	1.527172306	91.2031673	59.72028629	91.2031673	59.72028629	21.83436654	4.731806357	jagged 1 (Alagille syndrome) (JAG1)
NM_003509.2	36 12 9	0.495307853864881	0.70106461512496	1.0	1	1.526878856	115.9553754	75.9427475	115.9553754	75.9427475	12.89163763	56.54542483	histone cluster 1, H2ai (HIST1H2AI)
BC030815.1	19 3 7	0.14013052221201	0.629468749751032	1.0	1	1.526820985	318.5123772	208.6114746	318.5123772	208.6114746	37.37624122	6.986765073	phosphoinositide-3-kinase, regulatory subunit 1 (p85 alpha) (PIK3R1)
BC006195.1	43 19 11	0.289373242152503	0.643828086117542	1.0	1	1.52661144	102.5167671	67.15315004	102.5167671	67.15315004	18.86262176	27.66622611	ATP citrate lyase (ACLY)
NM_007273.2	14 6 11	0.133836770929888	0.629468749751032	1.0	1	1.525365527	25.00574426	16.39328005	25.00574426	16.39328005	3.774032781	2.413902813	prohibitin 2 (PHB2)
NM_004837.2	19 4 7	0.0209638922854985	0.6285666806563189	1.0	1	1.525099	91.66894324	60.10688045	91.66894324	60.10688045	2.115822205	0.568103879	geranylgeranyl diphosphate synthase 1 (GGPS1), transcript variant 1
BC038381.1	29 18 15	0.159156707024207	0.629468749751032	1.0	1	1.524971009	79.22842616	51.95405402	79.22842616	51.95405402	11.21118477	3.137492441	Breast carcinoma-amplified sequence 4
NM_001001344.1	16 18 5	0.602952369225239	0.759904340572754	1.0	1	1.524420929	30.24755547	19.84199698	30.24755547	19.84199698	20.45747258	0.77779815	Plasma membrane calcium-transporting ATPase 3
NM_003769.2	14 8 1	0.00637176456995881	0.6285666806563189	1.0	1	1.523289588	315.544391	207.1466866	315.544391	207.1466866	7.353541147	8.86650477	splicing factor, arginine/serine-rich 9 (SFRS9)
Internal_4824	25 9 17	0.10952504593057699	0.6285666806563189	1.0	1	1.522654661	184.6046551	121.2386891	184.6046551	121.2386891	23.55824437	13.28969876
BC004117.1	20 14 21	0.10088376189533	0.6285666806563189	1.0	1	1.521992865	58.55973718	38.47569757	58.55973718	38.47569757	2.341054667	6.097423401	dehydrodolichyl diphosphate synthase (DHDDS)
BC024223.2	23 2 21	0.36157625291052603	0.6558580110184878	1.0	1	1.52018909	52.81090121	34.73969229	52.81090121	34.73969229	16.78920087	3.626411616	thioredoxin domain containing 9 (TXNDC9)
BC016961.1	2 5 17	0.5790224286941479	0.7462921153810309	1.0	1	1.519916224	60.16967639	39.58749531	60.16967639	39.58749531	5.270085058	37.52586448	dipeptidyl-peptidase 7 (DPP7)
BC030984.1	43 5 5	0.4042362841572171	0.668698217469589	1.0	1	1.519568059	50.45019487	33.20035229	50.45019487	33.20035229	18.28564019	3.338597726	cDNA clone MGC:32654 IMAGE:4701898, complete cds
NM_152727.4	17 9 1	0.140523800992163	0.629468749751032	1.0	1	1.519180958	165.2602151	108.7824424	165.2602151	108.7824424	18.93340068	3.053924396	copine II (CPNE2)
NM_006748.1	32 14 11	0.329640465063899	0.6518197754641228	1.0	1	1.518529922	23.63071087	15.56157078	23.63071087	15.56157078	7.072264603	2.892214909	Src-like-adaptor (SLA), transcript variant 3
BC033178.1	36 5 17	0.19293664390213103	0.629468749751032	1.0	1	1.518374881	231.6577352	152.5695256	231.6577352	152.5695256	37.20000382	7.49127763	immunoglobulin heavy constant gamma 3 (G3m marker) (IGHG3)
BC000809.1	33 15 5	0.329972884716408	0.6518197754641228	1.0	1	1.518078506	161.0390757	106.0808615	161.0390757	106.0808615	45.08866575	6.572755758	Transcription elongation factor A protein-like 1
NM_003159.1	28 10 3	0.246467717019031	0.635478751758898	1.0	1	1.517662257	134.2106723	88.43250311	134.2106723	88.43250311	27.07820548	3.9123557	Cyclin-dependent kinase-like 5
NM_138713.2	19 9 15	0.24609384016479102	0.635478751758898	1.0	1	1.517291276	376.1930152	247.9372427	376.1930152	247.9372427	78.30920579	17.9968658	nuclear factor of activated T-cells 5, tonicity-responsive (NFAT5), transcript variant 2
NM_002515.2	47 9 9	0.0448630486936467	0.6285666806563189	1.0	1	1.517280093	215.4366274	141.9886996	215.4366274	141.9886996	16.78059101	14.94734713	neuro-oncological ventral antigen 1 (NOVA1), transcript variant 1
BC053545.1	4 17 15	0.403231988525048	0.668443799366775	1.0	1	1.516247724	32.5743714	21.48354183	32.5743714	21.48354183	11.67233919	1.84028802	tropomyosin 1 (alpha) (TPM1)
NM_004071.1	4 9 19	0.33886247147863796	0.6518197754641228	1.0	1	1.51540056	68.37496166	45.12005832	68.37496166	45.12005832	19.40801926	0.948401752	Dual specificity protein kinase CLK1
P2282	8 15 17	0.340434326461792	0.651895749993749	1.0	1	1.515160374	24.95147684	16.46787843	24.95147684	16.46787843	7.112582873	0.232394257	protein kinase C, epsilon (PRKCE)
NM_004656.2	34 5 17	0.283759747118547	0.6419771345995601	0.5	1	1.514987894	2288.592301	1510.634052	2288.592301	1510.634052	539.8467588	88.27885539	BRCA1 associated protein-1 (ubiquitin carboxy-terminal hydrolase) (BAP1)
BC017168.1	16 13 5	0.144524511095946	0.629468749751032	1.0	1	1.513444779	116.5523266	77.01128463	116.5523266	77.01128463	18.13494191	14.81008179	leucine rich repeat containing 59 (LRRC59)
NM_006539.2	16 4 13	0.271805475636395	0.6419771345995601	1.0	1	1.513283	48.84416773	32.2769553	48.84416773	32.2769553	11.50502956	3.378363963	calcium channel, voltage-dependent, gamma subunit 3 (CACNG3)
NM_145899.1	24 3 3	0.200069359511874	0.629468749751032	1.0	1	1.512832087	190.5474751	125.954147	190.5474751	125.954147	36.86176511	30.14752038	high mobility group AT-hook 1 (HMGA1), transcript variant 1
XM_088679.2	3 7 21	0.24789952399974	0.6364666830728821	1.0	1	1.512371339	389.3334866	257.4324681	389.3334866	257.4324681	90.55218146	48.95022779	Spermatid nuclear transition protein 4
PV5126	27 16 5	0.0349597191935618	0.6285666806563189	1.0	1	1.512306521	55.72632881	36.84856744	55.72632881	36.84856744	3.025580338	3.792450805	phosphoinositide-3-kinase, class 3 (PIK3C3)
NM_007041.1	23 12 1	0.178311517201312	0.629468749751032	1.0	1	1.512001687	51.26960758	33.90843278	51.26960758	33.90843278	7.574011729	1.566254156	Arginyl-tRNA--protein transferase 1
NM_080416.1	11 2 15	0.0815333424477664	0.6285666806563189	1.0	1	1.510913988	96.26795827	63.71504865	96.26795827	63.71504865	7.720907523	2.488720272	septin 4 (SEPT4), transcript variant 3
NM_020390.3	31 17 7	0.583015065434364	0.748349658732266	1.0	1	1.510528468	46.99481842	31.11150794	46.99481842	31.11150794	0.940242724	29.24858159	eukaryotic translation initiation factor 5A2 (EIF5A2)
NM_033671.1	17 8 3	0.33166803812486	0.6518197754641228	0.5	1	1.510025834	1605.498411	1063.22579	1605.498411	1063.22579	449.8346777	75.54950877	cyclin B3 (CCNB3), transcript variant 2
NM_021260.1	36 9 15	0.30489238676451696	0.646011529250113	1.0	1	1.509917086	86.15824686	57.06157489	86.15824686	57.06157489	21.38189477	0.585971168	zinc finger, FYVE domain containing 1 (ZFYVE1), transcript variant 1
NM_002363.1	48 12 19	0.0282311956603001	0.6285666806563189	1.0	1	1.509025456	393.4090528	260.7040533	393.4090528	260.7040533	20.16428918	23.79245929	melanoma antigen family B, 1 (MAGEB1), transcript variant 1
NM_033030.2	4 12 3	0.27089088677041	0.6419771345995601	1.0	1	1.508780815	38.33782281	25.40980269	38.33782281	25.40980269	8.327076617	0.55000104	bol, boule-like (Drosophila) (BOLL), transcript variant 2
NM_014840.2	33 9 15	0.40762078800692997	0.668698217469589	1.0	1	1.508632438	437.0317806	289.6873814	437.0317806	289.6873814	159.6403924	39.44380406	NUAK family, SNF1-like kinase, 1 (NUAK1)
NM_003215.1	30 10 1	0.140180647601955	0.629468749751032	1.0	1	1.508378214	134.5758799	89.21892313	134.5758799	89.21892313	14.36012563	0.138727305	tec protein tyrosine kinase (TEC)
NM_002309.2	15 9 7	0.260497194942359	0.640381623024256	1.0	1	1.508009434	515.630493	341.9278961	515.630493	341.9278961	111.5774212	23.26391674	leukemia inhibitory factor (cholinergic differentiation factor) (LIF)
NM_005030.2	16 10 9	0.386485904357497	0.6625684009370288	1.0	1	1.507639664	82.21137436	54.52985639	82.21137436	54.52985639	27.19666944	0.454732293	polo-like kinase 1 (Drosophila) (PLK1)
XM_376924.1	16 6 15	0.31417781540064504	0.648234952705402	1.0	1	1.506099219	34.21981037	22.72082073	34.21981037	22.72082073	8.768765722	0.451110394	chromosome 9 open reading frame 62 (C9orf62)
NM_006294.2	18 19 11	0.37941347638874395	0.660870569952112	1.0	1	1.505695736	30.82187292	20.47018676	30.82187292	20.47018676	9.9755805	0.844025254	Cytochrome b-c1 complex subunit 7
BC035006.2	25 3 1	0.5595621101445699	0.733736530643618	1.0	1	1.504605233	312.194569	207.4926779	312.194569	207.4926779	178.7729687	5.517659016	forty-two-three domain containing 1 (FYTTD1)
NM_152670.1	38 3 19	0.0384965201402573	0.6285666806563189	1.0	1	1.502697666	163.0975479	108.5365018	163.0975479	108.5365018	11.4488503	8.548726205	chromosome 2 open reading frame 51 (C2orf51)
NM_001948.3	20 19 13	0.160343534826248	0.629468749751032	1.0	1	1.502593323	42.85208871	28.51875357	42.85208871	28.51875357	5.722226318	1.313665717	deoxyuridine triphosphatase (DUT), nuclear gene encoding mitochondrial protein, transcript variant 2, mRNA.
NM_007064.1	20 9 19	0.0297283586230742	0.6285666806563189	1.0	1	1.502444897	87.182446	58.02705054	87.182446	58.02705054	4.838683936	5.324259333	Kalirin
NM_079420.1	16 8 5	0.44503657569391897	0.678031797786793	1.0	1	1.501980038	98.6706041	65.69368542	98.6706041	65.69368542	40.10260459	10.01243004	myosin, light chain 1, alkali; skeletal, fast (MYL1), transcript variant 1f
BC001351.1	10 20 17	0.370535563628406	0.6606928457443341	1.0	1	1.501865602	232.4252407	154.7576829	232.4252407	154.7576829	72.98450627	8.806171614	Four and a half LIM domains protein 3
BC096097.2	4 18 21	0.47331946724871293	0.690305772924627	1.0	1	1.501507344	33.67014008	22.42422603	33.67014008	22.42422603	14.62548344	0.238809097	Histidine ammonia-lyase
NM_001064.1	47 18 11	0.23889819977665	0.633875835047163	1.0	1	1.501380139	61.92801628	41.24739277	61.92801628	41.24739277	11.93838855	2.02160319	Transketolase
NM_178425.1	3 7 3	0.47399591912477396	0.690677930737592	1.0	1	1.500892661	316.5657979	210.9183463	316.5657979	210.9183463	138.2736996	14.92165127	histone deacetylase 9 (HDAC9), transcript variant 5
BC068456.1	25 18 11	0.314816064239721	0.648234952705402	1.0	1	1.500072407	73.63498604	49.08762117	73.63498604	49.08762117	18.84738522	1.64321151	14-3-3 protein zeta/delta
BC064840.1	12 21 15	0.21724533794516698	0.632080265167634	1.0	1	1.500005328	515.2199262	343.4787307	515.2199262	343.4787307	106.7209854	71.64034058	Histone deacetylase 7
PV3791	7 15 13	0.0955832598859528	0.6285666806563189	1.0	1	1.499953198	32.3433131	21.56288153	32.3433131	21.56288153	3.295660302	1.430592006	Serine/threonine-protein kinase D1
BC032330.1	27 4 17	0.264714934445322	0.641487038762304	1.0	1	1.499593891	205.0928427	136.7655896	205.0928427	136.7655896	43.38575447	5.259870866	lectin, mannose-binding, 1 (LMAN1)
BC029402.1	20 12 3	0.177044105818557	0.629468749751032	1.0	1	1.499449716	199.972971	133.3642395	199.972971	133.3642395	2.906012098	27.44054539	proteasome (prosome, macropain) subunit, alpha type, 3 (PSMA3)
NM_004844.1	42 16 13	0.00425362500634725	0.6285666806563189	1.0	1	1.499353583	210.1929154	140.1890239	210.1929154	140.1890239	1.740498414	0.657707721	SH3-domain binding protein 5 (BTK-associated) (SH3BP5), transcript variant 1
NM_006873.2	44 6 21	0.713070684527021	0.829912015568866	1.0	1	1.498767194	311.3830273	207.7594363	311.3830273	207.7594363	302.8314233	11.41564014	stonin 1 (STON1)
NM_054022.2	37 8 19	0.532362496397247	0.7192143207740591	1.0	1	1.4986954	284.8051465	190.0353777	284.8051465	190.0353777	149.8712617	32.82470295	golgi SNAP receptor complex member 2 (GOSR2), transcript variant B
BC008145.1	13 14 21	0.422677224618882	0.671298530668518	1.0	1	1.497697564	144.422301	96.42954929	144.422301	96.42954929	53.12068215	1.234158967	APEX nuclease (multifunctional DNA repair enzyme) 1 (APEX1)
BC050723.1	28 4 9	0.0701515441572196	0.6285666806563189	1.0	1	1.496596564	48.84426691	32.63689633	48.84426691	32.63689633	4.787593439	4.045732871	zinc finger and BTB domain containing 44 (ZBTB44)
NM_003764.2	25 3 19	0.0987697809328425	0.6285666806563189	1.0	1	1.496207937	133.0660927	88.93556127	133.0660927	88.93556127	7.709926714	14.84465013	syntaxin 11 (STX11)
BC024746.1	29 6 1	0.437197891489235	0.676040540604029	1.0	1	1.494356422	139.6330779	93.44027693	139.6330779	93.44027693	53.70456215	4.039171549	DEP domain containing 6 (DEPDC6)
BC023569.1	40 2 13	0.012627064755947999	0.6285666806563189	1.0	1	1.493595892	724.5004858	485.0712897	724.5004858	485.0712897	16.87649308	7.601085986	UPF3 regulator of nonsense transcripts homolog A (yeast) (UPF3A)
BC052988.1	45 2 15	0.32680713196117	0.651704554515038	1.0	1	1.491654973	228.7907709	153.3804902	228.7907709	153.3804902	60.54906831	5.522430441	retinoic acid induced 14 (RAI14)
BC042628.1	16 3 3	0.43095888817387	0.6735989045347061	1.0	1	1.490829604	203.6697763	136.6150603	203.6697763	136.6150603	76.39231735	5.343484304	serpin peptidase inhibitor, clade E (nexin, plasminogen activator inhibitor type 1), member 2 (SERPINE2)
BC052991.1	48 17 15	0.0344982237176988	0.6285666806563189	1.0	1	1.490609952	66.58730285	44.67117824	66.58730285	44.67117824	1.803333314	0.218275076	sphingosine-1-phosphate lyase 1 (SGPL1)
NM_178010.1	22 7 15	0.19193252987568	0.629468749751032	1.0	1	1.490336396	485.7760813	325.950626	485.7760813	325.950626	31.32978407	83.00368766	SRY (sex determining region Y)-box 5 (SOX5), transcript variant 3
NM_032124.3	27 2 21	0.17131073021440302	0.629468749751032	1.0	1	1.490120967	135.810397	91.14051812	135.810397	91.14051812	18.99411225	4.338774881	haloacid dehalogenase-like hydrolase domain containing 2 (HDHD2)
NM_012318.1	47 21 3	0.291573742475715	0.6438528426663189	1.0	1	1.488322499	387.083172	260.0801722	387.083172	260.0801722	90.73831001	14.4994649	leucine zipper-EF-hand containing transmembrane protein 1 (LETM1)
NM_000712.3	16 18 11	0.335788978825961	0.6518197754641228	1.0	1	1.488192524	29.64588243	19.92073065	29.64588243	19.92073065	8.157528254	1.248157926	biliverdin reductase A (BLVRA)
NM_147196.1	16 22 1	0.502616459545348	0.704030184677983	1.0	1	1.488158593	56.17124556	37.74547003	56.17124556	37.74547003	26.51851811	4.836590401	Transmembrane inner ear expressed protein
BC022958.1	41 12 7	0.49195079196821007	0.699099480271409	1.0	1	1.485588956	108.3339822	72.92325495	108.3339822	72.92325495	48.83322704	0.876850628	chromosome 9 open reading frame 97 (C9orf97)
NM_005851.2	9 17 15	0.246173489169065	0.635478751758898	1.0	1	1.485360192	232.6001046	156.5950843	232.6001046	156.5950843	45.89592774	9.31393502	CDK2-associated protein 2 (CDK2AP2)
BC093700.1	13 18 11	0.388294447636919	0.663036318614071	1.0	1	1.485283928	45.57108338	30.68173196	45.57108338	30.68173196	14.84907568	1.823039752	Peptidyl-prolyl cis-trans isomerase NIMA-interacting 4
NM_138394.2	10 16 19	0.0359100150237106	0.6285666806563189	1.0	1	1.484375282	102.2849722	68.90775764	102.2849722	68.90775764	6.726240483	4.997701947	heterogeneous nuclear ribonucleoprotein L-like (HNRPLL)
NM_022747.1	14 6 9	0.319648213776688	0.648394733898274	1.0	1	1.484150965	239.6318985	161.4605955	239.6318985	161.4605955	63.31774886	14.97370555	chromosome 14 open reading frame 136 (C14orf136)
NM_018638.4	6 20 15	0.0624759416007588	0.6285666806563189	1.0	1	1.483739995	386.0467122	260.1848798	386.0467122	260.1848798	20.53231499	33.23199023	Ethanolamine kinase 1
BC031057.1	36 19 1	0.15978542050142902	0.629468749751032	1.0	1	1.483519348	110.9190611	74.76751907	110.9190611	74.76751907	16.35170647	6.698324244	RING finger and CHY zinc finger domain-containing protein 1
NM_145283.1	5 4 11	0.0993041852124764	0.6285666806563189	1.0	1	1.483393317	163.9640109	110.5330656	163.9640109	110.5330656	19.31682233	12.79925609	nucleoredoxin-like 2 (NXNL2)
PV3182	3 15 17	0.281122313470104	0.6419771345995601	1.0	1	1.482675229	72.12127066	48.64266243	72.12127066	48.64266243	16.06807541	2.435040502	fms-related tyrosine kinase 3 (FLT3); see catalog number for detailed information on wild-type or point mutant status
PV3249	37 15 21	0.24272880065768498	0.634843566259808	1.0	1	1.482442677	94.23100952	63.56469022	94.23100952	63.56469022	12.80089661	20.81334578	colony stimulating factor 1 receptor, formerly McDonough feline sarcoma viral (v-fms) oncogene homolog (CSF1R)
NM_138461.1	3 13 7	0.0793619783128965	0.6285666806563189	1.0	1	1.482240287	93.41164263	63.02058003	93.41164263	63.02058003	9.615633887	8.215714299	transmembrane 4 L six family member 19 (TM4SF19)
PV3785	37 16 1	0.0526193537038899	0.6285666806563189	1.0	1	1.482151526	66.74737615	45.03411089	66.74737615	45.03411089	4.752463925	5.43059463	Dual specificity tyrosine-phosphorylation-regulated kinase 1A
NM_015124.2	16 7 13	0.308604443779224	0.646011529250113	1.0	1	1.481902657	43.73384052	29.5119523	43.73384052	29.5119523	11.18740382	2.993231158	death-inducing-protein (DIP)
NM_006468.3	28 13 13	0.0173313667262069	0.6285666806563189	1.0	1	1.481583913	58.16816385	39.26079606	58.16816385	39.26079606	0.694479628	1.607037132	polymerase (RNA) III (DNA directed) polypeptide C (62kD) (POLR3C)
NM_000865.1	5 20 19	0.343535828660419	0.652012071278138	1.0	1	1.481556754	133.6404923	90.20274923	133.6404923	90.20274923	37.78468314	7.329843634	5-hydroxytryptamine (serotonin) receptor 1E (HTR1E)
BC028675.1	29 7 19	0.195485992031512	0.629468749751032	1.0	1	1.481194641	36.38201393	24.56261516	36.38201393	24.56261516	6.71919691	5.141294264	Protein FAM125B
NM_199124.1	2 8 3	0.15040767010508402	0.629468749751032	0.5	1	1.480668405	2886.615707	1949.53556	2886.615707	1949.53556	440.5983872	361.5740026	chromosome 11 open reading frame 63 (C11orf63), transcript variant 2
BC031688.1	10 5 5	0.0435384370357674	0.6285666806563189	1.0	1	1.48056083	47.69208321	32.21217409	47.69208321	32.21217409	2.764628477	3.507836948	tektin 3 (TEKT3)
PV3628	3 15 19	0.34351351254372603	0.652012071278138	1.0	1	1.480442774	24.91924272	16.83229041	24.91924272	16.83229041	6.922944991	0.819573162	Angiopoietin-1 receptor
PV3866	48 15 19	0.0849647922985869	0.6285666806563189	1.0	1	1.479896596	438.6629028	296.414563	438.6629028	296.414563	46.81422158	40.005244	v-abl Abelson murine leukemia viral oncogene homolog 1 (ABL1), transcript variant a; see catalog number for detailed information on wild-type or point mutant status
BC018929.1	4 9 3	0.19827869381594698	0.629468749751032	1.0	1	1.478062239	136.4499989	92.31681543	136.4499989	92.31681543	21.27713417	4.174533339	pleckstrin homology-like domain, family A, member 1 (PHLDA1)
NM_002451.3	10 17 19	0.291460304809657	0.6438528426663189	1.0	1	1.477907518	49.33085201	33.37884909	49.33085201	33.37884909	11.76812327	3.056166508	methylthioadenosine phosphorylase (MTAP), mRNA.
BC015059.1	42 13 11	0.0492327731216415	0.6285666806563189	1.0	1	1.477024645	108.9444955	73.75942973	108.9444955	73.75942973	8.097185345	8.121836668	cutC copper transporter homolog (E. coli) (CUTC)
NM_002197.1	3 13 15	0.196665796593706	0.629468749751032	1.0	1	1.47696202	100.9142494	68.32555476	100.9142494	68.32555476	17.66975192	7.40305006	aconitase 1, soluble (ACO1)
BC068536.1	1 18 19	0.34219853142958	0.652012071278138	1.0	1	1.476671092	64.90835209	43.95586293	64.90835209	43.95586293	18.84869857	6.497727605	KH domain-containing, RNA-binding, signal transduction-associated protein 3
NM_002730.1	46 3 21	0.118021732765125	0.6285666806563189	1.0	1	1.476381733	84.32631107	57.11687514	84.32631107	57.11687514	9.396825562	3.614295059	protein kinase, cAMP-dependent, catalytic, alpha (PRKACA), transcript variant 1
NM_019010.1	16 13 7	0.46139890444584103	0.6844671466641429	1.0	1	1.475695159	33.39064566	22.62706187	33.39064566	22.62706187	13.55556702	1.609788409	keratin 20 (KRT20)
NM_001258.1	27 3 13	0.16719657272042499	0.629468749751032	1.0	1	1.473831763	183.0266117	124.1841955	183.0266117	124.1841955	28.00661297	12.08615223	cyclin-dependent kinase 3 (CDK3)
BC014264.2	44 13 5	0.147868258135556	0.629468749751032	1.0	1	1.473569244	61.66471293	41.84717696	61.66471293	41.84717696	5.480893485	9.213590039	chromosome 19 open reading frame 33 (C19orf33)
NM_000317.1	12 14 11	0.0915315534379712	0.6285666806563189	1.0	1	1.473213233	71.92494653	48.82181676	71.92494653	48.82181676	2.78153482	6.700981623	6-pyruvoyltetrahydropterin synthase (PTS)
NM_024668.2	32 8 9	0.330592729319787	0.6518197754641228	1.0	1	1.472973045	46.8899206	31.83352253	46.8899206	31.83352253	12.20298104	0.672982462	ankyrin repeat and KH domain containing 1 (ANKHD1), transcript variant 3
NM_000286.1	28 12 19	0.0926957081550879	0.6285666806563189	1.0	1	1.471842284	55.95671482	38.01814598	55.95671482	38.01814598	5.383609111	2.365525665	peroxisomal biogenesis factor 12 (PEX12)
BC103919.1	8 21 3	0.276566832725299	0.6419771345995601	1.0	1	1.471801434	68.61877997	46.62230813	68.61877997	46.62230813	14.43911779	0.262320041	Vang-like protein 2
PV3812	5 15 19	0.304446942714209	0.646011529250113	1.0	1	1.470577163	52.33727252	35.58961328	52.33727252	35.58961328	12.76847772	2.755794851	polo-like kinase 3 (Drosophila) (PLK3)
BC000633.1	38 10 1	0.326243652699899	0.651043189851752	1.0	1	1.470303461	959.4218799	652.5332393	959.4218799	652.5332393	257.0849131	70.39702699	Dual specificity protein kinase TTK
NM_003244.1	10 19 21	0.0698147182987023	0.6285666806563189	1.0	1	1.470097034	29.25097205	19.89730703	29.25097205	19.89730703	1.465868826	2.570189482	TGFB-induced factor homeobox 1 (TGIF1), transcript variant 4
NM_005465.3	32 7 13	0.18951325738032002	0.629468749751032	1.0	1	1.469771807	55.7832196	37.9536601	55.7832196	37.9536601	8.586087457	2.329550682	v-akt murine thymoma viral oncogene homolog 3 (protein kinase B, gamma) (AKT3), transcript variant 1
NM_002173.1	36 6 21	0.18951325738032002	0.629468749751032	1.0	1	1.469771807	55.7832196	37.9536601	55.7832196	37.9536601	8.586087457	2.329550682	interferon, alpha 16 (IFNA16)
NM_000801.2	43 12 19	0.041695951499805	0.6285666806563189	1.0	1	1.469407284	85.45746167	58.15777735	85.45746167	58.15777735	5.73545762	3.736485397	FK506 binding protein 1A, 12kDa (FKBP1A), transcript variant 12B
NM_021268.1	31 9 15	0.0619942404690356	0.6285666806563189	1.0	1	1.469318593	98.08704526	66.75682574	98.08704526	66.75682574	8.399429628	7.916622818	interferon, alpha 17 (IFNA17)
BC041339.1	12 12 19	0.22808150473956898	0.632080265167634	1.0	1	1.468641381	45.41579722	30.92368077	45.41579722	30.92368077	7.75544765	0.67547594	chromosome 22 open reading frame 25 (C22orf25)
BC033882.1	4 5 13	0.35915047558581503	0.654352829956979	1.0	1	1.468363333	98.1554187	66.84681951	98.1554187	66.84681951	29.56086878	9.457376896	chromosome 17 open reading frame 83 (C17orf83)
PV3368	44 15 21	0.266619266723299	0.641652994313	1.0	1	1.467982027	26.6322439	18.14207763	26.6322439	18.14207763	6.178570213	3.134537541	fibroblast growth factor receptor 2 (bacteria-expressed kinase, keratinocyte growth factor receptor, craniofacial dysostosis 1, Crouzon syndrome, Pfeiffer syndrome, Jackson-Weiss syndrome) (FGFR2), transcript variant 1
BC011668.1	24 9 19	0.18869540033906304	0.629468749751032	1.0	1	1.467620901	401.5345294	273.5955376	401.5345294	273.5955376	13.28184192	59.58419675	Casein kinase II subunit alpha
BC017810.1	21 15 11	0.4617296880782779	0.6844671466641429	1.0	1	1.467365798	108.5264179	73.96002959	108.5264179	73.96002959	44.51504909	13.75578658	tropomodulin 4 (muscle) (TMOD4)
BC000250.1	5 4 7	0.175059037847762	0.629468749751032	1.0	1	1.466557782	92.87848897	63.33094416	92.87848897	63.33094416	12.02438635	1.254147971	non-metastatic cells 3, protein expressed in (NME3)
PV3661	14 16 1	0.534155531339813	0.7206251912883249	1.0	1	1.466053787	54.70485745	37.3143591	54.70485745	37.3143591	27.65312947	6.044774125	G protein-coupled receptor kinase 6 (GRK6), transcript variant 3
PHR5001	40 16 5	0.160216164693536	0.629468749751032	1.0	1	1.465739693	33.77751069	23.0446858	33.77751069	23.0446858	4.038329083	5.32407668	Recombinant human CTLA-4/Fc
BC050405.1	16 5 19	0.39138791863696004	0.664333527926377	1.0	1	1.465647691	88.02661625	60.05987441	88.02661625	60.05987441	26.5509366	24.93669497	DNA-directed RNA polymerase II subunit RPB11-b1
NM_032140.1	46 3 7	0.177437379011663	0.629468749751032	1.0	1	1.46539101	787.5066553	537.4037712	787.5066553	537.4037712	111.6074401	129.6581674	chromosome 16 open reading frame 48 (C16orf48)
NM_004755.1	16 10 7	0.382566978737743	0.6617449381449539	1.0	1	1.464953924	68.79169764	46.9582671	68.79169764	46.9582671	22.13507941	6.838740475	Ribosomal protein S6 kinase alpha-5
BC029796.1	10 12 9	0.244674059248346	0.634843566259808	1.0	1	1.464856155	343.7323411	234.6526243	343.7323411	234.6526243	44.007207	74.45092692	hypothetical protein BC014011 (LOC116349)
NM_014613.1	36 6 17	0.028283041785449	0.6285666806563189	1.0	1	1.464746149	455.1322946	310.7243496	455.1322946	310.7243496	19.33115977	25.57055232	UBX domain containing 8 (UBXD8)
BC030578.1	17 20 1	0.0199756102303319	0.6285666806563189	1.0	1	1.464286432	120.4978069	82.29114488	120.4978069	82.29114488	5.682440486	4.62086074	eukaryotic translation initiation factor 4 gamma, 3 (EIF4G3)
NM_014864.2	12 5 11	0.16628439938620698	0.629468749751032	1.0	1	1.46386539	121.2874266	82.85422103	121.2874266	82.85422103	4.59947078	16.4510204	family with sequence similarity 20, member B (FAM20B)
NM_206834.1	19 6 15	0.0362245263466371	0.6285666806563189	1.0	1	1.463471379	204.7473625	139.9052728	204.7473625	139.9052728	6.058039159	11.20112583	Uncharacterized protein C6orf201
PV3833	44 15 19	0.513489189912621	0.7105403886393722	1.0	1	1.462997685	27.20530603	18.59559062	27.20530603	18.59559062	12.74369651	1.339981756	NIMA (never in mitosis gene a)- related kinase 7 (NEK7)
NM_012396.1	12 13 17	0.19919507368908498	0.629468749751032	1.0	1	1.462898039	187.8282332	128.3946168	187.8282332	128.3946168	4.360526256	28.21295211	pleckstrin homology-like domain, family A, member 3 (PHLDA3)
NM_017785.2	1 4 21	0.274385331056969	0.6419771345995601	1.0	1	1.462336569	157.8315093	107.9310417	157.8315093	107.9310417	34.61257833	9.187578824	coiled-coil domain containing 99 (CCDC99)
BC067257.1	37 6 7	0.42514041732901203	0.6719313856197738	1.0	1	1.462275828	121.3026002	82.95466417	121.3026002	82.95466417	44.43183179	14.93700225	alkB, alkylation repair homolog 3 (E. coli) (ALKBH3)
BC035970.1	7 20 7	0.436465735157619	0.676040540604029	1.0	1	1.461093033	19.73403033	13.50634756	19.73403033	13.50634756	7.371031477	1.792399565	cell death-inducing DFFA-like effector b (CIDEB)
BC015752.1	27 4 7	0.16982504042077404	0.629468749751032	1.0	1	1.461025907	98.00613245	67.08035221	98.00613245	67.08035221	12.76513246	2.48713727	interferon regulatory factor 4 (IRF4)
BC050428.1	9 18 7	0.352247572382231	0.652640491331636	1.0	1	1.459897241	160.48941	109.9319907	160.48941	109.9319907	44.53212628	4.731333496	katanin p60 (ATPase-containing) subunit A 1 (KATNA1)
NM_014465.2	40 18 9	0.31385913105050894	0.648234952705402	1.0	1	1.459786654	61.8948785	42.3999482	61.8948785	42.3999482	16.50898555	8.440885179	Sulfotransferase family cytosolic 1B member 1
BC022362.1	47 21 1	0.199588588997256	0.629468749751032	1.0	1	1.459615889	147.9632472	101.3713596	147.9632472	101.3713596	26.77389029	14.50559011	cDNA clone MGC:23888 IMAGE:4704496, complete cds
BC059947.1	19 6 19	0.48898183168038106	0.6977425130839411	1.0	1	1.459603845	1023.223057	701.0279263	1023.223057	701.0279263	437.961751	290.5369791	chondrosarcoma associated gene 1 (CSAG1)
BC057829.1	20 17 11	0.30756495579795395	0.646011529250113	1.0	1	1.459285198	308.3876229	211.3278634	308.3876229	211.3278634	78.25649252	28.16602701	family with sequence similarity 3, member B (FAM3B)
NM_181710.2	16 19 9	0.7688223086769201	0.86672172787705	1.0	1	1.459205144	166.7215911	114.2550736	166.7215911	114.2550736	195.2581873	7.694869548	zinc and ring finger 4 (ZNRF4)
NM_021822.1	12 14 5	0.0277171791704027	0.6285666806563189	1.0	1	1.459063256	68.84942343	47.18741504	68.84942343	47.18741504	0.494723765	1.850528057	apolipoprotein B mRNA editing enzyme, catalytic polypeptide-like 3G (APOBEC3G)
BC013039.1	26 16 7	0.125468499402963	0.629175464728675	1.0	1	1.458892827	78.87699589	54.0663402	78.87699589	54.0663402	9.472996639	4.236440084	Growth arrest and DNA-damage-inducible proteins-interacting protein 1
NM_006746.1	20 11 21	0.423793255713357	0.6719313856197738	1.0	1	1.458771536	348.2026515	238.6958087	348.2026515	238.6958087	2.286280053	121.6337837	sex comb on midleg-like 1 (Drosophila) (SCML1), transcript variant 2
BC053840.1	16 17 5	0.734937338250765	0.845030838721137	1.0	1	1.45860834	64.13745157	43.9716748	64.13745157	43.9716748	64.49008862	2.741652781	killer cell lectin-like receptor subfamily C, member 1 (KLRC1)
PV4786	11 16 3	0.34394717242395506	0.652154931392532	1.0	1	1.458120716	37.90596682	25.99645311	37.90596682	25.99645311	10.10663633	0.238204268	class IB phosphatidylinositol 3-kinase
NM_016101.3	8 19 3	0.37520845017407106	0.660870569952112	1.0	1	1.457898611	298.0655249	204.4487338	298.0655249	204.4487338	94.30156193	38.20018184	nuclear import 7 homolog (S. cerevisiae) (NIP7)
BC069677.1	15 18 21	0.168196466703952	0.629468749751032	1.0	1	1.457806562	403.3668449	276.6943541	403.3668449	276.6943541	63.59908254	53.99207688	Regulator of G-protein signaling 8
BC014949.1	21 4 19	0.0904512021270714	0.6285666806563189	1.0	1	1.457684991	282.1000255	193.5260548	282.1000255	193.5260548	6.320421216	22.02838343	DEXH (Asp-Glu-X-His) box polypeptide 58 (DHX58)
NM_175634.1	3 21 19	0.0675169328154392	0.6285666806563189	1.0	1	1.457551872	369.142903	253.2622749	369.142903	253.2622749	28.68260351	13.79963258	Protein CBFA2T1
NM_005103.3	35 14 1	0.568625545277755	0.73975328739798	1.0	1	1.457395787	148.3245981	101.773725	148.3245981	101.773725	19.6388359	82.46111827	fasciculation and elongation protein zeta 1 (zygin I) (FEZ1), transcript variant 1
BC093051.1	35 18 13	0.0934714047803963	0.6285666806563189	1.0	1	1.456969015	452.2737861	310.421005	452.2737861	310.421005	37.34402526	11.63320292	Nuclear protein Hcc-1
Internal_388813	19 3 17	0.1559062144191	0.629468749751032	1.0	1	1.456580157	171.5990972	117.8095804	171.5990972	117.8095804	26.29461866	17.8543806
NM_021643.1	32 12 3	0.37790420990196205	0.660870569952112	1.0	1	1.456321372	42.52797575	29.20232895	42.52797575	29.20232895	13.63074759	7.028849848	tribbles homolog 2 (Drosophila) (TRIB2)
BC053675.1	27 19 15	0.18537440753396	0.629468749751032	1.0	1	1.456274086	99.89528278	68.59648452	99.89528278	68.59648452	13.28183198	0.346329011	thymopoietin (TMPO)
NM_005016.3	18 21 17	0.42239277814213894	0.671259249933788	1.0	1	1.455865036	108.5522943	74.56205869	108.5522943	74.56205869	38.82457909	11.36041549	Poly(rC)-binding protein 2
PV3501	26 15 15	0.22941285564493105	0.632080265167634	1.0	1	1.455565267	26.48273928	18.19412696	26.48273928	18.19412696	4.587034186	0.781763769	polo-like kinase 1 (Drosophila) (PLK1)
BC050721.1	36 3 21	0.269449635190337	0.6419771345995601	1.0	1	1.454940525	168.2666535	115.6519119	168.2666535	115.6519119	34.6902489	6.271961315	KIAA0562 (KIAA0562)
BC012547.1	23 15 9	0.0747606125848433	0.6285666806563189	1.0	1	1.454877543	75.76627976	52.07742749	75.76627976	52.07742749	6.24567553	2.94040276	eukaryotic translation initiation factor 4A, isoform 2 (EIF4A2)
BC013905.2	2 9 13	0.5040740841741821	0.70477840897155	1.0	1	1.45376605	60.2829555	41.46675148	60.2829555	41.46675148	26.95359119	0.237478195	cDNA clone IMAGE:3635859, partial cds (LOC645591)
NM_033345.1	13 6 17	0.7845924972944871	0.8773819528877471	0.5	1	1.453732827	801.0796664	551.0501322	801.0796664	551.0501322	1004.833599	1.459329988	regulator of G-protein signaling 8 (RGS8), transcript variant 1
PV3657	34 15 15	0.0846763547608347	0.6285666806563189	1.0	1	1.453438337	28.53038183	19.62957844	28.53038183	19.62957844	2.934583257	2.050171984	serine/threonine kinase 25 (STE20 homolog, yeast) (STK25)
NM_014468.2	3 7 11	0.19826747547362397	0.629468749751032	1.0	1	1.453123335	55.37469038	38.10735746	55.37469038	38.10735746	8.026299423	0.915952421	VENT homeobox homolog (Xenopus laevis) (VENTX)
NM_006233.3	4 16 21	0.513811952561445	0.710884415751679	1.0	1	1.452706583	39.97345192	27.51653527	39.97345192	27.51653527	18.40486024	0.636599061	polymerase (RNA) II (DNA directed) polypeptide I, 14.5kDa (POLR2I)
BC007693.1	9 4 1	0.27737812779653304	0.6419771345995601	1.0	1	1.452509457	204.5035019	140.7932326	204.5035019	140.7932326	47.05108421	19.41208787	peptidylprolyl isomerase (cyclophilin)-like 3 (PPIL3)
BC046645.1	41 2 13	0.163698546705222	0.629468749751032	1.0	1	1.452081488	169.3550649	116.6291742	169.3550649	116.6291742	23.38948668	8.184967278	collagen and calcium binding EGF domains 1 (CCBE1)
NM_030645.1	31 3 15	0.37575061063245097	0.660870569952112	1.0	1	1.451930263	450.9654528	310.5971851	450.9654528	310.5971851	137.2319903	32.58027773	SH3-binding domain protein 5-like (SH3BP5L)
NM_194310.1	48 7 9	0.0853033261782243	0.6285666806563189	1.0	1	1.451466533	195.6772238	134.8134589	195.6772238	134.8134589	13.35076876	20.00316376	hypothetical protein LOC284837 (LOC284837)
BC029046.1	7 13 5	0.0825824119706827	0.6285666806563189	1.0	1	1.451402272	84.29931846	58.08129153	84.29931846	58.08129153	8.553766902	6.91049936	H1 histone family, member 0 (H1F0)
BC028954.1	16 17 7	0.702753385917968	0.823464800661307	1.0	1	1.450857039	47.69493752	32.87363003	47.69493752	32.87363003	41.5814095	0.952226911	piggyBac transposable element derived 3 (PGBD3)
BC010061.2	14 2 15	0.501633006265659	0.7033719309849571	1.0	1	1.450706963	73.72417298	50.81947966	73.72417298	50.81947966	32.93829482	6.842096875	Meckel syndrome, type 1 (MKS1)
NM_180699.1	42 22 1	0.349488903670013	0.652640491331636	1.0	1	1.450692722	80.56576801	55.53606688	80.56576801	55.53606688	3.05877084	21.96072039	small nuclear ribonucleoprotein 35kDa (U11/U12) (SNRNP35), transcript variant 3, mRNA.
BC002737.1	8 3 7	0.177948639886244	0.629468749751032	1.0	1	1.449918042	147.6699045	101.8470702	147.6699045	101.8470702	20.53096699	5.184632843	vesicle-associated membrane protein 2 (synaptobrevin 2) (VAMP2)
NM_001269.2	47 5 3	0.0424165000571279	0.6285666806563189	1.0	1	1.44990893	41.42475637	28.57059194	41.42475637	28.57059194	2.160193813	2.856232307	regulator of chromosome condensation 1 (RCC1), transcript variant 3
BC009478.1	8 15 7	0.32558651615093703	0.6503759674903579	1.0	1	1.449865517	736.4354993	507.9336604	736.4354993	507.9336604	191.6386998	54.73150057	DCN1, defective in cullin neddylation 1, domain containing 1 (S. cerevisiae) (DCUN1D1)
NM_000269.1	30 14 11	0.0337050205932241	0.6285666806563189	1.0	1	1.449110945	42.64385357	29.42759746	42.64385357	29.42759746	2.148960445	1.141818413	non-metastatic cells 1, protein (NM23A) expressed in (NME1), transcript variant 2
BC032662.1	43 5 11	0.34870039800883895	0.652640491331636	0.5	1	1.449053394	4781.990635	3300.078971	4781.990635	3300.078971	228.0621926	1306.174482	polymerase (DNA directed) iota (POLI)
BC011603.1	15 5 5	0.361063216155139	0.655782177779025	1.0	1	1.448882307	168.8967833	116.5703953	168.8967833	116.5703953	50.12171353	18.06999054	v-rel reticuloendotheliosis viral oncogene homolog A, nuclear factor of kappa light polypeptide gene enhancer in B-cells 3, p65 (avian) (RELA)
NM_139169.2	44 12 19	0.385229895901724	0.66216671160682	1.0	1	1.448183243	356.9302812	246.4676227	356.9302812	246.4676227	98.83018739	101.5307092	TruB pseudouridine (psi) synthase homolog 1 (E. coli) (TRUB1)
BC000132.2	39 21 5	0.18314411986213602	0.629468749751032	1.0	1	1.447634272	266.3007633	183.9558295	266.3007633	183.9558295	41.38034286	40.84768714	centrosomal protein 72kDa (CEP72)
NM_021133.1	4 10 7	0.480185164291701	0.6941667366639261	1.0	1	1.446552618	75.88855714	52.4616638	75.88855714	52.4616638	31.99433222	11.77547778	2-5A-dependent ribonuclease
NM_022369.2	24 7 1	0.301781778762026	0.646011529250113	1.0	1	1.445650117	85.30523956	59.0082196	85.30523956	59.0082196	21.4451853	13.83427743	stimulated by retinoic acid gene 6 homolog (mouse), mRNA (cDNA clone MGC:39134 IMAGE:4892821), complete cds
PV3145	9 15 15	0.245593260934333	0.6354124640889809	1.0	1	1.445461884	37.1968455	25.73353605	37.1968455	25.73353605	7.786271326	4.081342414	fibroblast growth factor receptor 3 (achondroplasia, thanatophoric dwarfism) (FGFR3), transcript variant 1
NM_018039.2	22 8 1	0.0696870313709124	0.6285666806563189	0.166666666666667	1	1.445447084	2870.578363	1985.944968	2870.578363	1985.944968	254.5814531	165.6889656	jumonji domain containing 2D (JMJD2D)
BC066974.1	3 7 7	0.325579393298208	0.6503759674903579	1.0	1	1.443167631	140.7918561	97.5575207	140.7918561	97.5575207	34.34489579	1.090483568	EP400 N-terminal like (EP400NL)
NM_001125.2	45 6 9	0.0574318881402207	0.6285666806563189	1.0	1	1.443028189	298.0260937	206.528255	298.0260937	206.528255	18.24063773	24.16648246	ADP-ribosylarginine hydrolase (ADPRH)
PV4792	25 16 3	0.34964937800009305	0.652640491331636	1.0	1	1.442973868	68.98894198	47.81025043	68.98894198	47.81025043	18.90832927	4.080973113	SNF1-like kinase 2 (SNF1LK2)
BC002863.2	43 16 15	0.42282423330221997	0.671362760968834	1.0	1	1.442927367	347.3759088	240.7438634	347.3759088	240.7438634	123.5350939	67.57181687	chromosome 9 open reading frame 156 (C9orf156)
XM_378240.1	5 8 21	0.14179636965227801	0.629468749751032	1.0	1	1.442395713	187.7954118	130.1968732	187.7954118	130.1968732	24.72099113	23.96824453	PREDICTED: Homo sapiens hypothetical protein LOC170425 (LOC170425)
BC053595.1	48 4 3	0.20577114349953302	0.63193506781603	1.0	1	1.44237902	58.9722152	40.8853806	58.9722152	40.8853806	8.775448303	1.098666478	chromosome 22 open reading frame 9 (C22orf9)
NM_000978.2	32 6 7	0.28390954752115505	0.6419771345995601	1.0	1	1.441990581	110.5691324	76.67812386	110.5691324	76.67812386	25.7170414	11.06932483	ribosomal protein L23 (RPL23)
NM_021048.2	27 4 5	0.167101568514837	0.629468749751032	1.0	1	1.440851807	187.8017518	130.3407823	187.8017518	130.3407823	29.06370539	16.75204811	melanoma antigen family A, 10 (MAGEA10), transcript variant 2
NM_030588.1	6 7 1	0.266491040528173	0.641652994313	1.0	1	1.440700796	41.65487406	28.91292499	41.65487406	28.91292499	8.95124729	3.372059302	ATP-dependent RNA helicase A
NM_052943.2	47 21 19	0.519552288966806	0.712860238496528	1.0	1	1.440561174	269.3100549	186.948017	269.3100549	186.948017	104.6498362	107.9086858	Protein FAM46B
BC007766.1	32 12 9	0.413856406181116	0.668698217469589	1.0	1	1.440206753	36.94599299	25.65325631	36.94599299	25.65325631	12.34728482	2.284057404	transmembrane channel-like 6 (TMC6)
NM_182541.1	14 12 5	0.293740405982799	0.6444593201397061	1.0	1	1.439197172	186.8388731	129.8215955	186.8388731	129.8215955	42.1933441	10.31469877	transmembrane protein 31 (TMEM31)
NM_003677.3	11 19 11	0.11672311097116901	0.6285666806563189	1.0	1	1.439138608	316.0988148	219.6444546	316.0988148	219.6444546	31.57016045	38.67591719	Density-regulated protein
NM_001450.2	34 16 11	0.330429385997078	0.6518197754641228	1.0	1	1.439002468	89.22191496	62.00261426	89.22191496	62.00261426	23.54224106	7.993048502	four and a half LIM domains 2 (FHL2), transcript variant 1
NM_004349.2	27 6 21	0.595536188875144	0.7563732760217801	1.0	1	1.438943225	188.5602919	131.0408143	188.5602919	131.0408143	110.9845186	27.1513573	runt-related transcription factor 1; translocated to, 1 (cyclin D-related) (RUNX1T1), transcript variant 1
NM_007217.2	11 16 21	0.164473780955988	0.629468749751032	1.0	1	1.438933161	85.0411567	59.1001438	85.0411567	59.1001438	12.79915683	6.847034328	programmed cell death 10 (PDCD10), transcript variant 1
BC013708.1	21 7 9	0.0924244736983945	0.6285666806563189	1.0	1	1.438793665	71.20598092	49.49005731	71.20598092	49.49005731	7.494256898	4.951454928	eukaryotic translation initiation factor 4A, isoform 2 (EIF4A2)
NM_145914.2	13 5 17	0.0823825502071945	0.6285666806563189	1.0	1	1.43852684	80.01514287	55.62297529	80.01514287	55.62297529	6.826545251	7.858846499	zinc finger and SCAN domain containing 21 (ZSCAN21)
BC025767.1	28 21 11	0.18467517931239003	0.629468749751032	1.0	1	1.437490161	88.73203793	61.72705755	88.73203793	61.72705755	11.64207596	1.286454848	Rhophilin-1
NM_005368.1	32 13 19	0.36797990587064205	0.6588252820089511	1.0	1	1.437474207	23.39516921	16.27519234	23.39516921	16.27519234	5.669261514	6.572817097	myoglobin (MB), transcript variant 1
NM_001604.2	19 21 21	0.23445930911007798	0.632160628820671	1.0	1	1.437426687	27.45038244	19.09689216	27.45038244	19.09689216	5.32653339	2.337765359	Paired box protein Pax-6
NM_138462.1	48 15 7	0.00943965954034203	0.6285666806563189	1.0	1	1.436777864	124.5065591	86.65679097	124.5065591	86.65679097	3.748297596	3.649333144	zinc finger, MYND-type containing 19 (ZMYND19)
NM_002946.2	17 16 15	0.0275221309756843	0.6285666806563189	1.0	1	1.436639755	91.61903903	63.77314751	91.61903903	63.77314751	4.31688267	2.577958327	replication protein A2, 32kDa (RPA2)
PV4313	2 15 19	0.24291762729929198	0.634843566259808	1.0	1	1.436563126	87.30131132	60.77095377	87.30131132	60.77095377	11.77336042	18.00509123	mitogen-activated protein kinase kinase kinase 8 (MAP3K8)
NM_001014291.1	48 21 21	0.0486942916674772	0.6285666806563189	1.0	1	1.435756569	53.20454297	37.05679926	53.20454297	37.05679926	3.585821431	2.141929922	Small proline-rich protein 2G
NM_002732.2	15 9 17	0.38430614927907897	0.6619509101641651	1.0	1	1.435707547	131.7209263	91.7463494	131.7209263	91.7463494	39.39028907	5.147886099	protein kinase, cAMP-dependent, catalytic, gamma (PRKACG)
BC005941.1	41 16 13	0.32813463900019796	0.6517826639183549	1.0	1	1.435336491	114.1574817	79.53360233	114.1574817	79.53360233	30.40840172	13.61704212	vesicle-associated membrane protein 3 (cellubrevin) (VAMP3)
NM_001721.2	8 14 11	0.118706370342284	0.6285666806563189	1.0	1	1.434246937	190.5325742	132.8450279	190.5325742	132.8450279	16.99639509	23.56877301	BMX non-receptor tyrosine kinase (BMX), transcript variant 2
BC014144.1	7 4 11	0.20706438871723398	0.632080265167634	1.0	1	1.434182536	56.74868737	39.56866435	56.74868737	39.56866435	8.205834621	0.253333139	ELAV (embryonic lethal, abnormal vision, Drosophila)-like 3 (Hu antigen C) (ELAVL3)
NM_198325.1	36 7 13	0.23822412314987398	0.633766063474193	1.0	1	1.433923109	153.4079736	106.9847976	153.4079736	106.9847976	26.98353365	5.228187431	Transcription factor E2F6
NM_005037.3	23 5 21	0.14042988414587698	0.629468749751032	1.0	1	1.433701536	135.8644982	94.76484107	135.8644982	94.76484107	13.11715081	0.700571264	peroxisome proliferator-activated receptor gamma (PPARG), transcript variant 4
NM_014548.2	29 7 3	0.0944471660030933	0.6285666806563189	1.0	1	1.43346002	72.46260423	50.55083727	72.46260423	50.55083727	4.826678231	0.577175847	tropomodulin 2 (neuronal) (TMOD2)
NM_004593.1	31 17 3	0.11454998997334	0.6285666806563189	1.0	1	1.432869679	171.2528139	119.5173688	171.2528139	119.5173688	13.46767656	0.908860434	splicing factor, arginine/serine-rich 10 (transformer 2 homolog, Drosophila) (SFRS10)
NM_022650.1	29 8 11	0.43325850940984995	0.674580608508043	1.0	1	1.432333324	454.0686976	317.0132887	454.0686976	317.0132887	156.9392054	2.515274767	RAS p21 protein activator (GTPase activating protein) 1 (RASA1), transcript variant 2
BC088370.1	20 18 19	0.0990441198147901	0.6285666806563189	1.0	1	1.432315286	154.0014676	107.5192516	154.0014676	107.5192516	14.32954417	5.93345767	Prolactin
BC044851.1	8 9 15	0.0755828258194602	0.6285666806563189	1.0	1	1.432039304	220.8817388	154.2427908	220.8817388	154.2427908	20.36780517	13.78483022	vacuolar protein sorting 41 homolog (S. cerevisiae) (VPS41)
BC013630.1	42 2 11	0.0241450669404173	0.6285666806563189	1.0	1	1.431774578	486.1360077	339.533901	486.1360077	339.533901	24.16609392	19.94223804	JTV1 gene (JTV1)
PV3250	41 15 19	0.21015299034162302	0.632080265167634	1.0	1	1.430585299	54.1259624	37.83483755	54.1259624	37.83483755	6.087822872	9.864053647	insulin-like growth factor 1 receptor (IGF1R)
NM_024695.1	33 14 7	0.109780551956494	0.6285666806563189	1.0	1	1.430304715	59.19351715	41.38524926	59.19351715	41.38524926	0.032316443	4.387133735	lectin, mannose-binding, 1 like (LMAN1L)
PV4567	11 16 1	0.16296485813777403	0.629468749751032	1.0	1	1.430094972	104.1702647	72.84150124	104.1702647	72.84150124	11.67332732	0.67682112	Protein tyrosine kinase 2 beta
BC035028.1	4 13 5	0.48121622856918395	0.6946027184594251	1.0	1	1.430056724	160.4503204	112.1985707	160.4503204	112.1985707	64.40419901	3.700582152	serpin peptidase inhibitor, clade D (heparin cofactor), member 1 (SERPIND1)
NM_000364.2	8 19 11	0.223650900796812	0.632080265167634	1.0	1	1.429964453	26.95762718	18.85195617	26.95762718	18.85195617	4.857276079	1.892025539	troponin T type 2 (cardiac) (TNNT2), transcript variant 1
BC013009.1	48 12 5	0.0447833160618669	0.6285666806563189	1.0	1	1.429631764	239.0820123	167.2332822	239.0820123	167.2332822	12.23005183	5.211918032	zinc finger, MYM-type 3 (ZMYM3)
NM_001002913.1	27 2 11	0.0213855146931085	0.6285666806563189	1.0	1	1.428775892	302.6457639	211.8217179	302.6457639	211.8217179	12.57777334	13.98511062	peptidyl-tRNA hydrolase 1 homolog (S. cerevisiae) (PTRH1)
BC047016.1	14 3 1	0.265098427326233	0.641487038762304	1.0	1	1.428684067	179.7483744	125.813942	179.7483744	125.813942	39.33615262	22.37007014	FCH and double SH3 domains 1 (FCHSD1)
NM_005416.1	47 18 21	0.277177515270922	0.6419771345995601	1.0	1	1.428489268	205.9590342	144.179616	205.9590342	144.179616	45.0236977	16.75028269	Small proline-rich protein 3
BC022429.1	15 14 17	0.28279020525610904	0.6419771345995601	1.0	1	1.428400221	166.9733038	116.895322	166.9733038	116.895322	34.31281187	4.519355789	Lyrm7 homolog (mouse) (LYRM7)
NM_144654.1	5 13 9	0.687286468046934	0.8135863644337751	1.0	1	1.427954969	65.2235296	45.67618099	65.2235296	45.67618099	0.374939766	51.67692908	chromosome 9 open reading frame 116 (C9orf116), transcript variant 2
NM_003656.3	9 10 3	0.31728135577975397	0.648234952705402	1.0	1	1.427574531	166.537659	116.6577684	166.537659	116.6577684	41.88545757	16.47948136	Calcium/calmodulin-dependent protein kinase type 1
NM_000167.1	20 12 21	0.27286413731374	0.6419771345995601	1.0	1	1.427019398	58.11348048	40.72367941	58.11348048	40.72367941	3.910665608	12.24463005	glycerol kinase (GK), transcript variant 2
NM_032350.3	15 5 13	0.04067496006765	0.6285666806563189	1.0	1	1.426286896	195.0757361	136.7717369	195.0757361	136.7717369	12.70296688	10.94699827	Uncharacterized protein C7orf50
BC031053.1	32 12 7	0.27932618267801396	0.6419771345995601	1.0	1	1.425876728	54.10059972	37.9419894	54.10059972	37.9419894	12.26174259	8.390865843	lecithin retinol acyltransferase (phosphatidylcholine--retinol O-acyltransferase) (LRAT)
NM_203457.1	43 8 11	0.0579917442314535	0.6285666806563189	1.0	1	1.425488572	62.76310054	44.02918535	62.76310054	44.02918535	3.760936979	4.976459938	peptidylprolyl isomerase E (cyclophilin E) (PPIE), transcript variant 3
PV3968	32 15 13	0.396041901648681	0.664925498756594	1.0	1	1.42509542	32.20642486	22.59948661	32.20642486	22.59948661	10.12392086	2.963624556	met proto-oncogene (hepatocyte growth factor receptor) (MET); see catalog number for detailed information on wild-type or point mutant status
NM_174901.3	45 19 9	0.0869752065843927	0.6285666806563189	1.0	1	1.424788452	78.58511218	55.15563524	78.58511218	55.15563524	5.885583573	7.89786617	family with sequence similarity 9, member C (FAM9C)
NM_025187.2	25 16 19	0.5290718413220421	0.716927293535327	1.0	1	1.42465278	156.8118742	110.0702405	156.8118742	110.0702405	72.74784855	9.591866257	chromosome 16 open reading frame 70 (C16orf70)
BC018732.1	28 14 17	0.0655859125462535	0.6285666806563189	1.0	1	1.424364438	82.07595149	57.6228592	82.07595149	57.6228592	3.624431152	0.221112486	cytochrome b5 reductase 1 (CYB5R1)
NM_138334.1	41 6 17	0.289056067631687	0.643828086117542	1.0	1	1.424114943	114.216759	80.20192439	114.216759	80.20192439	24.67147357	5.83721841	Josephin domain containing 2 (JOSD2)
PV3790	20 15 19	0.10304627375847399	0.6285666806563189	1.0	1	1.423660673	58.62484612	41.1789461	58.62484612	41.1789461	4.23273975	6.449337561	Serine/threonine-protein kinase N1
BC008838.1	8 10 5	0.338126880740458	0.6518197754641228	1.0	1	1.423501707	127.9633437	89.8933546	127.9633437	89.8933546	32.8527466	7.728351867	Dual specificity mitogen-activated protein kinase kinase 5
BC066645.1	5 6 19	0.34432979112588896	0.652481843788546	1.0	1	1.423373034	157.9062408	110.9380584	157.9062408	110.9380584	41.93084879	11.97660064	methionine adenosyltransferase II, beta (MAT2B)
NM_001092.3	16 8 19	0.394471087151285	0.664925498756594	1.0	1	1.423058078	216.5000509	152.1371856	216.5000509	152.1371856	68.91760662	31.1134439	active BCR-related gene (ABR), transcript variant 2
BC059374.1	45 2 13	0.0601748334640315	0.6285666806563189	1.0	1	1.422904265	146.3229458	102.834006	146.3229458	102.834006	6.038780761	10.75163226	serine/threonine kinase 31 (STK31)
BC033677.1	8 21 21	0.452305904919786	0.680726359504779	1.0	1	1.422574007	185.161495	130.1594813	185.161495	130.1594813	12.58552132	67.82300939	Uncharacterized protein C9orf114
BC041563.1	32 16 15	0.42793631370200896	0.6719313856197738	1.0	1	1.422340264	28.20228666	19.82808712	28.20228666	19.82808712	9.637207324	2.224135536	oxysterol binding protein-like 1A (OSBPL1A)
BC015802.1	16 4 1	0.539096047334801	0.7221085361617869	1.0	1	1.422040804	30.0626172	21.14047439	30.0626172	21.14047439	14.31781216	1.686252973	RWD domain containing 1 (RWDD1)
BC012266.2	32 9 13	0.33296706914080704	0.6518197754641228	1.0	1	1.421924484	69.03255113	48.54867602	69.03255113	48.54867602	17.15710427	3.239855541	ATG12 autophagy related 12 homolog (S. cerevisiae) (ATG12)
PV4875	7 16 3	0.0583679641641934	0.6285666806563189	1.0	1	1.42099786	41.93691605	29.51230064	41.93691605	29.51230064	3.30605535	2.813126835	Inhibitor of nuclear factor kappa-B kinase subunit epsilon
NM_000788.1	19 21 17	0.16752772475909	0.629468749751032	1.0	1	1.420903591	64.93645423	45.70081646	64.93645423	45.70081646	7.330722308	0.090389131	Deoxycytidine kinase
NM_006303.2	30 13 9	0.371418566003825	0.660870569952112	1.0	1	1.420446432	427.1024157	300.681818	427.1024157	300.681818	123.9885125	39.30810035	JTV1 gene (JTV1)
NM_018416.2	15 19 21	0.40368854576364793	0.668680361879874	1.0	1	1.420328855	46.73974841	32.90769475	46.73974841	32.90769475	14.64316878	2.710519317	forkhead box J2 (FOXJ2)
BC029662.1	3 20 13	0.00741706462195708	0.6285666806563189	1.0	1	1.42000545	104.3575388	73.49094244	104.3575388	73.49094244	0.894556717	1.751080188	chromosome 20 open reading frame 142 (C20orf142)
BC014452.1	39 16 13	0.224552797716004	0.632080265167634	1.0	1	1.418706469	281.0388735	198.0951519	281.0388735	198.0951519	1.977848165	43.31072365	cDNA clone IMAGE:4903661, complete cds
NM_003887.1	15 19 1	0.27917993805554	0.6419771345995601	1.0	1	1.41850453	57.64345266	40.63677727	57.64345266	40.63677727	11.39883879	1.128052638	Development and differentiation-enhancing factor 2
BC007633.1	3 4 5	0.35966356579698294	0.6548357947650311	1.0	1	1.418223543	211.8625733	149.3858809	211.8625733	149.3858809	57.9274132	13.58884364	eukaryotic translation initiation factor 2C, 2 (EIF2C2)
BC036450.1	21 13 17	0.63034483338564	0.777268825232532	1.0	1	1.417925595	98.16248247	69.22964283	98.16248247	69.22964283	10.32881037	62.50558607	SAM domain and HD domain 1 (SAMHD1)
BC008200.1	23 17 21	0.313694209343308	0.648234952705402	1.0	1	1.417249991	26.37023013	18.60661866	26.37023013	18.60661866	6.143374099	1.404781937	keratin 8 (KRT8)
NM_017974.2	32 21 17	0.340950335902826	0.6519026331396329	1.0	1	1.416487047	71.69659584	50.61577937	71.69659584	50.61577937	17.73467044	0.978192489	Autophagy-related protein 16-1
PV3825	5 15 21	0.167239335478967	0.629468749751032	1.0	1	1.416246553	24.03604998	16.97165648	24.03604998	16.97165648	3.58822763	2.121881764	casein kinase 1, gamma 1 (CSNK1G1)
BC000769.1	29 14 17	0.236045947000927	0.6327961041350121	1.0	1	1.415928608	114.7767317	81.06110088	114.7767317	81.06110088	11.69977676	22.15723577	chromosome 7 open reading frame 25 (C7orf25)
BC041769.1	10 17 5	0.113914837212965	0.6285666806563189	1.0	1	1.415862426	108.4918295	76.62596843	108.4918295	76.62596843	8.646895798	12.63984928	Double C2-like domain-containing protein alpha
NM_001422.1	8 6 13	0.300549824688976	0.646011529250113	1.0	1	1.415739553	78.80538632	55.66375975	78.80538632	55.66375975	18.54606178	7.929702313	E74-like factor 5 (ets domain transcription factor) (ELF5), transcript variant 2
NM_024348.2	4 14 5	0.293639913646224	0.6444593201397061	1.0	1	1.415738025	28.84611381	20.37531895	28.84611381	20.37531895	6.380569018	1.894632717	dynactin 3 (p22) (DCTN3), transcript variant 2
BC064700.1	22 5 19	0.10126235118617	0.6285666806563189	1.0	1	1.41570149	384.2723849	271.4360248	384.2723849	271.4360248	41.5877252	28.99758301	estrogen-related receptor gamma (ESRRG)
NM_012289.2	38 13 15	0.265840750406728	0.641487038762304	1.0	1	1.415354407	100.0735308	70.70563406	100.0735308	70.70563406	6.539050429	20.18065959	Kelch-like ECH-associated protein 1
NM_003188.2	4 10 3	0.387200765921067	0.662861610395953	1.0	1	1.415295274	65.87749878	46.54682313	65.87749878	46.54682313	19.56661103	4.45415975	mitogen-activated protein kinase kinase kinase 7 (MAP3K7), transcript variant A
BC000979.2	21 3 17	0.24722834525614898	0.6356732030882161	1.0	1	1.415094724	99.03019569	69.98131929	99.03019569	69.98131929	18.76855994	6.517900108	Probable ATP-dependent RNA helicase DDX49
NM_001005910.1	16 8 17	0.415516230884064	0.6693800824060411	1.0	1	1.414827574	38.93828414	27.52157567	38.93828414	27.52157567	12.38781555	1.022565308	inositol hexaphosphate kinase 2 (IHPK2), transcript variant 3
NM_206853.1	28 18 1	0.547332415084911	0.727046715964828	1.0	1	1.41388967	63.70142677	45.05402941	63.70142677	45.05402941	30.85449881	6.247071451	Protein quaking
NM_001018062.1	16 21 13	0.378802438845856	0.660870569952112	1.0	1	1.413837628	31.95749268	22.60336834	31.95749268	22.60336834	9.099925741	1.482892243	UPF0544 protein C5orf45 [Source:UniProtKB/Swiss-Prot;Acc:Q6NTE8]
NM_152595.3	45 19 7	0.23337286497052598	0.632160628820671	1.0	1	1.413603317	161.0169462	113.9053257	161.0169462	113.9053257	16.2157774	30.66949777	piggyBac transposable element derived 4 (PGBD4)
NM_002432.1	6 21 9	0.516689157972589	0.712373194676493	1.0	1	1.412628914	58.24523687	41.23180284	58.24523687	41.23180284	25.40274877	2.023283528	Myeloid cell nuclear differentiation antigen
NM_018431.3	35 21 11	0.0638749391936533	0.6285666806563189	1.0	1	1.412332044	82.30500876	58.27596217	82.30500876	58.27596217	5.7007365	6.729178019	Docking protein 5
NM_013409.1	24 6 17	0.20137291084399897	0.629468749751032	1.0	1	1.412041583	77.07581555	54.58466413	77.07581555	54.58466413	10.45836165	0.555565068	follistatin (FST), transcript variant FST344
NM_032409.1	8 9 21	0.449000234280837	0.679767116513615	1.0	1	1.412014349	104.1306283	73.74615446	104.1306283	73.74615446	33.10914241	31.94144423	Serine/threonine-protein kinase PINK1, mitochondrial
NM_144767.3	35 7 15	0.196609563132172	0.629468749751032	1.0	1	1.41190334	373.7855428	264.7387625	373.7855428	264.7387625	49.3155218	1.841078608	A kinase (PRKA) anchor protein 13 (AKAP13), transcript variant 3
BC007530.1	44 16 17	0.44952421040232104	0.679984581195239	1.0	1	1.41158281	48.55281055	34.39600581	48.55281055	34.39600581	17.53025269	4.988368448	elastin microfibril interfacer 1 (EMILIN1)
NM_052935.2	12 6 11	0.0450059669564467	0.6285666806563189	1.0	1	1.411420564	92.17160521	65.30413938	92.17160521	65.30413938	2.115989121	4.736792373	5'-nucleotidase, cytosolic III-like (NT5C3L)
NM_001721.2	10 10 1	0.43050705961878905	0.673269572090537	1.0	1	1.411203781	284.0153051	201.2574717	284.0153051	201.2574717	95.40335701	18.00846297	BMX non-receptor tyrosine kinase (BMX), transcript variant 2
BC056147.1	20 9 13	0.24806800111007102	0.6364666830728821	1.0	1	1.4106298	290.1211579	205.6678216	290.1211579	205.6678216	14.21724121	52.89051825	F-box protein 38 (FBXO38)
BC001968.1	24 9 21	0.0673459909127228	0.6285666806563189	1.0	1	1.410460662	178.9633703	126.8829221	178.9633703	126.8829221	8.253998786	14.11911412	Cell division protein kinase 9
NM_001381.2	1 12 13	0.22434436989175896	0.632080265167634	1.0	1	1.410105285	576.9532181	409.1561277	576.9532181	409.1561277	93.844991	22.85674127	docking protein 1, 62kDa (downstream of tyrosine kinase 1) (DOK1)
BC100926.1	18 20 15	0.37151703060155294	0.660870569952112	1.0	1	1.408402755	356.9347169	253.4322769	356.9347169	253.4322769	97.03289907	7.39445124	D-tyrosyl-tRNA(Tyr) deacylase 1
NM_030911.1	11 7 11	0.0782559606787987	0.6285666806563189	1.0	1	1.408259514	34.4211971	24.44236787	34.4211971	24.44236787	1.781576265	0.144085602	cytidine and dCMP deaminase domain containing 1 (CDADC1)
NM_016072.2	48 15 3	0.00739707279264548	0.6285666806563189	1.0	1	1.407370006	94.45753762	67.1163498	94.45753762	67.1163498	2.094342326	2.433654796	golgi transport 1 homolog B (S. cerevisiae) (GOLT1B)
BC051849.2	23 17 9	0.0946950689323232	0.6285666806563189	1.0	1	1.407132427	128.059699	91.00756722	128.059699	91.00756722	12.67625507	7.566061978	RPA interacting protein (RPAIN)
NM_173618.1	11 5 17	0.283108655739732	0.6419771345995601	1.0	1	1.406977707	67.53009875	47.99656625	67.53009875	47.99656625	0.138449152	13.16586394	coiled-coil domain containing 95 (CCDC95)
BC018749.1	2 20 9	0.40754919057609296	0.668698217469589	1.0	1	1.40644935	55.96033514	39.78837569	55.96033514	39.78837569	17.38645802	3.54388017	immunoglobulin lambda variable 2-14 (IGLV2-14)
NM_033313.1	30 12 5	0.0545539185354902	0.6285666806563189	1.0	1	1.406430009	254.0658558	180.6459291	254.0658558	180.6459291	15.96171654	7.989690701	CDC14 cell division cycle 14 homolog A (S. cerevisiae) (CDC14A), transcript variant 3
BC025787.1	18 17 3	0.379342966003514	0.660870569952112	1.0	1	1.406307138	203.84056	144.9473977	203.84056	144.9473977	58.0640266	12.90894325	alkB, alkylation repair homolog 1 (E. coli) (ALKBH1)
NM_005307.1	20 10 5	0.283557384943878	0.6419771345995601	1.0	1	1.405651408	184.3563423	131.153671	184.3563423	131.153671	7.823543592	37.43530507	G protein-coupled receptor kinase 4
NM_019884.1	20 9 17	0.16433436522641	0.629468749751032	1.0	1	1.405623007	68.56061961	48.77596573	68.56061961	48.77596573	9.307101709	4.05726692	Glycogen synthase kinase-3 alpha
BC038998.1	19 18 7	0.239754560040958	0.6343175280553821	1.0	1	1.405205152	137.1914454	97.63090123	137.1914454	97.63090123	26.46837456	18.4542392	fragile X mental retardation 1 (FMR1)
BC009423.1	16 13 17	0.475285307681006	0.691304331507165	1.0	1	1.405130209	64.08571641	45.60838276	64.08571641	45.60838276	24.52093736	5.140905358	suppressor of G2 allele of SKP1 pseudogene (S. cerevisiae) (SUGT1P)
NM_080832.1	18 18 15	0.45985840242349996	0.68389450524507	1.0	1	1.405016772	58.14190979	41.3816482	58.14190979	41.3816482	20.93500076	1.548930805	poly(A) binding protein, cytoplasmic 5 (PABPC5)
NM_173554.1	32 6 9	0.384412042948902	0.6619509101641651	1.0	1	1.404782861	43.20126438	30.75298368	43.20126438	30.75298368	12.97112643	6.475983515	chromosome 10 open reading frame 107 (C10orf107)
BC016380.1	32 12 13	0.563376307623718	0.7363898789115308	1.0	1	1.404698993	62.09576725	44.20574626	62.09576725	44.20574626	30.97823257	3.150231582	cDNA clone MGC:27376 IMAGE:4688477, complete cds
NM_053049.2	4 17 17	0.463996593524971	0.6852740817494489	1.0	1	1.404496556	120.8061966	86.0138788	120.8061966	86.0138788	44.8363556	11.3629914	Urocortin-3
NM_004574.2	46 17 9	0.41711999214158296	0.66965283651616	1.0	1	1.404181977	199.2333705	141.8857198	199.2333705	141.8857198	64.77763757	21.07281334	septin 4 (SEPT4), transcript variant 1
Internal_2491	44 10 5	0.320627203900709	0.648943371102895	1.0	1	1.403720153	434.3637284	309.4375524	434.3637284	309.4375524	107.4499464	49.89086926
BC012176.1	1 14 17	0.18713174295993998	0.629468749751032	1.0	1	1.40354468	207.0394473	147.5118321	207.0394473	147.5118321	30.16958106	30.15163394	naked cuticle homolog 2 (Drosophila) (NKD2)
BC001801.1	21 12 21	0.15895799213355802	0.629468749751032	1.0	1	1.40330084	94.55417198	67.37982997	94.55417198	67.37982997	13.43279804	8.702692627	hypothetical gene supported by BC001801 (LOC284912)
NM_032321.1	39 10 1	0.190265789589054	0.629468749751032	1.0	1	1.402606307	153.2212479	109.2403814	153.2212479	109.2403814	24.16005276	12.49935442	hypothetical protein MGC13057 (MGC13057), transcript variant 4
PV3504	37 15 17	0.209220477415368	0.632080265167634	1.0	1	1.402359468	201.9934731	144.0382995	201.9934731	144.0382995	12.84285654	32.74613547	TANK-binding kinase 1 (TBK1)
NM_001168.1	36 14 17	0.15413449891720998	0.629468749751032	1.0	1	1.401282783	41.24768267	29.43565935	41.24768267	29.43565935	4.455923712	0.903292093	baculoviral IAP repeat-containing 5 (survivin) (BIRC5), transcript variant 1
BC043391.1	47 20 5	0.0228128748441215	0.6285666806563189	1.0	1	1.401265533	210.404248	150.1530174	210.404248	150.1530174	4.896000208	1.570619576	Transcription initiation factor TFIID subunit 7-like
BC001247.1	46 13 11	0.138836626070413	0.629468749751032	1.0	1	1.40090805	1065.278348	760.4198921	1065.278348	760.4198921	102.8032235	19.29711078	LIM domain and actin-binding protein 1
BC020257.1	2 20 5	0.31658064393039304	0.648234952705402	1.0	1	1.400413516	29.28770144	20.91360952	29.28770144	20.91360952	6.660454927	1.406865743	neurofibromin 2 (bilateral acoustic neuroma) (NF2)
BC001120.1	31 15 3	0.46210015640357005	0.684564216325426	1.0	1	1.400148109	35.44519581	25.31531884	35.44519581	25.31531884	12.95756397	3.099588716	lectin, galactoside-binding, soluble, 3 (LGALS3)
BC000157.2	38 16 21	0.255973176797951	0.640348806155025	1.0	1	1.400075658	111.0214247	79.2967323	111.0214247	79.2967323	0.457614913	19.09258527	zinc finger protein 691 (ZNF691)
BC059364.1	8 20 11	0.220342376201878	0.632080265167634	1.0	1	1.399945066	24.36226121	17.40229799	24.36226121	17.40229799	4.375198884	2.837033935	zinc binding alcohol dehydrogenase, domain containing 1 (ZADH1)
BC069421.1	31 6 13	0.30615534564046004	0.646011529250113	1.0	1	1.39991607	113.7139952	81.22915196	113.7139952	81.22915196	24.64403448	4.387429382	metallothionein 1B (MT1B)
XM_378757.1	48 7 15	0.431391590050361	0.673612006843625	1.0	1	1.39974572	197.8242032	141.3286716	197.8242032	141.3286716	65.24981377	11.9033353	PREDICTED: Homo sapiens hypothetical protein LOC284276 (LOC284276)
NM_014034.1	8 15 5	0.0870050293688741	0.6285666806563189	1.0	1	1.399181362	85.5653395	61.15385885	85.5653395	61.15385885	6.369894366	8.23319154	ASF1 anti-silencing function 1 homolog A (S. cerevisiae) (ASF1A)
NM_001001552.3	22 19 17	0.340243131323151	0.6518197754641228	1.0	1	1.398920397	94.33768417	67.43606309	94.33768417	67.43606309	23.15041577	4.54317486	LEM domain-containing protein 1
NM_004550.3	20 4 17	0.155468033248923	0.629468749751032	1.0	1	1.398507109	31.07788291	22.22218444	31.07788291	22.22218444	3.944705633	3.995633116	NADH dehydrogenase (ubiquinone) Fe-S protein 2, 49kDa (NADH-coenzyme Q reductase) (NDUFS2)
BC010640.1	38 9 17	0.0927207295794033	0.6285666806563189	1.0	1	1.397628941	85.47355805	61.15611628	85.47355805	61.15611628	7.624121947	8.236717023	serine/threonine kinase 3 (STE20 homolog, yeast) (STK3)
BC003400.1	32 17 13	0.32752859582132204	0.651704554515038	1.0	1	1.397582205	21.11460981	15.10795553	21.11460981	15.10795553	5.307509698	2.816746723	TAF9 RNA polymerase II, TATA box binding protein (TBP)-associated factor, 32kDa (TAF9)
NM_002924.2	14 21 5	0.310245434262797	0.646011529250113	1.0	1	1.397516311	313.0070843	223.9738327	313.0070843	223.9738327	67.15057708	5.533836851	Regulator of G-protein signaling 7
BC001149.1	24 16 17	0.10534765810317999	0.6285666806563189	1.0	1	1.397435879	200.260668	143.305801	200.260668	143.305801	16.74906663	5.328994034	UTP14, U3 small nucleolar ribonucleoprotein, homolog A (yeast) (UTP14A)
BC000468.1	20 3 5	0.24507885495384696	0.634843566259808	1.0	1	1.397282043	982.0206998	702.8077867	982.0206998	702.8077867	180.6631071	66.98919667	ubiquitin-conjugating enzyme E2 variant 1 (UBE2V1)
NM_006827.2	25 16 9	0.15685677462262199	0.629468749751032	1.0	1	1.39716146	86.92130719	62.21278621	86.92130719	62.21278621	11.29989891	5.114607517	transmembrane emp24-like trafficking protein 10 (yeast) (TMED10)
NM_152682.1	20 16 21	0.151991878121505	0.629468749751032	1.0	1	1.397004812	53.71998093	38.45368354	53.71998093	38.45368354	0.133432244	5.26191021	RWD domain containing 4A (RWDD4A)
BC000691.1	4 14 3	0.233916482168492	0.632160628820671	1.0	1	1.396823005	38.49684022	27.56028507	38.49684022	27.56028507	6.737682703	2.417233216	tubulin polymerization-promoting protein family member 3 (TPPP3)
BC049366.1	44 2 21	0.29318436870639103	0.6444593201397061	1.0	1	1.396418695	60.47535579	43.30746647	60.47535579	43.30746647	3.743483127	12.8823587	dystrobrevin, beta (DTNB)
BC057767.1	42 9 9	0.236166270506804	0.6327961041350121	1.0	1	1.396136769	201.5154855	144.337926	201.5154855	144.337926	19.82048975	37.58695916	chromosome 20 open reading frame 132 (C20orf132)
BC034036.1	4 5 9	0.45266221954589897	0.680726359504779	1.0	1	1.395996824	113.784526	81.50772558	113.784526	81.50772558	39.88278232	26.02610593	ATP-sensitive inward rectifier potassium channel 10
NM_004906.3	44 6 7	0.15088041901716598	0.629468749751032	1.0	1	1.395979574	79.06977802	56.64107088	79.06977802	56.64107088	7.981103999	1.135374162	Wilms tumor 1 associated protein (WTAP), transcript variant 1
NM_012101.2	40 4 21	0.14509623117557402	0.629468749751032	1.0	1	1.395939636	35.01386152	25.08264728	35.01386152	25.08264728	2.119069712	4.354128209	tripartite motif-containing 29 (TRIM29)
Internal_3911	12 9 19	0.216305577357919	0.632080265167634	1.0	1	1.395903785	56.35032412	40.36834396	56.35032412	40.36834396	9.899679825	6.620782048
NM_003372.3	34 17 13	0.16484746723488097	0.629468749751032	1.0	1	1.39564741	113.9510796	81.64746969	113.9510796	81.64746969	12.7194206	2.095916015	von Hippel-Lindau binding protein 1 (VBP1)
NM_015850.2	22 10 9	0.23706301996579002	0.633056700479385	1.0	1	1.395309478	83.94853268	60.16481217	83.94853268	60.16481217	14.83682828	5.320557248	Basic fibroblast growth factor receptor 1
NM_145235.1	7 12 3	0.161345953198697	0.629468749751032	1.0	1	1.394867161	225.9481282	161.9854094	225.9481282	161.9854094	23.54790585	1.182708762	fibronectin type III and ankyrin repeat domains 1 (FANK1)
BC001780.1	16 3 11	0.126232231836825	0.6292588549699499	1.0	1	1.394507111	248.0046645	177.8439583	248.0046645	177.8439583	11.10523277	26.38371116	Uncharacterized methyltransferase WBSCR22
NM_014268.1	41 4 3	0.153003412151087	0.629468749751032	1.0	1	1.394459201	69.62091041	49.92681777	69.62091041	49.92681777	2.966749943	8.284447851	microtubule-associated protein, RP/EB family, member 2 (MAPRE2)
BC027478.1	24 19 5	0.326575768016969	0.651502338394516	1.0	1	1.394290101	36.61270758	26.25903143	36.61270758	26.25903143	8.497584698	1.672539126	ADAMTS-like 4 (ADAMTSL4)
BC022407.1	15 14 9	0.304185840495818	0.646011529250113	1.0	1	1.394167161	186.0749659	133.4667542	186.0749659	133.4667542	3.36398756	38.80360406	SH2 domain containing 1B (SH2D1B)
NM_024299.2	11 3 11	0.256586303434869	0.640348806155025	1.0	1	1.393789027	149.3620934	107.1626268	149.3620934	107.1626268	28.59047213	10.78138735	chromosome 20 open reading frame 149 (C20orf149)
NM_002411.1	38 21 17	0.366913092749417	0.657954349437021	1.0	1	1.393529831	57.37784543	41.17446514	57.37784543	41.17446514	15.55338769	4.402527151	Mammaglobin-A
NM_006877.1	6 8 13	0.0336759970285356	0.6285666806563189	1.0	1	1.392878983	152.2003148	109.2703075	152.2003148	109.2703075	7.795381359	4.914536981	guanosine monophosphate reductase (GMPR)
NM_001487.1	28 18 9	0.252038437044262	0.6394307505850739	1.0	1	1.392673922	99.28682878	71.29222946	99.28682878	71.29222946	16.54940717	0.155049203	Biogenesis of lysosome-related organelles complex 1 subunit 1
BC017299.1	20 16 11	0.0727137225213056	0.6285666806563189	1.0	1	1.392538696	29.92063992	21.48639747	29.92063992	21.48639747	2.161498339	1.001323604	tripartite motif-containing 47 (TRIM47)
NM_198460.1	29 19 7	0.0648140069404516	0.6285666806563189	1.0	1	1.392308902	53.31403721	38.29181666	53.31403721	38.29181666	3.832454471	4.16033758	guanylate binding protein family, member 6 (GBP6)
BC056256.1	21 17 11	0.48828479408009795	0.6976904311807389	1.0	1	1.391951819	65.21112742	46.84869587	65.21112742	46.84869587	3.156121388	25.16170302	immunoglobulin kappa constant (IGKC)
BC030295.1	16 12 13	0.243765115916411	0.634843566259808	1.0	1	1.391135938	49.36855275	35.4879429	49.36855275	35.4879429	9.104157932	3.817795359	Williams Beuren syndrome chromosome region 27 (WBSCR27)
BC006124.1	40 6 11	0.19509814841635503	0.629468749751032	1.0	1	1.391124263	33.95079666	24.40529403	33.95079666	24.40529403	5.430004133	3.134668785	IMP (inosine monophosphate) dehydrogenase 2 (IMPDH2)
NM_018132.3	15 9 21	0.32358509099361105	0.649722641092553	1.0	1	1.391047398	208.0203901	149.5422733	208.0203901	149.5422733	50.97696251	25.63630077	centromere protein Q (CENPQ)
NM_017506.1	37 5 19	0.206282480773326	0.632080265167634	1.0	1	1.39099217	85.72106246	61.62584109	85.72106246	61.62584109	1.710587955	11.81038853	olfactory receptor, family 7, subfamily A, member 5 (OR7A5)
BC006429.1	6 5 3	0.356283769905848	0.653539082811799	1.0	1	1.390643938	52.06581412	37.44007557	52.06581412	37.44007557	12.99483454	0.807745042	Coiled-coil domain-containing protein 115
NM_145322.1	14 17 21	0.46831184516554997	0.6878330225869019	1.0	1	1.390586411	180.7761839	129.9999644	180.7761839	129.9999644	65.52404147	9.719220104	oxysterol binding protein-like 3 (OSBPL3), transcript variant 4, mRNA.
NM_005362.2	38 21 3	0.18611547963416397	0.629468749751032	1.0	1	1.390354403	46.2692538	33.278748	46.2692538	33.278748	6.783626036	6.287166563	Melanoma-associated antigen 3
XM_373800.2	4 8 5	0.500051563258653	0.702695938520294	1.0	1	1.389857649	486.3111832	349.8999941	486.3111832	349.8999941	193.1566916	11.16703725	PREDICTED: Homo sapiens hypothetical LOC388528 (LOC388528)
BC017305.1	38 17 15	0.316748859008599	0.648234952705402	1.0	1	1.38920484	107.4644454	77.35680314	107.4644454	77.35680314	25.73040204	13.25565391	sirtuin (silent mating type information regulation 2 homolog) 7 (S. cerevisiae) (SIRT7)
BC056257.1	2 3 21	0.22558510903707102	0.632080265167634	1.0	1	1.388727843	62.00956814	44.6520666	62.00956814	44.6520666	9.91346044	2.720270177	adaptor-related protein complex 3, mu 2 subunit (AP3M2)
NM_013257.3	12 9 15	0.269339291716016	0.6419771345995601	1.0	1	1.388535168	106.7964412	76.91302579	106.7964412	76.91302579	17.81796584	21.13580293	serum/glucocorticoid regulated kinase family, member 3 (SGK3), transcript variant 1
BC007722.2	40 9 7	0.14239924204624999	0.629468749751032	1.0	1	1.386991676	59.59138534	42.96448665	59.59138534	42.96448665	5.011575382	7.623442782	glycyl-tRNA synthetase (GARS)
BC103921.1	28 20 15	0.15729129568168201	0.629468749751032	1.0	1	1.38685486	128.4787136	92.64034565	128.4787136	92.64034565	17.49972009	10.77886134	Protein Wnt-3a
BC032474.1	31 5 9	0.19374855524378895	0.629468749751032	1.0	1	1.386572627	113.336099	81.73830698	113.336099	81.73830698	15.25957659	3.670850489	toll-interleukin 1 receptor (TIR) domain containing adaptor protein (TIRAP)
PV3679	19 16 1	0.21631490700902103	0.632080265167634	1.0	1	1.386048954	36.8332249	26.57425973	36.8332249	26.57425973	5.231387766	0.611070514	mitogen-activated protein kinase 11 (MAPK11), transcript variant 2
NM_153477.1	2 8 1	0.0528117695587619	0.6285666806563189	1.0	1	1.385894083	241.4715055	174.2351804	241.4715055	174.2351804	15.95837749	16.22458139	ubiquitously-expressed transcript (UXT), transcript variant 1
BC007048.1	17 3 21	0.34092529155416496	0.6519026331396329	1.0	1	1.385881134	276.8975276	199.7989011	276.8975276	199.7989011	10.56653556	65.9477183	zinc finger, MYM-type 5 (ZMYM5)
NM_001002762.1	31 6 19	0.341317398660926	0.6519026331396329	1.0	1	1.385548485	271.3121057	195.8156705	271.3121057	195.8156705	30.90629195	69.04271385	DnaJ (Hsp40) homolog, subfamily B, member 12 (DNAJB12), transcript variant 1
BC002519.2	11 18 19	0.187432062154543	0.629468749751032	1.0	1	1.385511935	101.7412506	73.4322441	101.7412506	73.4322441	14.07332743	14.61991294	Bifunctional polynucleotide phosphatase/kinase
BC048120.1	14 18 13	0.44118264194115797	0.67702932844565	1.0	1	1.385309411	135.5064454	97.81673632	135.5064454	97.81673632	44.39800988	3.617053636	Uncharacterized protein C12orf40
NM_014477.2	18 5 9	0.25043751000807996	0.638445851092122	1.0	1	1.385190542	191.5067971	138.2530354	191.5067971	138.2530354	35.21807963	13.17890955	chromosome 20 open reading frame 10 (C20orf10)
NM_004489.3	30 12 15	0.0914228176014388	0.6285666806563189	1.0	1	1.384948858	32.52848572	23.48713856	32.52848572	23.48713856	1.839818922	3.035097499	G protein pathway suppressor 2 (GPS2)
BC039244.1	28 12 21	0.19241603452775502	0.629468749751032	1.0	1	1.384710095	87.56209183	63.23496314	87.56209183	63.23496314	13.36012637	6.555677281	Nuclear transcription factor Y subunit alpha
NM_006208.1	4 8 15	0.511493087222099	0.7094386502215931	1.0	1	1.384516803	87.14541617	62.94283752	87.14541617	62.94283752	35.51333659	1.777394124	ectonucleotide pyrophosphatase/phosphodiesterase 1 (ENPP1)
[truncated: 7,647 more rows]

## Sheet: raw_signal_data
Array	Reaction condition
[truncated: 18,966 more rows]

## Sheet: CC_GO Analysis
{\rtf1\ansi\ansicpg1252\cocoartf1671\cocoasubrtf600
[truncated: 46 more rows]
