# Supplementary material for: SCFFbxw5 targets kinesin‐13 proteins to facilitate ciliogenesis
Source: EMBO J. 2021 Aug 9;40(18):e107735. doi: 10.15252/embj.2021107735 (PMC8441365; doi:10.15252/embj.2021107735)
Supplement: Supplementary file 5 — Dataset EV2 [file EMBJ-40-e107735-s007.xlsx]

## Sheet: Legend
Dataset EV2 Table contains data of mass spectrometry analysis of in vitro ubiquitylated MCAK by SCFFbxw5 together with Cdc34.

## Sheet: PeptideGroups
Checked	Confidence	Annotated Sequence	Modifications	Lysine #	# Protein Groups	# Proteins	# PSMs	Master Protein Accessions	# Missed Cleavages	Theo. MH+ [Da]	Contaminant	Marked as	Abundance: F1: Sample (slices #1,2,3)	Abundance: F2: Sample (slice #4)	Found in Sample: [S1] F1: Sample	Found in Sample: [S2] F2: Sample	XCorr (by Search Engine): Sequest HT	Top Apex RT [min]
TRUE	High	[K].AESALAQQAKHFSALR.[D]	1xGG [K10]	692	2	2	3	Q99661; 2137	1	1841.96	FALSE	human;21-37		2.91747e+06	Not Found	High	4.09	72.22
TRUE	High	[R].TVNLEKSCVSVEWAEGGATK.[G]	1xCarbamidomethyl [C8]; 1xGG [K6]	38	2	2	3	Q99661; 2137	1	2279.1	FALSE	human;21-37	919490	383863	High	High	2.34	72
TRUE	High	[K].THTMGGDLSGKAQNASK.[G]	1xOxidation [M4]; 1xGG [K11]	365	2	2	2	Q99661; 2137	1	1832.86	FALSE	human;21-37	199700	292583	High	Peak Found	2.05	39.88
TRUE	High	[R].SVNSKIPAPK.[E]	1xGG [K5]	99	2	2	13	Q99661; 2137	1	1154.65	FALSE	human;21-37	11013668	6116150	High	High	2.64	50.83
TRUE	High	[K].SCVSVEWAEGGATKGK.[E]	1xCarbamidomethyl [C2]; 1xGG [K14]	52	2	2	1	Q99661; 2137	1	1779.83	FALSE	human;21-37	349650	427649	High	Peak Found	2.03	66.11
TRUE	High	[K].SCLVKEVEK.[M]	1xCarbamidomethyl [C2]; 1xGG [K5]	196	2	2	6	Q99661; 2137	1	1205.62	FALSE	human;21-37	840088	1.00405e+06	High	High	1.8	53.71
TRUE	High	[R].RSVNSKIPAPK.[E]	1xGG [K6]	99	2	2	11	Q99661; 2137	2	1310.75	FALSE	human;21-37	3.76469e+06	1.86691e+06	High	High	3.27	45.38
TRUE	High	[R].MHGKFSLVDLAGNER.[G]	1xOxidation [M1]; 1xGG [K4]	487	2	2	6	Q99661; 2137	1	1803.88	FALSE	human;21-37	372687	1.9998e+06	High	High	3.66	75.45
TRUE	High	[K].LRVLEDGKQQVQVVGLQEHLVNSADDVIK.[M]	1xGG [K8]	426	2	2	7	Q99661; 2137	2	3343.8	FALSE	human;21-37	4.46602e+06	4.95076e+06	High	High	5.23	90.08
TRUE	High	[K].IPAPKESLR.[S]	1xGG [K5]	104	2	2	4	Q99661; 2137	1	1124.64	FALSE	human;21-37	10662679	10960645	High	High	2.08	54.81
TRUE	High	[R].VLEDGKQQVQVVGLQEHLVNSADDVIK.[M]	1xGG [K6]	426	2	2	7	Q99661; 2137	1	3074.61	FALSE	human;21-37	2.90276e+06	1.36956e+07	High	High	7.53	94.37
TRUE	High	[R].LFPGLAIKIQR.[S]	1xGG [K8]	18	2	2	3	Q99661; 2137	1	1369.83	FALSE	human;21-37	10599.8	3.03646e+06	Peak Found	High	2.91	91.28
TRUE	High	[R].KRPLNKQELAK.[K]	1xGG [K6]	270	2	2	2	Q99661; 2137	2	1438.85	FALSE	human;21-37	639804	871107	High	High	3.63	38.61
TRUE	High	[R].KQFSVPPAPTRPSCPAVAEIPLR.[M]	1xCarbamidomethyl [C14]; 1xGG [K1]	141	2	2	32	Q99661; 2137	1	2632.4	FALSE	human;21-37	3442848	4.22468e+06	High	High	4.19	85.2
TRUE	High	[K].KEIDVISIPSK.[C]	1xGG [K1]	276	2	2	4	Q99661; 2137	1	1342.76	FALSE	human;21-37	171776	1.47239e+06	Peak Found	High	2.35	73.98
TRUE	High	[K].GKEIDFDDVAAINPELLQLLPLHPKDNLPLQENVTIQK.[Q]	1xGG [K25]	77	2	2	6	Q99661; 2137	2	4392.34	FALSE	human;21-37	3.28856e+06	1.17245e+07	High	High	6.08	110.45
TRUE	High	[K].GKEIDFDDVAAINPELLQLLPLHPK.[D]	1xGG [K2]	54	2	2	4	Q99661; 2137	1	2899.56	FALSE	human;21-37	833844	1.69789e+06	High	High	3.34	111.12
TRUE	High	[R].FTARPLVQTIFEGGKATCFAYGQTGSGK.[T]	1xCarbamidomethyl [C18]; 1xGG [K15]	341	2	2	1	Q99661; 2137	1	3106.54	FALSE	human;21-37			Not Found	High	2.11
TRUE	High	[K].EIDFDDVAAINPELLQLLPLHPKDNLPLQENVTIQK.[Q]	1xGG [K23]	77	2	2	2	Q99661; 2137	1	4207.23	FALSE	human;21-37	461339	4.40964e+06	High	High	4.88	112.59
TRUE	High	[K].DNLPLQENVTIQKQKR.[R]	2xGG [K13; K15]	90, 92	2	2	2	Q99661; 2137	2	2152.15	FALSE	human;21-37	799950	104316	High	Peak Found	2.68	66.39
TRUE	High	[K].DNLPLQENVTIQKQK.[R]	1xDeamidated [N/Q]; 1xGG [K]	not defined	2	2	14	Q99661; 2137	1	1882.99	FALSE	human;21-37	1.08148e+06	203376	High	High	2.1	69.34
TRUE	High	[K].DNLPLQENVTIQKQK.[R]	1xGG [K]	not defined	2	2	19	Q99661; 2137	1	1882	FALSE	human;21-37	4.44677e+07	4.08167e+07	High	High	3.91	68.57
TRUE	High	[R].VLEDGKQQVQVVGLQEHLVNSADDVIK.[M]	1xDeamidated [Q]; 1xGG [K6]	426	2	2	4	Q99661; 2137	1	3075.6	FALSE	human;21-37		730455	Not Found	High	3.44	95.47
TRUE	High	[K].LFDLLNKK.[A]	1xGG [K]	not defined	2	2	5	Q99661; 2137	1	1104.64	FALSE	human;21-37	344884	1.6201e+06	High	High	1.36	80.29
TRUE	High	[R].SVNSKIPAPKESLR.[S]	2xGG [K5; K10]	99, 104	2	2	1	Q99661; 2137	2	1753.96	FALSE	human;21-37	224005		High	Not Found	1.63	58.39
