# Supplementary material for: SCFFbxw5 targets kinesin‐13 proteins to facilitate ciliogenesis
Source: EMBO J. 2021 Aug 9;40(18):e107735. doi: 10.15252/embj.2021107735 (PMC8441365; doi:10.15252/embj.2021107735)
Supplement: Supplementary file 6 — Movie EV1 [file EMBJ-40-e107735-s004.zip]

Archive with 5 entries (4 files):
- Movie EV1.docx
- __MACOSX/
- __MACOSX/._Movie EV1.docx
- EMBOJ-2021-107735R1-Movie_EV1-1.avi
- __MACOSX/._EMBOJ-2021-107735R1-Movie_EV1-1.avi
