# Supplementary material for: SCFFbxw5 targets kinesin‐13 proteins to facilitate ciliogenesis
Source: EMBO J. 2021 Aug 9;40(18):e107735. doi: 10.15252/embj.2021107735 (PMC8441365; doi:10.15252/embj.2021107735)
Supplement: Supplementary file 7 — Movie EV2 [file EMBJ-40-e107735-s006.zip]

Archive with 5 entries (4 files):
- Movie EV2.docx
- __MACOSX/
- __MACOSX/._Movie EV2.docx
- EMBOJ-2021-107735R1-Movie_EV2.avi
- __MACOSX/._EMBOJ-2021-107735R1-Movie_EV2.avi
