# Supplementary material for: SCFFbxw5 targets kinesin‐13 proteins to facilitate ciliogenesis
Source: EMBO J. 2021 Aug 9;40(18):e107735. doi: 10.15252/embj.2021107735 (PMC8441365; doi:10.15252/embj.2021107735)
Supplement: Supplementary file 8 — Source Data for Expanded View [file EMBJ-40-e107735-s015.zip]

Archive with 11 entries (10 files):
- EMBOJ-2021-107735R1-Figure_EV1_Source_Data-sd.pdf
- __MACOSX/
- __MACOSX/._EMBOJ-2021-107735R1-Figure_EV1_Source_Data-sd.pdf
- EMBOJ-2021-107735R1-Figure_EV3_Source_Data-sd.zip
- __MACOSX/._EMBOJ-2021-107735R1-Figure_EV3_Source_Data-sd.zip
- EMBOJ-2021-107735R1-Figure_EV2_Source_Data-sd.pdf
- __MACOSX/._EMBOJ-2021-107735R1-Figure_EV2_Source_Data-sd.pdf
- EMBOJ-2021-107735R1-Figure_EV5_Source_Data-sd(1).zip
- __MACOSX/._EMBOJ-2021-107735R1-Figure_EV5_Source_Data-sd(1).zip
- EMBOJ-2021-107735R1-Figure_EV4_Source_Data-sd.zip
- __MACOSX/._EMBOJ-2021-107735R1-Figure_EV4_Source_Data-sd.zip
