# Supplementary material for: SCFFbxw5 targets kinesin‐13 proteins to facilitate ciliogenesis
Source: EMBO J. 2021 Aug 9;40(18):e107735. doi: 10.15252/embj.2021107735 (PMC8441365; doi:10.15252/embj.2021107735)
Supplement: Supplementary file 10 — Source Data for Figure 2 [file EMBJ-40-e107735-s002.zip › Source Data for Figure 2.xlsx]

## Sheet: Fig 2C
corrected signals	Exp 1	Exp 2	Exp 3	Exp 4	average	stdev	ttest
MDM2+p53	24.48	24.62	23.15	22	23.5625	1.23446
MCAK-NL+HT-FBW5	23.25	21.76	20.86	19.89	21.44	1.42798
NL-MDM2+HT-FBW5	8.27	8.66	7.69	8.88	8.375	0.521696	9.84392e-05
MCAK-NL+53-HT	7.83	8.01	8.4	8.39	8.1575	0.283945	0.000224747
MCAK-NL+HT-FBW7	8.1	7.94	7.48	6.72	7.56	0.618601	4.95531e-05
NL-MDM2+HT-FBW7	10.69	10.96	9.99	10.03	10.4175	0.483555
