# Supplementary material for: SCFFbxw5 targets kinesin‐13 proteins to facilitate ciliogenesis
Source: EMBO J. 2021 Aug 9;40(18):e107735. doi: 10.15252/embj.2021107735 (PMC8441365; doi:10.15252/embj.2021107735)
Supplement: Supplementary file 12 — Source Data for Figure 4 [file EMBJ-40-e107735-s010.zip]

Archive with 7 entries (6 files):
- Source Data for Figure 4.pdf
- __MACOSX/
- __MACOSX/._Source Data for Figure 4.pdf
- Source Data for Figure 4c.xlsx
- __MACOSX/._Source Data for Figure 4c.xlsx
- Source Data for Figure 4b.xlsx
- __MACOSX/._Source Data for Figure 4b.xlsx
