# Supplementary material for: SCFFbxw5 targets kinesin‐13 proteins to facilitate ciliogenesis
Source: EMBO J. 2021 Aug 9;40(18):e107735. doi: 10.15252/embj.2021107735 (PMC8441365; doi:10.15252/embj.2021107735)
Supplement: Supplementary file 12 — Source Data for Figure 4 [file EMBJ-40-e107735-s010.zip › Source Data for Figure 4c.xlsx]

## Sheet: Fig 4C
All together						siNT														siFw5-1														siFw5-2														siFw5-3
						1st Exp														1st Exp														1st Exp														1st Exp
						Threshold 200, MAX intensity measured								cytosol. background						Threshold 200, MAX intensity measured								cytosol. background						Threshold 200, MAX intensity measured								cytosol. background						Threshold 200, MAX intensity measured
siNT	siFw5-1	siFw5-2	siFw5-3					Area	Mean	IntDen	Median	RawIntDen	minus background		Area	Mean	IntDen	Median	RawIntDen			Area	Mean	IntDen	Median	RawIntDen	minus background		Area	Mean	IntDen	Median	RawIntDen			Area	Mean	IntDen	Median	RawIntDen	minus background		Area	Mean	IntDen	Median	RawIntDen
4681.08	983.368	2379.2	673.919	0		NT-1	1	30	244.6	7338	242	7338	4681.08	2	2200	88.564	194840	88	194840	siFw5-120	1	12	220.833	2650	223	2650	983.368	4	1520	138.886	211106	135	211106	siFw5-235	1	28	228.82	6407	226	6407	2379.2	7	2376	143.85	341787	143	341787	Fw5-355	1
0	14411.6	5283.65	25880.9	0								0	0								2	119	259.992	30939	247	30939	14411.6			138.886					2	51	247.45	12620	243	12620	5283.65			143.85					2
0	16407.8	18617.7	478.085	0								0	0								3	121	274.488	33213	253	33213	16407.8			138.886					3	71	406.07	28831	348	28831	18617.7			143.85					3
0	0	149.05	5345.02	0								0	0													0	0								4	7	165.14	1156	156	1156	149.05			143.85					4
0	0	49502.8	0	0								0	0													0	0								5	425	260.33	110639	226	110639	49502.8			143.85
0		3303.7	0	0								0	0																						6	18	327.39	5893	325	5893	3303.7			143.85
0	4331.95	7348.6	0	0								0	0							siFw5-121	1	33	228.333	7535	222	7535	4331.95	5	1672	97.062	162288	95	162288		7	64	258.67	16555	261	16555	7348.6			143.85
0	8012.71	0		0								0	0								2	53	248.245	13157	233	13157	8012.71			97.062										0	0
0	3864.26	0	8547.76	0								0	0								3	28	235.071	6582	236	6582	3864.26			97.062										0	0							Fw5-356	1
0	8375.65	1553.99	4992.42	0								0	0								4	54	252.167	13617	238	13617	8375.65			97.062				siFw5-236	1	12	224.5	2694	228	2694	1553.99	4	2912	95.001	276644	94	276644		2
	0	614.995	0	0																						0	0								2	5	218	1090	222	1090	614.995			95.001
779.076	0	4194.97		0		NT-2	1	6	218	1308	220	1308	779.076	3	2912	88.154	256705	87	256705							0	0								3	33	222.121	7330	223	7330	4194.97			95.001
783.076	0	0	9254.51	0			2	6	218.667	1312	218	1312	783.076													0	0													0	0							Fw5-357	1
5595.15		0	0	0			3	38	235.39	8945	0	8945	5595.15																											0	0
0	12537.8	0	0	0								0	0							siFw5-122	1	71	268.972	19097	260	19097	12537.8	6	2040	92.383	188462	91	188462							0	0
0	16536.5	0	0	0								0	0								2	90	276.122	24851	263	24851	16536.5			92.383										0	0
0	11439	0		0								0	0								3	68	260.603	17721	258	17721	11439			92.383				siFw5-237						0	0
	4331.28	0	46272.7	0																	4	28	247.071	6918	239	6918	4331.28			92.383										0	0							Fw5-359	1
0	5892.45	0	31794	0		NT-3						0	0	2 excluded due to overlap							5	38	247.447	9403	240	9403	5892.45			92.383										0	0								2
0	0	0	12494.2	0								0	0													0	0													0	0								3
0	0	30070.7	10619.7	0								0	0													0	0							siFw5-238	1	159	302.956	48170	259	48170	30070.7	3	2400	113.832	273196	111	273196		4
0	0	0	0	0								0	0													0	0													0	0
0		0	0	0								0	0																											0	0
0	1627.23	1995.36	0	0								0	0							siFw5-123	1	14	224.786	3147	227	3147	1627.23	7	2208	108.555	239689	107	239689	siFw5-239	1	16	228.38	3654	238	3654	1995.36	7	3036	103.665	314726	103	314726
	13136.6	3785.72	0	0																	2	80	272.762	21821	264	21821	13136.6			108.555					2	32	221.97	7103	218	7103	3785.72			103.665
0	8517.92	26779.3		0		NT-4						0	0								3	56	260.661	14597	240	14597	8517.92			108.555					3	189	245.35	46372	218	46372	26779.3			103.665
0	7013.02	1024.68	42133.9	0								0	0								4	45	264.4	11898	253	11898	7013.02			108.555					4	8	231.75	1854	228	1854	1024.68			103.665				Fw5-360	1
0	779.115	2542.36	0	8931.36								0	0								5	7	219.857	1539	216	1539	779.115			108.555					5	19	237.47	4512	232	4512	2542.36			103.665
0	4254.45	17436.5	0	9457.32								0	0								6	19	332.474	6317	334	6317	4254.45			108.555					6	82	316.3	25937	305	25937	17436.5			103.665
0	0	8289	0	0								0	0													0	0								7	35	236.83	8289	228	8289	8289
0	0	0	0	0								0	0													0	0													0	0
	0	0	0	0																						0	0													0	0
1600.36		0	0	0		NT-5	1	12	223.58	2683	229	2683	1600.36	2	2392	90.22	215807	89	215807																					0	0
0	11355	0		0								0	0							siFw5-124	1	64	267.859	17143	264	17143	11355	1	2576	90.438	232968	88	232968							0	0
0	23189.1	0	99359.7	0								0	0								2	123	278.967	34313	260	34313	23189.1			90.438										0	0							Fw5-361	1
0	3299.93	1825.08	895.808	0								0	0								3	23	233.913	5380	234	5380	3299.93			90.438				siFw5-240	1	15	226.067	3391	228	3391	1825.08	2	1008	104.395	105230	104	105230		2
	1861.43	0	31806.1	0																	4	15	214.533	3218	211	3218	1861.43			90.438										0	0								3
801.404	965.496	0	0	0		NT-6	1	6	229.333	1376	231	1376	801.404	3	2024	95.766	193830	94	193830		5	8	211.125	1689	207	1689	965.496			90.438										0	0
2516.21	22526.7	0	0	0			2	18	235.556	4240	229	4240	2516.21								6	124	272.105	33741	249	33741	22526.7			90.438										0	0
0	0	0	0	0								0	0													0	0													0	0
0	0	0	0	0								0	0													0	0							siFw5-241						0	0
0	0	0	0	0								0	0													0	0													0	0
0		0		0								0	0																											0	0
	5685.16	0	3080.79	0																siFw5-125	1	40	227.675	9107	226	9107	5685.16	2	4588	85.546	392484	84	392484							0	0							Fw5-362	1
1716.16	0	0	0	0		NT-7	1	13	224.77	2922	223	2922	1716.16	2	3000	92.757	278270	92	278270							0	0													0	0
0	0	0	0	0								0	0													0	0													0	0
0	0	0	0	0								0	0													0	0							siFw5-242						0	0
0	0	0	0	0								0	0													0	0													0	0
		0		0																																				0	0
662.78	15559.9	0	3366.54	0		NT-8	1	5	213	1065	207	1065	662.78	2	2700	80.444	217200	79	217200	siFw5-126	1	87	267.529	23275	252	23275	15559.9	9	3480	88.679	308604	87	308604							0	0							Fw5-363	1
0	3256.03	0	0	0								0	0								2	25	218.92	5473	213	5473	3256.03			88.679				siFw5-243						0	0
0	625.605	0		0								0	0								3	5	213.8	1069	210	1069	625.605			88.679										0	0
0	6024.48	0	5810.45	940.282								0	0								4	42	232.119	9749	227	9749	6024.48			88.679										0	0							Fw5-364	1
0	1317.21	0	0	0								0	0								5	10	220.4	2204	225	2204	1317.21			88.679										0	0								2
0	9556.98	0	24148.5	0								0	0								6	56	259.339	14523	256	14523	9556.98			88.679										0	0								3
0	5982.24	0	120333	11648.3								0	0								7	35	259.6	9086	252	9086	5982.24			88.679										0	0								4
	19399.2	2204.56	19725.6	0																	8	88	309.125	27203	282	27203	19399.2			88.679				siFw5-244	1	12	278.667	3344	266	3344	2204.56	2	576	94.953	54693	93	54693		5
14205.2	0	0	0	0		NT-9	1	90	273.4	24606	265	24606	14205.2	3	2912	115.564	336521	113	336521							0	0													0	0
1245.23	0	0		0			2	12	219.33	2632	226	2632	1245.23													0	0													0	0
0		0	10019.3	0								0	0																											0	0							Fw5-365	1
0	4747.61	0	4452.53	0								0	0							siFw5-127	1	35	233.657	8178	235	8178	4747.61	7	2268	98.011	222290	97	222290							0	0								2
0	4352.64	0	1428.7	0								0	0								2	33	229.909	7587	229	7587	4352.64			98.011				siFw5-245						0	0								3
	18652.1	0	0	0																	3	84	320.06	26885	308	26885	18652.1			98.011										0	0
0	6059.56	0	0	0		NT-10						0	0								4	40	249.5	9980	251	9980	6059.56			98.011										0	0
0	11583.3	0	0	0								0	0								5	63	281.873	17758	276	17758	11583.3			98.011										0	0
0	3126.72	0	0	0								0	0								6	25	223.08	5577	222	5577	3126.72			98.011										0	0
0	0	0	994.475	0								0	0													0	0													0	0							Fw5-366	1
	0	0		0																						0	0													0	0
	0	0	15963.5	0																						0	0													0	0							Fw5-367	1
1659.97	0	0		0		NT-11	1	14	218.929	3065	216	3065	1659.97	4	1360	100.359	136488	99	136488							0	0													0	0
10439.7	0	4778.96	4114.82	0			2	62	268.742	16662	262	16662	10439.7													0	0							siFw5-246	1	33	227.79	7517	224	7517	4778.96	3	1496	82.971	124125	82	124125	Fw5-368	1
739.846		1056.23	0	0			3	6	223.667	1342	227	1342	739.846																						2	8	215	1720	217	1720	1056.23			82.971
0	2035.13	7104	0	0								0	0							siFw5-128	1	17	213.118	3623	208	3623	2035.13	3	2280	93.404	212960	92	212960		3	31	229.16	7104	224	7104	7104
0	1159.36	0	0	0								0	0								2	9	222.222	2000	220	2000	1159.36			93.404										0	0
0	0	0		0								0	0													0	0													0	0
0	0	0	93717.8	0								0	0													0	0													0	0							Fw5-369	1
0	0	0	54119.2	0								0	0													0	0							siFw5-247						0	0								2
0	0	0	2757.26	0								0	0													0	0													0	0								3
		0	37952.9	0																																				0	0								4
2586.49	3519.3	0	0	0		NT-12	1	19	226	4294	218	4294	2586.49	2	2208	89.869	198431	89	198431	siFw5-129	1	24	224.667	5392	224	5392	3519.3	5	2024	78.029	157931	77	157931							0	0
0	831.826	6180.44	0	0								0	0								2	6	216.667	1300	215	1300	831.826			78.029				siFw5-248	1	40	241.9	9676	238	9676	6180.44	3	1496	87.389	130734	86	130734
0	6008.72	9555.16		0								0	0								3	44	214.591	9442	215	9442	6008.72			78.029					2	51	274.745	14012	263	14012	9555.16			87.389
0	13671	0	13209.4	709.022								0	0								4	70	273.329	19133	269	19133	13671			78.029										0	0							Fw5-370	1
0	0	0	0	0								0	0													0	0													0	0
	0	0	0	0																						0	0													0	0
52458.8		0	0	0		NT-13	1	432	247.745	107026	242	107026	52458.8	4	1520	126.313	191996	126	191996															siFw5-249						0	0
1416.99	4405.53	0	0	0			2	16	214.875	3438	215	3438	1416.99							siFw5-130	1	31	236.968	7346	236	7346	4405.53	5	2496	94.854	236756	93	236756							0	0
2954.24	7708.3	0		0			3	28	231.821	6491	232	6491	2954.24								2	50	249.02	12451	243	12451	7708.3			94.854										0	0
0	37559.3	0	18960.7	0								0	0								3	276	230.938	63739	225	63739	37559.3			94.854										0	0							Fw5-371	1
0	5214.53	0	34012.3	0								0	0								4	31	263.065	8155	265	8155	5214.53			94.854										0	0								2
	0	3397.7	1919.63	0																						0	0							siFw5-250	1	23	227.739	5238	215	5238	3397.7	4	3944	80.013	315572	79	315572		3
1535.41	0	916.909		0		NT-14	1	14	209.214	2929	210	2929	1535.41	4	2016	99.542	200677	99	200677							0	0								2	7	211	1477	208	1477	916.909			80.013
526.29		8323.39	1212.92	0			2	5	204.8	1024	204	1024	526.29																						3	47	257.106	12084	252	12084	8323.39			80.013				Fw5-372	1
2269.79	9106.45	0	3477.8	0			3	17	233.059	3962	234	3962	2269.79							siFw5-131	1	55	269.182	14805	271	14805	9106.45	9	2288	103.61	237060	102	237060							0	0								2
0	5750.04	0		0								0	0								2	36	263.333	9480	265	9480	5750.04			103.61										0	0
0	907.12	0	10194	0								0	0								3	8	217	1736	219	1736	907.12			103.61										0	0
0	4785.43	0	22510.4	0								0	0								4	37	232.946	8619	214	8619	4785.43			103.61				siFw5-251						0	0
	10901.2	0	2399.62	0																	5	57	294.86	16807	281	16807	10901.2			103.61										0	0
3871	1281.29	0		0		NT-15	1	17	227.706	3871	222	3871	3871								6	11	220.091	2421	220	2421	1281.29			103.61										0	0
8225	1188.51	0		0			2	32	257.031	8225	252	8225	8225								7	9	235.667	2121	241	2121	1188.51			103.61				siFw5-252						0	0
0	3337.92	0		0								0	0								8	28	222.821	6239	223	6239	3337.92			103.61										0	0
0	0	0		0								0	0													0	0													0	0
0		0		0								0	0																											0	0
0	50591.1	7163.01		0								0	0							siFw5-132	1	212	321.028	68058	281	68058	50591.1	5	5772	82.391	475560	81	475560	siFw5-253	1	48	237.833	11416	228	11416	7163.01	3	988	88.604	87541	88	87541
0	13561.5	22535.8		0		NT-16						0	0								2	73	268.164	19576	252	19576	13561.5			82.391					2	103	307.398	31662	283	31662	22535.8			88.604
0	5796.53	0		0								0	0								3	37	239.054	8845	244	8845	5796.53			82.391										0	0
0	2260.74	0		0								0	0								4	16	223.688	3579	230	3579	2260.74			82.391										0	0
0	0	0		0								0	0													0	0													0	0
	0	0		0																						0	0													0	0
1876.89	0	0		0		NT-17	1	13	234.538	3049	230	3049	1876.89	3	2400	90.162	216389	89	216389							0	0													0	0
4930.98		0					2	31	249.226	7726	238	7726	4930.98																											0	0
0	594.714	4660.65										0	0							siFw5-133	1	6	207.5	1245	207	1245	594.714	5	2688	108.381	291328	105	291328	siFw5-254	1	32	251.78	8057	256	8057	4660.65	3	1440	106.136	152836	103	152836
0	5674.14	845.048										0	0								2	39	253.872	9901	254	9901	5674.14			108.381					2	7	226.86	1588	218	1588	845.048			106.136
	7343.09	18418																			3	47	264.617	12437	260	12437	7343.09			108.381					3	76	242.34	18418	241	18418	18418
4488.11	2784	0				NT-18	1	33	219.333	7238	220	7238	4488.11	2	1440	83.33	119995	83	119995		4	21	240.952	5060	233	5060	2784			108.381										0	0
0	0	0										0	0													0	0													0	0
0	0	0										0	0													0	0													0	0
0	0	0										0	0													0	0													0	0
0	0	0										0	0													0	0													0	0
0		0										0	0																											0	0
		0																																						0	0
0						NT-19						0	0
0												0	0
0												0	0
						siNT														siFw5-1														siFw5-2														siFw5-3
						2nd Exp														2nd Exp														2nd Exp														2nd Exp
13673.1	1954.94	16565.8	0	0		siNT94	1	70	294.686	20628	285	20628	13673.1	2	1824	99.355	181223	98	181223	siFw5-1112	1	11	247.364	2721	245	2721	1954.94	1	1840	69.642	128142	68	128142	siFw5-2127	1	87	304.977	26533	290	26533	16565.8	3	1596	114.565	182845	113	182845	siFw5-3145
0	1023.15	14504.9	0	0								0	0								2	6	240.167	1441	248	1441	1023.15			69.642					2	101	258.178	26076	241	26076	14504.9			114.565
0	0	0	0	0								0	0													0	0													0	0
0	0	0	0	0								0	0													0	0													0	0
0	0	0	0	0								0	0													0	0													0	0
0	0	0	0	0								0	0													0	0													0	0
0	0	0	1491.49	0								0	0													0	0							siFw5-2128						0	0							siFw5-3146	1
0	0	0	6976.76	0								0	0													0	0													0	0								2
0	2477.18	0	2043.45	0								0	0							siFw5-1113	1	17	226.471	3850	222	3850	2477.18	1	2496	80.754	201561	79	201561							0	0								3
0	5945.61	0	0	0								0	0								2	35	250.629	8772	241	8772	5945.61			80.754										0	0
0	4719.64	1573.72	0	0								0	0								3	27	255.556	6900	243	6900	4719.64			80.754				siFw5-2129	1	10	230.7	2307	229	2307	1573.72	2	780	73.328	57196	73	57196
0	0	0	0	0		siNT95						0	0													0	0													0	0
0	0	0	6491.37	0								0	0													0	0													0	0							siFw5-3147	1
0	0	0	0	0								0	0													0	0													0	0
0	0	0	0	0								0	0													0	0													0	0
0	0	0	0	0								0	0													0	0							siFw5-2130						0	0
0	0	0	0	0								0	0													0	0							siFw5-2131						0	0
0	0	0	0	0		siNT96						0	0													0	0													0	0
0	2695.11	0	0	0								0	0							siFw5-1114	1	7	182.286	1276	188	3190	2695.11	1	1824	70.699	128955	69	128955							0	0
0	0	0	0	0								0	0													0	0													0	0							siFw5-3148
0	0	0	14342.4	0								0	0													0	0							siFw5-2132						0	0							siFw5-3149	1
0	0	0	8786.48	0								0	0													0	0													0	0								2
0	0	0	0	0								0	0													0	0													0	0
0	0	0	0	5130.44								0	0													0	0													0	0
1168.2	0	4873.52	0	0		siNT97	1	11	208.091	2289	206	2289	1168.2	2	836	101.891	85181	101	85181	siFw5-1115						0	0							siFw5-2133	1	40	216.475	8659	217	8659	4873.52	2	884	94.637	83659	92	83659
0	0	0	0	0								0	0													0	0													0	0
0	0	0	0	0								0	0													0	0													0	0
0	0	0	77995.9	0								0	0													0	0													0	0							siFw5-3150	1
0	0	4253.23	15933.4	0								0	0													0	0							siFw5-2134	1	26	235.731	6129	233	6129	4253.23	3	2496	72.145	180075	71	180075		2
0	702.255	1457.7	0	0								0	0							siFw5-1116	1	5	217.4	1087	214	1087	702.255	1	1848	76.949	142202	76	142202		2	9	234.111	2107	225	2107	1457.7			72.145
0	3823.38	0	0	0								0	0								2	27	218.556	5901	218	5901	3823.38			76.949										0	0
0	0	0	0	0								0	0													0	0													0	0
0	0	0	0	0								0	0													0	0													0	0
0	0	0	0	0								0	0													0	0													0	0							siFw5-3151
2859.78	0	3551.81	0	0		siNT98	1	19	228.895	4349	227	4349	2859.78	3	2112	78.38	165538	77	165538							0	0							siFw5-2135	1	29	239.793	6954	231	6954	3551.81	4	1156	117.317	135618	115	135618
17976.6	0	1485.56	0	0			2	130	216.662	28166	214	28166	17976.6			78.38										0	0								2	14	223.429	3128	222	3128	1485.56			117.317
0	0	8103.3	19790.7	0								0	0													0	0								3	59	254.661	15025	261	15025	8103.3			117.317				siFw5-3152	1
8150.07	18577.2	0	20730.6	0		siNT99	1	46	258.304	11882	250	11882	8150.07	2	1848	81.129	149926	80	149926	siFw5-1117	1	94	281.787	26488	272	26488	18577.2	1	2016	84.157	169660	83	169660							0	0								2
0	0	0	0	0								0	0													0	0													0	0
0	0	0	0	0								0	0													0	0													0	0
0	0	0	0	0								0	0													0	0													0	0
3395.65	0	0	10491.5	0		siNT100	1	22	233.682	5141	228	5141	3395.65	2	2900	79.334	230070	77	230070							0	0							siFw5-2136						0	0							siFw5-3153	1
0	0	0	0	0								0	0													0	0													0	0
0	0	0	0	0								0	0													0	0													0	0
0	0	0	0	0								0	0													0	0													0	0
0	0	0	0	0								0	0													0	0													0	0
0	0	0	0	0		siNT101						0	0													0	0													0	0
0	1051.45	18991.1	0	0								0	0							siFw5-1118	1	9	220.222	1982	224	1982	1051.45	1	2784	103.395	287853	100	287853	siFw5-2137	1	118	253.025	29857	229	29857	18991.1	3	2112	92.084	194482	90	194482
0	2583.1	10421.1	-648.053	617.37								0	0								2	20	232.55	4651	230	4651	2583.1			103.395					2	58	271.759	15762	268	15762	10421.1			92.084				siFw5-3154	1
0	734.235	0	0	0		siNT102						0	0								3	7	208.286	1458	204	1458	734.235			103.395										0	0
0	0	0	0	0								0	0													0	0													0	0
0	0	0	2145.09	0								0	0													0	0													0	0							siFw5-3155	1
0	0	837.328	0	0								0	0													0	0							siFw5-2138	1	7	205.714	1440	203	1440	837.328	4	1444	86.096	124322	85	124322
0	2514.92	4806.02	0	0								0	0							siFw5-1119	1	17	225.882	3840	224	3840	2514.92	4	3132	77.946	244128	77	244128		2	31	241.129	7475	237	7475	4806.02			86.096
0	1990.76	1421.04	0	0								0	0								2	14	220.143	3082	219	3082	1990.76			77.946					3	10	228.2	2282	228	2282	1421.04			86.096
0	0	0	0	0		siNT103						0	0													0	0													0	0
0	0	0	16651.3	0								0	0													0	0													0	0							siFw5-3156	1
0	0	0	16406.4	0								0	0													0	0													0	0								2
0	14364.4	8585.3	19181.5	0								0	0							siFw5-1120	1	67	300.731	20149	305	20149	14364.4	3	1496	86.338	129161	85	129161	siFw5-2139	1	42	284.381	11944	284	11944	8585.3	2	2392	79.969	191285	79	191285		3
0	10470.4	0	7790.6	0								0	0								2	55	276.709	15219	255	15219	10470.4			86.338										0	0								4
0	0	0	16297.7	0								0	0													0	0													0	0								5
0	0	0	0	0								0	0													0	0													0	0
0	0	0	0	0								0	0													0	0													0	0
4059.86	0	6736.76	0	0		siNT104	1	32	224.594	7187	220	7187	4059.86	3	2392	97.723	233754	96	233754							0	0							siFw5-2140	1	38	262.421	9972	259	9972	6736.76	4	1600	85.138	136221	84	136221
4585.97	10174.9	1218.9	0	0			2	36	225.111	8104	223	8104	4585.97			97.723				siFw5-1121	1	51	279.529	14256	275	14256	10174.9	2	2500	80.022	200056	78	200056		2	8	237.5	1900	250	1900	1218.9			85.138				siFw5-3157
0	0	1307.62	0	0								0	0													0	0								3	10	215.9	2159	215	2159	1307.62			85.138
0	0	0	0	0								0	0													0	0													0	0
0	0	0	0	0								0	0													0	0													0	0
7800.77	0	0	22517.7	0		siNT105	1	43	263.488	11330	260	11330	7800.77	2	2200	82.075	180564	80	180564							0	0													0	0							siFw5-3158	1
0	2666.86	0	9205.84	0								0	0							siFw5-1122	1	17	236.294	4017	231	4017	2666.86	5	1020	79.42	81008	77	81008							0	0								2
0	10417.9	10690.6	0	0								0	0								2	55	268.836	14786	267	14786	10417.9			79.42				siFw5-2141	1	56	278.518	15597	284	15597	10690.6	2	2116	87.615	185393	86	185393
0	4094.08	0	0	0								0	0								3	26	236.885	6159	233	6159	4094.08			79.42										0	0
9112.21	1660.38	0	0	0		siNT106	1	46	280.957	12924	276	12924	9112.21	2	1368	82.865	113360	82	113360		4	11	230.364	2534	231	2534	1660.38			79.42										0	0
0	0	0	0	0								0	0													0	0													0	0
0	0	0	21726.5	0								0	0													0	0													0	0							siFw5-3159	1
0	1382.58	3244.68	31052.2	0								0	0							siFw5-1123	1	10	214	2140	213	2140	1382.58	2	2024	75.742	153301	74	153301	siFw5-2142	1	20	240.85	4817	234	4817	3244.68	4	2496	78.616	196225	78	196225		2
1429.23	0	2881.3	622.075	0		siNT107	1	11	212.636	2339	211	2339	1429.23	2	2200	82.706	181953	81	181953							0	0								2	19	230.263	4375	234	4375	2881.3			78.616					3
0	0	1246.46	4940.42	0								0	0													0	0								3	9	217.111	1954	218	1954	1246.46			78.616					4
0	0	0	0	0								0	0													0	0													0	0
0	0	0	0	0								0	0													0	0													0	0
0	19136.2	1898.8	0	0								0	0							siFw5-1124	1	111	251.901	27961	232	27961	19136.2	6	1440	79.503	114484	78	114484	siFw5-2143	1	15	218.467	3277	217	3277	1898.8	5	2200	91.88	202135	91	202135
4213.04	2172.46	838.72	2451.93	0		siNT108	1	34	225.853	7679	221	7679	4213.04	2	2024	101.94	206327	100	206327		2	13	246.615	3206	239	3206	2172.46			79.503					2	6	231.667	1390	231	1390	838.72			91.88				siFw5-3160	1
0	11289.3	10428.6	7828.83	0								0	0								3	55	284.764	15662	288	15662	11289.3			79.503					3	63	257.413	16217	252	16217	10428.6			91.88					2
0	1070.48	4282.6	12144.5	0								0	0								4	7	232.429	1627	228	1627	1070.48			79.503					4	30	234.633	7039	227	7039	4282.6			91.88					3
0	2757.94	0	0	0								0	0								5	20	217.4	4348	214	4348	2757.94			79.503										0	0
0	0	0	34307.6	0								0	0													0	0													0	0							siFw5-3161	1
0	0	0	0	0								0	0													0	0													0	0
0	18797.2	26723.9	0	0								0	0							siFw5-1125	1	115	283.209	32569	253	32569	18797.2	2	728	119.755	87182	117	87182	siFw5-2144	1	130	305.931	39771	284	39771	26723.9	3	1444	100.362	144923	98	144923
0	0	16737.7	0	0								0	0							siFw5-1126						0	0								2	92	282.293	25971	258	25971	16737.7			100.362
0	0	0	0	0								0	0							siFw5-1127						0	0													0	0
2213.69	0	0	0	0		siNT109	1	13	249.385	3242	244	3242	2213.69	3	2112	79.101	167062	78	167062							0	0													0	0
645.495	0	0	979.077	0			2	5	208.2	1041	207	1041	645.495			79.101										0	0													0	0							siFw5-3162	1
0	0	0	875.077	0								0	0													0	0													0	0								2
0			0	0								0	0
0			0	0								0	0
0			0	0								0	0
3420.16			0	0		siNT110	1	27	231.407	6248	222	6248	3420.16	2	2268	104.735	237539	100	237539
0			1367.54	0								0	0																																			siFw5-3163	1
0			3077.13									0	0																																				2
0			0									0	0
0												0	0
0												0	0
0												0	0
0												0	0
						siNT														siFw5-1														siFw5-2														siFw5-3
						3rd Exp														3rd Exp														3rd Exp														3rd Exp
16794.7	1049.94	4800.22	2973.38			siNT1	1	86	300.512	25844	299	25844	16794.7	2	2116	105.224	222653	105	222653	siFw123	1	9	208	1872	208	1872	1049.94	2	952	91.34	86956	90	86956	siFw242	1	35	239.457	8381	236	8381	4800.22	3	1936	102.308	198068	101	198068	siFw371	1
0	0	1727.69	0									0	0													0	0								2	14	225.714	3160	224	3160	1727.69
0	0	0	0									0	0													0	0													0	0
0	0	0	0									0	0													0	0													0	0
0	0	0	0									0	0													0	0													0	0
2085.33	0	0	0			siNT2	1	10	212.5	2125	213	3125	2085.33	37	2604	103.967	270731	102	270731							0	0													0	0
0	13600.3	0	0									0	0							siFw124	1	76	263.408	20019	248	20019	13600.3	2	2600	84.457	219589	83	219589							0	0
0	0	738.552	0									0	0													0	0							siFw243	1	6	215.5	1293	212	1293	738.552	2	784	92.408	72448	92	72448	siFw372
0	0	0	0									0	0													0	0													0	0
0	0	0	0									0	0													0	0													0	0
0	5094.2	0	0									0	0							siFw125	1	31	247.613	7676	234	7676	5094.2	2	2484	83.284	206878	82	206878							0	0							siFw373
1086.56	0	0	0			siNT3	1	10	208.6	2086	206	2086	1086.56	2	3240	99.944	323819	97	323819							0	0							siFw244							0
0	0	0	0									0	0													0	0														0
0	0	0	0									0	0													0	0														0
0	0	0	0									0	0													0	0														0
0	0	1848.16	0									0	0													0	0							siFw245	1	15	214.267	3214	211	3214	1848.16	2	1224	91.056	111453	90	111453
2817.09	5309.7	0	2408.5			siNT4	1	19	236.895	4501	240	4501	2817.09	3	3016	88.627	267298	87	267298	siFw126	1	30	255.7	7671	259	7671	5309.7	1	4480	78.71	352620	78	352620							0	0							siFw374	1
1047.98	1332.9	0	19226.1				2	8	219.625	1757	223	1757	1047.98								2	10	212	2120	214	2120	1332.9													0	0								2
0	0	0	0									0	0													0	0													0	0
0	0	0	0									0	0													0	0													0	0
0	0	5119.29	0									0	0													0	0							siFw246	1	42	241.881	10159	239	10159	5119.29	2	840	119.993	100794	116	100794
0	0	0	0									0	0													0	0													0	0
16260.7	0	0	687.375			siNT5	1	92	293.25	26979	291	26979	16260.7	2	1748	116.503	203648	115	203648							0	0													0	0							siFw375	1
0	1060.28	0	0									0	0							siFw127	1	7	224.857	1574	228	1574	1060.28	2	3200	73.388	234840	73	234840							0	0
0	0	0	0									0	0													0	0							siFw247						0	0
0	0	0	0			siNT6						0	0													0	0													0	0
0	0	0	0									0	0													0	0													0	0
0	0	0	1662.35									0	0													0	0													0	0							siFw376	1
0	0	0	0									0	0													0	0													0	0
0	7051.98	0	0			siNT7						0	0							siFw128	1	48	240.708	11554	238	11554	7051.98	4	1440	93.792	135061	92	135061							0	0
0	10943.5	76419.7	0									0	0								2	65	262.154	17040	252	17040	10943.5							siFw248	1	251	393.474	98762	293	98762	76419.7	3	1080	89.013	96134	87	96134
0	6647.32	2254.78	0									0	0								3	40	259.975	10399	249	10399	6647.32								2	17	221.647	3768	220	3768	2254.78
0	0	0	38026.9			siNT8	one excluded due to background					0	0													0	0													0	0							siFw377	1
0	0	0	1037.29									0	0													0	0													0	0								2
0	0	0	0									0	0													0	0													0	0
0	0	11720.6	0									0	0													0	0							siFw249	1	74	269.662	19955	262	19955	11720.6	2	768	111.275	85459	110	85459
0	11072.3	0	0			siNT9						0	0							siFw129	1	59	285.814	16863	272	16863	11072.3	4	2400	98.147	235554	96	235554							0	0
0	1552.09	0	0									0	0								2	13	217.538	2828	215	2828	1552.09													0	0
0	9873.33	0	0									0	0								3	59	265.492	15664	258	15664	9873.33													0	0
0	0	0	2442.62			siNT10						0	0													0	0													0	0							siFw378	1
0	0	0	10262.7									0	0													0	0													0	0								2
0	3595.89	30485.6	21962.5									0	0							siFw130	1	22	245.955	5411	245	5411	3595.89	1	3074	82.505	253621	81	253621	siFw250	1	213	273.263	58205	242	58205	30485.6	2	1600	130.138	208221	129	208221		3
0	10614.2	0	913.616									0	0								2	61	256.508	15647	249	15647	10614.2														0								4
0	6948.79	0	0			siNT11						0	0								3	42	247.952	10414	247	10414	6948.79														0
0	0	0	0									0	0													0	0														0
0	0	772.876	0									0	0													0	0							siFw251	1	6	217.167	1303	218	1303	772.876	2	720	88.354	63615	87	63615
0	0	0	0									0	0													0	0													0	0							siFw379
1993.18	14411.4	0	0			siNT12	1	16	216.625	3466	217	3466	1993.18	2	2800	92.051	257742	90	257742	siFw131	1	67	325.03	21777	330	21777	14411.4	2	1596	109.935	175456	107	175456							0	0
0	25799.2	0	0				one excluded due to background					0	0								2	157	274.261	43059	239	43059	25799.2													0	0
0	0	0	0									0	0													0	0							siFw252						0	0
11234.9	0	0	0			siNT13	1	78	275.821	21514	270	21514	11234.9	2	1840	131.783	242480	129	242480							0	0													0	0
0	0	0	33713.4									0	0							siFw132							0													0	0							siFw380	1
0	0	0	3488.2									0	0														0													0	0								2
0	0	2675.66	0									0	0														0							siFw253	1	19	223.842	4253	222	4253	2675.66	2	5096	83.018	423060	82	423060
0	0	0	0			siNT14						0	0														0													0	0
0	0	0	0									0	0														0													0	0
0	3882.2	0	0									0	0							siFw133	1	33	230.152	7595	222	7595	3882.2	3	5180	112.509	582798	111	582798							0	0							siFw381
0	19419.4	0	0									0	0								2	119	275.697	32808	261	32808	19419.4							siFw254						0	0
0	0	0	0									0	0													0	0													0	0
0	0	0	0									0	0													0	0													0	0
1197.4	0	0	0			siNT15	1	9	215.444	1939	221	1939	1197.4	2	3328	82.4	274228	82	274228							0	0							siFw255						0	0
0	4532.2	0	3151.05									0	0							siFw134	1	40	226.175	9047	224	9047	4532.2	3	2808	112.87	316939	111	316939							0	0							siFw382	1
0	580.78	1578.1	0									0	0								2	6	209.667	1258	209	1258	580.78							siFw256	2	12	230.667	2768	234	2768	1578.1	3	2024	99.158	200696	99	200696
0	0	0	0									0	0													0	0													0	0
0	0	0	0									0	0													0	0								one excluded due to background					0	0
0	0	11740	0			siNT16						0	0													0	0							siFw257	1	71	255.62	18149	246	18149	11740	2	4160	90.268	375515	89	375515
0	0	0	0									0	0													0	0													0	0
0	0	0	0									0	0													0	0													0	0
0	4434.23	0	27906.5									0	0							siFw135	1	34	244.618	8317	241	8317	4434.23	7	2024	114.199	231139	112	231139	siFw258						0	0							siFw383	1
0	13054.3	0	0									0	0								2	69	303.391	20934	288	20934	13054.3													0	0			99.7263
0	2325.42	0	0									0	0								3	18	243.389	4381	236	4381	2325.42													0	0
0	15686.7	0	0									0	0								4	92	284.707	26193	280	26193	15686.7													0	0							siFw384
0	48449.5	0	0			siNT17						0	0								5	329	261.462	86021	228	86021	48449.5							siFw259						0	0
0	22492.3	0	0									0	0								6	124	295.589	36653	258	36653	22492.3													0	0
0	0	0	0									0	0													0	0													0	0
0	0	0	0									0	0													0	0													0	0							siFw385
0	0	0	0									0	0													0	0													0	0
0	0	0	0			siNT18						0	0													0	0													0	0
0	3173.38	0	0									0	0							siFw136	1	31	222.516	6898	219	6898	3173.38	2	1900	120.149	228284	117	228284							0	0
0	0	0	1523.84									0	0													0	0							siFw260						0	0							siFw386	1
0	0	0	0									0	0													0	0													0	0
0	1844.44	0	0									0	0							siFw137	1	14	225.571	3158	231	3158	1844.44	3	2688	93.826	252205	92	252205							0	0
0	863.218	0	0									0	0								2	7	217.143	1520	216	1520	863.218													0	0
0	0	1331.3	0									0	0													0	0							siFw261	1	10	222.4	2224	228	2224	1331.3	2	1216	89.27	108552	89	108552
0	9253.73	0	0									0	0							siFw138	1	56	274.107	15350	277	15350	9253.73	2	1360	108.862	148053	106	148053							0	0							siFw387
0	0	0	0									0	0													0	0													0	0
0	0	0	0									0	0													0	0													0	0
0	0	0	0			siNT19						0	0													0	0													0	0
0	0	0	0									0	0													0	0							siFw262						0	0							siFw388
0	0	0	0									0	0													0	0													0	0
0	20967.3	0	0									0	0							siFw139	1	102	299.608	30560	257	30560	20967.3	5	1656	94.046	155741	92	155741							0	0
0	9580.06	0	0									0	0								2	64	243.734	15599	245	15599	9580.06							siFw263						0	0
0	6193.02	0	0									0	0								3	43	238.07	10237	236	10237	6193.02													0	0							siFw389
0	0	0	0									0	0													0	0			97.0012										0	0
0	0	0	0									0	0													0	0													0	0
0	0	0	0			siNT20						0	0													0	0													0	0
0	0	0	0									0	0													0	0							siFw264						0	0							siFw390
0	0	0	0									0	0							siFw140						0	0													0	0
0	0	0	0									0	0							siFw141						0	0													0	0
2699.86	0	0	0			siNT21	1	19	229.474	4360	223	4360	2699.86	2	2880	87.376	251644	86	251644							0	0							siFw265						0	0
0	0	0										0	0													0	0													0	0
0	0	0										0	0													0	0													0	0
0												0	0
0												0	0
880.532	3367.09	1983.28	5063.16	179.972	average
3818.17	6741.27	6788.18	14347.2	1255.41	stdev
	3.72075e-08	0.0122162	3.13186e-06	0.0027344	students ttest
[truncated: 26 more columns]
