# Supplementary material for: SCFFbxw5 targets kinesin‐13 proteins to facilitate ciliogenesis
Source: EMBO J. 2021 Aug 9;40(18):e107735. doi: 10.15252/embj.2021107735 (PMC8441365; doi:10.15252/embj.2021107735)
Supplement: Supplementary file 12 — Source Data for Figure 4 [file EMBJ-40-e107735-s010.zip › Source Data for Figure 4b.xlsx]

## Sheet: Fig 4B
	1st	2nd	3rd	4th	average	stdev	student's (same as Welch's)
asynch (NT)	1	1	1	1	1	3.84643e-09
asynch (siFw5)	1.45274	1.17154	1.78963	1.7572	1.54278	0.290309	0.0333606
HU (NT)	1	1	1	1	1	7.68924e-09
HU (siFw5)	1.52382	0.995629	1.34198	1.65349	1.37873	0.285578	0.0768365
Noc (NT)	1	1	1	1	1	1.90991e-09
Noc (siFw5)	2.08891	2.23522	2.03117	1.51633	1.96791	0.313061	0.00851759
RO (NT)	1	1	1	1	1	6.00364e-09
RO (siFw5)	1.50505	1.75057	1.71332	2.29626	1.8163	0.337717	0.0168784
w/o serum (NT)	1	1	1	1	1	4.82933e-08
w/o serum (siFw5)	3.74153	4.14992	4.43306	4.04596	4.09262	0.285553	0.000215349
1st	MCAK	Uba2	ratio	normalised
asynch (NT)	3196.5	7633.63	0.418739	1
asynch (siFw5)	5737.9	9432.37	0.608321	1.45274
HU (NT)	6195.07	11429.7	0.542014	1
HU (siFw5)	6230.95	7544.12	0.825934	1.52382
RO (NT)	2730.96	7653.32	0.356834	1
RO (siFw5)	3640.81	6779.23	0.537054	1.50505
Noc (NT)	17297.1	9506.73	1.81946	1
Noc (siFw5)	35610.1	9369.37	3.80069	2.08891
w/o serum (NT)	297.192	8044.37	0.0369441	1
w/o serum (siFw5)	1597.55	11557.4	0.138228	3.74153
2nd	MCAK	Uba2	ratio	normalised
asynch (NT)	7340.17	10277.3	0.714212	1
asynch (siFw5)	8397.24	10035.8	0.836726	1.17154
HU (NT)	9220.6	14105	0.65371	1
HU (siFw5)	8688.02	13348.7	0.650852	0.995629
Noc (NT)	22830.8	14052.6	1.62467	1
Noc (siFw5)	34491.4	9497.88	3.63148	2.23522
RO (NT)	4988.61	12256.2	0.407028	1
RO (siFw5)	8933.12	12537.2	0.712529	1.75057
w/o serum (NT)	4008.54	10391.8	0.385741	1
w/o serum (siFw5)	18388.2	11486.9	1.60079	4.14992
3rd	MCAK	Uba2	ratio	normalised
asynch (NT)	5559.9	29535.3	0.188246	1
asynch (siFw5)	6634.63	19693.7	0.336891	1.78963
HU (NT)	13038.8	22818.6	0.571412	1
HU (siFw5)	15151.1	19758.2	0.766825	1.34198
Noc (NT)	5263.61	18235.3	0.288649	1
Noc (siFw5)	9441.65	16103.9	0.586294	2.03117
RO (NT)	24489	15581.6	1.57166	1
RO (siFw5)	35363.2	13132.7	2.69275	1.71332
w/o serum (NT)	6922.15	11149.7	0.62084	1
w/o serum (siFw5)	9056.9	3290.76	2.75222	4.43306
4th	MCAK	Uba2	ratio	normalised
NT (asy)	6648.39	20467.5	0.324826	1
Fw5 (asy)	10514.4	18421	0.570783	1.7572
NT (ser)	670.021	11438.1	0.058578	1
Fw5 (ser)	2854.52	12044.2	0.237004	4.04596
NT (HU)	4143.07	14264.4	0.290449	1
Fw5 (HU)	7099.22	14782.1	0.480256	1.65349
NT (RO)	3386.71	13292.2	0.25479	1
Fw5 (RO)	7591.46	12975.5	0.585062	2.29626
NT (Noc)	29540.3	15005	1.9687	1
Fw5 (Noc)	33637.6	11268.2	2.98519	1.51633
