# Supplementary material for: SCFFbxw5 targets kinesin‐13 proteins to facilitate ciliogenesis
Source: EMBO J. 2021 Aug 9;40(18):e107735. doi: 10.15252/embj.2021107735 (PMC8441365; doi:10.15252/embj.2021107735)
Supplement: Supplementary file 13 — Source Data for Figure 5 [file EMBJ-40-e107735-s003.zip]

Archive with 11 entries (10 files):
- Source Data for Figure 5.pdf
- __MACOSX/
- __MACOSX/._Source Data for Figure 5.pdf
- Source Data for Figure 5D.xlsx
- __MACOSX/._Source Data for Figure 5D.xlsx
- Source Data for Figure 5C.xlsx
- __MACOSX/._Source Data for Figure 5C.xlsx
- Source Data for Figure 5B.xlsx
- __MACOSX/._Source Data for Figure 5B.xlsx
- Source Data for Figure 5A.xlsx
- __MACOSX/._Source Data for Figure 5A.xlsx
