# Supplementary material for: SCFFbxw5 targets kinesin‐13 proteins to facilitate ciliogenesis
Source: EMBO J. 2021 Aug 9;40(18):e107735. doi: 10.15252/embj.2021107735 (PMC8441365; doi:10.15252/embj.2021107735)
Supplement: Supplementary file 13 — Source Data for Figure 5 [file EMBJ-40-e107735-s003.zip › Source Data for Figure 5D.xlsx]

## Sheet: Fig 5D
							1st Experiment	gaussian blur 2 - 3, 25 threshold, analyzed min 2pixel																									2nd Experiment	gaussian blur 2 - 3, 25 threshold, analyzed min 2pixel
All 3 experiments after background subtraction							2h shake off										background mean (1976 area 50r circle)				raw						after background						2h shake off										background mean (1976 area 50r circle)				raw
2h	20h DMSO	20h Apcin	proTAME	Apcin & proTAME			#image		area	mean	stdev	min	max	IntDen	RawIntDen		82.3333				2h	20h DMSO	20h Apcin	proTAME	Apcin & proTAME		2h	20h DMSO	20h Apcin	proTAME	Apcin & proTAME		#image		area	mean	stdev	min	max	IntDen	RawIntDen		62.5				2h	20h DMSO	20h Apcin
22159.3	543.5	6103.33	6158	7204.4			1	1	47	1099	108	910	1289	26029	26029		81				26029	669	7493	7297	8576		22159.3	543.5	6103.33	6158	7204.4		1	1	33	469	53	381	579	15467	15467	1	62				15467	9561	31926
28405.7	35537.5	10406.3	58637	18282.6				3	52	1225	115	1038	1521	32687	32687						32687	38926	12554	63394	21483		28405.7	35537.5	10406.3	58637	18282.6			2	14	470	46	404	538	6574	6574	2	62				6574	502	20113
34423	0	7620.5	18053	9645.4				5	66	1199	118	982	1428	39857	39857						39857	0	9326	20331	11779		34423	0	7620.5	18053	9645.4			3	14	406	24	375	455	5688	5688	3	63				5688	3276	15376
13651	0	7177.67	47995	7304.8				7	27	588	63	490	707	15874	15874						15874	0	8820	52283	8905		13651	0	7177.67	47995	7304.8			4	42	565	75	461	768	23717	23717	4	63				23717	0	11714
24076.7	0	8420.33	47666	17898				8	43	642	106	496	880	27617	27617						27617	0	10189	51753	20946		24076.7	0	8420.33	47666	17898			5	42	620	92	505	836	26050	26050	5	61				26050	0	8219
33879	0	827.5	43392	15293.6				9	54	710	101	540	895	38325	38325						38325	0	1017	47077	17732		33879	0	827.5	43392	15293.6			6	15	496	42	436	550	7439	7439	6	64				7439	0	5093
29114	0	9239.17	39650	21978				10	45	1460	127	1257	1688	32819	32819						32819	0	11071	43134	25407		29114	0	9239.17	39650	21978			7	10	402	27	359	437	4023	4023	7	63				4023	0	4169
38277	0	0	48213	16421.6				12	48	880	87	741	1098	42229	42229						42229	0	0	51764	19241		38277	0	0	48213	16421.6		2	1	27	438	39	368	509	11820	11820	8	62				11820	0	11486
34628.3	0	0	62559	8703.6				13	44	869	74	760	1046	38251	38251						38251	0	0	66780	10380		34628.3	0	0	62559	8703.6			2	47	532	73	412	703	25002	25002						25002	0	0
28370	0	0	66393	4815.6				14	51	639	73	538	813	32569	32569						32569	0	0	71217	5730		28370	0	0	66393	4815.6			3	18	418	27	360	482	7524	7524						7524	0	0
25498.3	0	0	47177	16560.6				15	44	662	117	478	882	29121	29121						29121	0	0	49723	19380		25498.3	0	0	47177	16560.6			4	27	423	30	357	480	11431	11431						11431	0	0
42908	0	0	0	9302.4				16	60	797	178	501	1265	47848	47848						47848	0	0	0	11055		42908	0	0	0	9302.4			5	63	907	146	703	1304	57151	57151						57151	0	9972
11474.3	0	2785.83	0	0			2	1	26	524	21	486	562	13615	13615		83				13615	0	3607	0	0		11474.3	0	2785.83	0	0			6	55	792	112	644	1055	43555	43555						43555	0	5627
94022.7	0	12916.3	94322	37619.2				2	103	995	115	746	1214	102503	102503						102503	0	15443	99414	42115		94022.7	0	12916.3	94322	37619.2			7	2	470	1	469	470	939	939						939	0	3423
24560.3	0	6015.5	63791	43624.2				3	47	605	32	517	674	28430	28430						28430	0	7342	68548	48120		24560.3	0	6015.5	63791	43624.2		3	1	11	469	23	432	509	5160	5160						5160	5640	7625
30260	0	8854.83	24396	27749.8				4	57	613	134	395	941	34953	34953						34953	0	10813	26942	30874		30260	0	8854.83	24396	27749.8			2	16	480	33	426	540	7673	7673						7673	0	11020
10896.3	0	3972.17	28175	16964.6				5	26	501	58	418	613	13037	13037						13037	0	5046	30721	20165		10896.3	0	3972.17	28175	16964.6			3	16	468	20	437	503	7483	7483						7483	0	3104
61826.7	0	16101.3	58966	56063.8				6	67	1005	155	790	1365	67343	67343						67343	0	18628	62919	60712		61826.7	0	16101.3	58966	56063.8			4	14	447	30	394	497	6262	6262						6262	0	2745
30437.3	0	3691.33	10703	48760.2				7	53	657	99	475	877	34801	34801						34801	0	4702	11775	53637		30437.3	0	3691.33	10703	48760.2			5	14	428	26	371	466	5993	5993						5993	0	4906
37502.3	0	4843.67	0	20622.2				8	53	790	100	609	978	41866	41866						41866	0	6107	0	23975		37502.3	0	4843.67	0	20622.2			6	6	357	24	333	397	2143	2143						2143	0	7098
31802.7	0	6165.5	0	48278.6				9	40	877	42	797	976	35096	35096						35096	0	7113	0	53003		31802.7	0	6165.5	0	48278.6			7	16	729	43	652	790	5821	5821						5821	0	10326
29320.7	0	30717.2	0	66949.2				10	46	720	137	542	988	33108	33108						33108	0	34444	0	72588		29320.7	0	30717.2	0	66949.2		4	1	65	653	109	482	907	42428	42428						42428	0	8669
32132	0	6270.5	30639	18279.4				11	51	712	93	560	894	36331	36331						36331	0	7597	33520	21175		32132	0	6270.5	30639	18279.4			2	49	605	64	468	749	29668	29668						29668	0	10595
27062.7	0	8127.17	36868	24517				12	43	712	99	553	881	30603	30603						30603	0	9959	39950	27565		27062.7	0	8127.17	36868	24517			3	32	492	46	409	581	15741	15741						15741	0	5982
7160.33	0	897.333	39845	10420				13	26	358	43	286	433	9301	9301						9301	0	1150	43061	12325		7160.33	0	897.333	39845	10420			4	47	538	62	403	660	25286	25286						25286	0	10236
21897	0	2589	28745	37083.2				14	39	644	102	485	885	25108	25108						25108	0	3347	30822	40817		21897	0	2589	28745	37083.2			5	54	633	91	483	842	34201	34201						34201	0	7441
25253.3	1622	4353	43937	67054.4				15	47	620	79	506	800	29123	29123						29123	2124	5490	47153	72236		25253.3	1622	4353	43937	67054.4		5	1	29	445	42	357	523	12907	12907						12907	0	19241
65848.7	2060.25	3347	0	25602.8				16	76	949	146	644	1360	72106	72106						72106	2625	4105	0	28346		65848.7	2060.25	3347	0	25602.8			2	23	403	34	338	472	9269	9269						9269	0	4629
23167	0	776.5	1178	14950.8				17	30	855	40	759	912	25637	25637						25637	0	966	1312	18075		23167	0	776.5	1178	14950.8			3	36	607	40	555	704	21849	21849						21849	0	22036
19149.7	0	20689.3	22168	22027.6			3	1	40	561	52	459	652	22443	22443		83				22443	0	23595	24513	24847		19149.7	0	20689.3	22168	22027.6			4	24	507	43	440	595	12173	12173						12173	0	5137
34444	0	4840	101678	45118.2				2	63	629	69	522	821	39631	39631						39631	0	5977	107105	49614		34444	0	4840	101678	45118.2			5	30	480	58	372	588	14386	14386						14386	703	0
27663	0	11982.7	93502	11630				3	54	595	74	471	752	32109	32109						32109	0	14383	98996	13535		27663	0	11982.7	93502	11630			6	42	540	73	413	713	22668	22668						22668	14558	0
15720.3	0	0	63923	39466.6				4	35	531	46	447	615	18602	18602						18602	0	0	68546	43429		15720.3	0	0	63923	39466.6			7	6	357	15	339	376	2143	2143						2143	0	0
16314.7	0	0	31207	13299.6				5	34	562	88	449	763	19114	19114						19114	0	0	34356	14976		16314.7	0	0	31207	13299.6			8	14	398	39	333	454	5579	5579						5579	0	12200
17760	0	0	47894	23383.6				6	36	576	51	484	695	20724	20724						20724	0	0	51780	26203		17760	0	0	47894	23383.6			9	40	503	26	428	561	20120	20120						20120	0	19452
11368.7	0	0	21276	61896.6				7	28	488	30	434	547	13674	13674						13674	0	0	23889	66621		11368.7	0	0	21276	61896.6			10	3	379	27	350	403	1138	1138						1138	0	20813
18518.7	0	3510.33	34271	0				8	37	583	42	506	670	21565	21565						21565	0	4521	37621	0		18518.7	0	3510.33	34271	0		6	1	56	617	82	466	788	34548	34548						34548	0	11094
28191.3	0	27083.5	66950	15503.4				9	53	614	84	490	836	32555	32555						32555	0	30684	72042	17637		28191.3	0	27083.5	66950	15503.4			2	14	444	15	417	472	6217	6217						6217	0	2971
43154	0	8649.67	49499	47418				10	57	839	148	650	1222	47847	47847						47847	0	10671	53318	51609		43154	0	8649.67	49499	47418		7	1	53	523	57	413	668	27723	27723						27723	0	23228
19583.7	0	4893.83	5695	40383.2				11	43	538	40	464	625	23124	23124						23124	0	6094	6566	44498		19583.7	0	4893.83	5695	40383.2			2	53	667	168	444	1047	35352	35352						35352	0	15109
36745.7	0	13596	10809	65464.8				12	55	750	130	539	1044	41274	41274						41274	0	15870	12082	70494		36745.7	0	13596	10809	65464.8			3	14	364	31	307	405	5096	5096						5096	0	5283
27276	0	1660.67	95768	56288.8				13	51	617	101	482	878	31475	31475						31475	0	2166	102200	61318		27276	0	1660.67	95768	56288.8			4	48	717	131	492	1020	34403	34403						34403	0	7032
29764.7	0	8409.17	76634	52420				14	55	624	111	464	849	34293	34293						34293	0	10241	81659	57373		29764.7	0	8409.17	76634	52420		8	1	55	607	99	438	871	33387	33387						33387	0	5984
25497	0	19504.5	26736	51539.8				15	48	614	75	503	805	29449	29449						29449	0	22726	29617	56188		25497	0	19504.5	26736	51539.8			2	65	691	102	502	886	44942	44942						44942	0	6548
30952	0	1175	25985	34316.4				16	51	689	83	573	879	35151	35151						35151	0	1554	28665	37974		30952	0	1175	25985	34316.4			3	7	410	21	366	429	2871	2871						2871	0	8356
28069.3	0	0	16936	87378.4				17	41	767	114	594	997	31445	31445						31445	0	0	18611	93322		28069.3	0	0	16936	87378.4			4	4	298	10	286	309	1194	1194						1194	0	3395
37347.7	10318.8	0	0	46553				18	61	695	79	559	905	42370	42370						42370	12013	0	0	51125		37347.7	10318.8	0	0	46553			5	19	479	65	369	580	9105	9105						9105	0	19438
45138	0	0		57035.2				19	63	799	165	578	1129	50325	50325						50325	0	0		61912		45138	0	0		57035.2			6	40	586	84	440	771	23426	23426						23426	0	830
23535	0	0		96056.8				20	45	605	54	514	732	27240	27240						27240	0	0		101467		23535	0	0		96056.8			7	50	563	58	465	679	28127	28127						28127	0	0
34802.7	0	2043.5		38803.6				21	64	626	70	515	842	40072	40072						40072	0	2612		42766		34802.7	0	2043.5		38803.6																	0	0
17524.3	0	1976.33		42598.8				22	35	583	54	502	685	20406	20406						20406	0	2608		46485		17524.3	0	1976.33		42598.8																	0	0
16002.3	0	17379		37935				23	41	473	99	338	678	19378	19378						19378	0	20411		41364		16002.3	0	17379		37935																	0	0
	0	12523.5		41872.8																		0	14987		46140			0	12523.5		41872.8																	6020	0
	0	5102.83		54081.8																		0	6303		58349			0	5102.83		54081.8																	0
	0	6900.5		31088.2																		0	8606		34441			0	6900.5		31088.2																	0
	0	0		1701.2																		0	0		2006			0	0		1701.2																	0
	0	0		23618.8			20h DMSO															0	0		27124			0	0		23618.8		20h DMSO															0
	0			60744			#image		area	mean	stdev	min	max	IntDen	RawIntDen		62.75					0			66078			0			60744		#image										58.4					0
	0						1	1	2	334	15	324	345	669	669		63					0						0					1	1	30	319	27	269	364	9561	9561	1	58					0
	0							2	54	721	150	459	1061	38926	38926							0						0						2	2	251	13	242	260	502	502	2	58					0
	0														0							0						0						3	12	273	32	218	315	3276	3276	3	58
	0														0							0						0													0	4	58
															0																										0	5	60
13404.5	7809	28263.8	41605.6	37459.6											0																										0
5699	385.2	17350.2	79522.6	5921.8											0																										0
4813	2575.2	13063	31284.9	25839.6											0																										0
21092	0	9593.75	39319.2	0											0																										0
23425	0	6548.5	53237.4	30274											0																										0
6501.5	0	4129.25	37298.2	8295											0																										0
3398	0	3333.75	4783.62	30414.2											0																										0
10132.5	0	9751.25	0	0											0																										0
22064.5	0	0	0	19683.4											0																										0
6399	0	0	77817.9	93905.6											0																		2	1	19	297	34	253	362	5640	5640
9743.5	0	0	8212.75	74185.4											0																										0
53213.5	0	8622.75	8471.62	54173.6											0																										0
40117.5	0	4342	39776.4	35945.2											0																										0
814	0	2652	0	173961											0																										0
4472.5	4530.4	6083	0	2688.2											0																										0
6673	0	9028.25	0	0											0																										0
6483	0	2461.5	37383.4	5113.4											0																										0
5387	0	2102.5	60771.2	17026.8											0																										0
5118	0	3878	99099.4	0											0																										0
1768	0	5556	0	0											0																										0
4821	0	8462.75	0	19517											0																										0
38365.5	0	7127	49248.2	26064.4			2	1	8	266	22	227	295	2124	2124		62																								0
26605.5	0	8731.75	116500	18699.4				2	9	292	19	268	330	2625	2625																										0
13741	0	4761.25	26120.5	31067											0																										0
22348.5	0	8629.75	156549	69115											0																										0
30826	0	5963.25	16650.2	13693											0																		3	1	3	234	11	226	247	703	703
11094.5	0	16478.2	33174.2	0											0																			2	33	441	45	325	517	14558	14558
7831.5	0	3858	25781.5	0											0																										0
19599	0	19787.2	15933.6	1137.6											0																										0
10673	0	4430.25	0	13253.2											0																										0
12511	527.8	0	23623.5	70266.4											0																										0
20043	12630.8	0	2012.5	0											0																										0
1768	0	0	55652.1	28035.2											0																										0
4704	0	10015.5	70259.2	45561.6											0																										0
17620	0	16946.2	0	0											0																										0
950.5	0	17857.5	0	0											0																										0
31048	0	9102.25	21283.5	3033.8											0																										0
5342	0	2328.5	17350.4	171081											0																										0
24410.5	0	19694.2	33786.8	39341.4											0																										0
32039.5	0	12667.5	37443.6	9398.8											0																										0
4221	0	4319.25	14666	0											0																										0
31403	0	5618.5	77477.6	0			3	1	27	445	57	342	590	12013	12013		63																								0
29949.5	0	4763.25	70271												0																										0
40879.5	0	5263	88790.4												0																										0
2433.5	0	6942.5	17783.8												0																										0
944	0	2752.5	0												0																										0
7917.5	0	16803.8	31456.2												0																										0
20926	0	637.25	30234												0																			1	21	287	33	229	349	6020	6020
25002	0	0	37544												0																										0
	0	0	0												0																										0
	0	0	0												0																										0
	0	0	0												0																										0
	4793.6	0	0												0																										0
	0														0																										0
	0														0																										0
	0														0
	0														0
	0						4	1	8	299	19	272	320	2394	2394		63
	0							2	15	315	23	289	363	4723	4723																		20h Apcin 50 µM
	0														0																		#image										64.25
															0																		1	1	57	560	101	400	751	31926	31926	1	65
9232	12749.8	5880.5	65522	23344.2											0																			2	43	468	89	334	695	20113	20113	2	65
6666	0	6528	66584	33050.2											0																			3	36	427	64	318	544	15376	15376	3	63
60524	0	3205	5771	19351.6											0																			4	33	355	69	258	505	11714	11714	4	64
43688	0	9618.5	32527	20370.8											0																			5	26	316	34	257	375	8219	8219
27906	0	3595.5	55938	34767.2											0																			6	15	340	27	298	372	5093	5093
57153	0	7492	41819	52244.4											0																			7	13	321	31	283	389	4169	4169
61339	0	0	31949	26908.2											0																			8	27	425	58	357	550	11486	11486
25226	0	0	59204	22470.4											0																										0
56276	0	0	44189	41457.8											0																										0
64743	0	0	35613	21389											0																										0
22753	0	0	50233	21028.6											0																		2	1	21	475	40	406	552	9972	9972
31425	0	0	72038	0											0																			2	20	281	27	221	322	5627	5627
28753	0	0	51289	21264											0																			3	12	285	25	244	317	3423	3423
6943	0	0	59309	13518.6											0																			4	24	318	33	262	368	7625	7625
31184	0	2334.5	38442	73854.4											0																			5	31	355	51	288	450	11020	11020
48289	0	4664.5	50767	17278.4											0																			6	10	310	20	281	352	3104	3104
21071	0	11816	58954	2494.8											0																			7	10	274	14	251	300	2745	2745
32768	0	3195	33830	11575											0																			8	16	307	36	249	373	4906	4906
0	0	2613.5	38625	40331.2																													3	1	24	296	47	230	397	7098	7098
31997	7022	1672	55372	31301			20h Apcin 50 µM																											2	29	356	54	273	454	10326	10326
25991	1419	392	46920	9890.2			#image		area	mean	stdev	min	max	IntDen	RawIntDen		63.1667																	3	24	361	48	289	461	8669	8669
36116	2648.25	2583	108813	41275.6			1	1	22	341	39	273	401	7493	7493		64																	4	29	365	40	295	467	10595	10595
54136	0	6421.5	32913	30378.6				2	34	369	68	267	521	12554	12554																			5	19	315	47	250	420	5982	5982
47264	0	22108	93150	34936.4				3	27	345	27	302	400	9326	9326																			6	25	409	42	331	502	10236	10236
27839	0	15683	172383	17156.8				4	26	339	40	266	435	8820	8820																			8	23	324	30	259	379	7441	7441
35710	0	7216	0	8267.6				5	28	364	29	320	424	10189	10189																			9	43	447	36	377	526	19241	19241
35264	1591	1374	17267	29473.4				6	3	339	3	336	341	1017	1017																			10	12	386	18	357	406	4629	4629
52451	0	14756	35293	26081				7	29	382	59	299	545	11071	11071																			11	35	630	54	540	741	22036	22036
6741	0	6773.5	45423	23278.6											0																			12	11	467	44	408	540	5137	5137
19369	0	0	24903	14301.2											0																										0
45068	0	0	97708	30012.8											0																										0
8357	0	0	55290	10574.2											0																										0
15475	0	0	45018	15551.2											0																		3	1	34	359	60	247	476	12200	12200
31801	0	3780.5	17834	5791			2	1	13	277	20	241	310	3607	3607		62																	2	39	499	62	392	630	19452	19452
18070	0	4399	3455	44014				2	40	386	42	310	476	15443	15443																			3	46	452	71	320	629	20813	20813
34304	0	1390	36411	43446				3	21	350	53	256	442	7342	7342																			4	31	358	30	305	410	11094	11094
34640	0	9224	5829	0				4	31	349	44	275	461	10813	10813																			5	10	297	17	265	322	2971	2971
27572	0	0	36920	0				5	17	297	29	231	338	5046	5046																			6	55	422	37	357	531	23228	23228
21336	0	0	71668	4788.6				6	40	466	91	316	671	18628	18628																			7	38	398	47	297	494	15109	15109
40344	0	5205.5	52204	16792.2				7	16	294	29	237	346	4702	4702																			8	15	352	25	312	396	5283	5283
55205	0	3012	77100	22291.8				8	20	305	24	250	358	6107	6107																			9	22	320	43	253	397	7032	7032
27013	0	6752	75514	38867.6				9	15	474	24	443	518	7113	7113																			10	19	315	33	251	368	5984	5984
26554	0	7144.5	74944	9360.8				10	59	584	109	391	772	34444	34444																			11	20	327	30	291	391	6548	6548
48172	0	6921.5	37051	22337.8				11	21	362	47	298	451	7597	7597																			12	22	380	27	339	428	8356	8356
59172	0	9168.5	54841	9033.8				12	29	343	43	262	428	9959	9959																			13	10	340	23	304	384	3395	3395
15925	0	2741.5	22762	9094.4				13	4	288	19	271	305	1150	1150																			14	41	474	67	346	610	19438	19438
11844	745	5085.5	14917	11408.2				14	12	279	19	240	305	3347	3347																		4	15	3	277	12	263	284	830	830
8407	0	5884	84385	3276.6				15	18	305	37	259	390	5490	5490																										0
26287	0	7387.5	24567	4556				16	12	342	29	304	386	4105	4105																										0
22829	0	6909.5	166123	0				17	3	322	18	302	336	966	966																										0
	0	2509	30071	22808.4				18	46	513	79	347	738	23595	23595																										0
	0	7793.5	71439	17498.8				19	18	332	33	282	391	5977	5977																										0
	0	0	47001	16157.4				20	38	378	53	264	517	14383	14383
	0	0		30563.2											0
	0	0		9597											0
		0		3849.2											0																		proTAME 20µM
		0		11333.6											0																		#image										65.875
		0		17654.6			3	1	16	283	50	203	356	4521	4521		63																1	1	53	851	119	641	1112	45097	45097	1	68
								2	57	538	130	365	883	30684	30684																			2	77	1099	194	830	1514	84595	84595	2	65
								3	32	333	47	270	437	10671	10671																			3	39	868	41	799	952	33854	33854	3	73
25579.2	618.695	5595.66	40226.5	27122.9	average			4	19	321	40	254	399	6094	6094																			4	50	852	120	662	1111	42613	42613	4	64
16374.1	3201.44	6128.56	33283.2	26647	stdev			5	36	441	158	250	788	15870	15870																			5	59	968	187	697	1421	57124	57124	5	63
								6	8	271	34	208	305	2166	2166																			6	50	812	104	642	1075	40592	40592	6	64
								7	29	353	28	304	408	10241	10241																			7	13	434	29	389	489	5640	5640	7	66
		4.24615e-18	4.7593e-31	2.80554e-25	ttest			8	51	446	84	290	614	22726	22726																										0	8	64
								9	6	259	18	236	289	1554	1554																										0
															0																		2	1	79	1051	150	772	1350	83022	83022
															0																			2	14	652	25	609	690	9135	9135
															0																			3	13	718	38	664	777	9328	9328
															0																			4	51	846	128	630	1112	43136	43136
							4	1	9	290	21	258	317	2612	2612		63																								0
								2	10	261	34	204	300	2608	2608																										0
								3	48	425	48	311	546	20411	20411																										0
								4	39	384	60	268	506	14987	14987																		3	1	51	799	134	611	1132	40743	40743
								5	19	332	28	294	383	6303	6303																			2	58	1114	108	956	1391	64592	64592
								6	27	319	33	271	390	8606	8606																			3	99	1067	73	905	1296	105621	105621
															0																										0
															0																										0
							5	1	7	275	16	255	298	1922	1922		64																4	1	58	915	120	731	1200	53069	53069
								2	39	440	66	350	575	17154	17154																			2	100	1231	153	917	1571	123087	123087
								3	30	352	32	298	403	10558	10558																			3	36	791	110	639	1053	28492	28492
								4	6	267	22	244	303	1601	1601																			4	104	1571	308	1082	2187	163400	163400
								5	35	374	38	303	474	13076	13076																			5	42	462	36	388	550	19417	19417
								6	3	285	29	261	317	856	856																			6	42	856	29	798	921	35941	35941
								7	14	396	30	362	453	5549	5549																			7	44	652	98	525	877	28680	28680
								8	12	276	25	244	324	3318	3318																			8	29	615	44	546	701	17844	17844
								9	16	281	48	219	364	4496	4496																										0
															0																		5	1	36	722	57	633	850	25995	25995
															0																			2	4	569	12	553	580	2276	2276
							6	1	34	360	55	276	466	12257	12257		63																	3	65	922	120	724	1220	59934	59934
								2	26	318	30	251	376	8263	8263																			4	58	1277	363	876	2255	74080	74080
								3	19	302	29	258	349	5746	5746																										0
								4	48	458	94	327	661	21966	21966																										0
								5	23	312	38	253	391	7167	7167																		67	1	44	550	69	426	690	24182	24182
								6	27	338	62	247	458	9119	9119																			2	35	562	61	474	691	19656	19656
								7	13	325	26	281	365	4220	4220																			3	54	692	117	500	911	37344	37344
								8	30	346	64	260	475	10392	10392																			4	45	898	163	666	1259	40408	40408
								9	35	432	120	293	718	15119	15119																		7	1	32	524	62	419	636	16774	16774
								10	16	383	26	339	432	6121	6121																			2	93	899	166	654	1363	83604	83604
								11	15	297	25	256	338	4451	4451																			3	72	1042	221	710	1691	75014	75014
								12	41	360	39	281	430	14779	14779																			4	75	1250	274	830	1879	93731	93731
								13	49	370	40	306	462	18124	18124																			5	30	659	39	582	729	19760	19760
															0																										0
															0																		8	1	50	695	115	528	973	34750	34750
															0																			2	40	822	36	747	898	32869	32869
																																		3	56	736	144	496	1027	41233	41233
							proTAME 20µM										67																								0
							#image		area	mean	stdev	min	max	IntDen	RawIntDen		65																								0
							1	1	17	429	28	389	473	7297	7297																										0
								2	71	893	113	688	1196	63394	63394																										0
								3	34	598	42	500	683	20331	20331
								4	64	817	187	560	1166	52283	52283
								5	61	848	153	650	1211	51753	51753
								6	55	856	114	656	1087	47077	47077
								7	52	830	95	644	1047	43134	43134																		Apcin 50µM proTAME 20µM
								8	53	977	140	796	1259	51764	51764																		#image										64.2
							2	1	63	1060	145	830	1429	66780	66780		67																1	1	47	861	78	728	1032	40477	40477	1	66
								2	72	989	116	810	1232	71217	71217																			2	11	603	40	544	657	6628	6628	2	66
								3	38	1308	62	1180	1442	49723	49723																		2	1	37	763	80	639	930	28215	28215	3	62
															0																										0	4	62
															0																		3	1	40	821	218	553	1361	32842	32842	5	69
							3	1	76	1308	133	1069	1620	99414	99414		67																	2	15	617	32	575	671	9258	9258	6	62
								2	71	965	79	813	1142	68548	68548																			3	44	755	55	652	870	33239	33239	7	63
								3	38	709	71	578	838	26942	26942																										0	8	63
								4	38	808	56	686	918	30721	30721																		4	1	33	661	30	617	734	21802	21802	9	63
								5	59	1066	177	786	1475	62919	62919																			2	72	1368	259	928	1887	98528	98528	10	66
								6	16	736	45	659	797	11775	11775																			3	73	1080	200	801	1511	78872	78872
															0																			4	57	1015	134	830	1326	57833	57833
															0																			5	39	986	101	808	1152	38449	38449
															0																			6	91	1976	382	1429	2891	179803	179803
							4	1	43	780	82	640	936	33520	33520		66																	7	4	736	12	721	747	2945	2945
								2	46	868	112	663	1067	39950	39950																										0
								3	48	897	145	673	1270	43061	43061																		5	1	8	703	55	613	763	5627	5627
								4	31	994	108	823	1182	30822	30822																			2	26	719	115	572	970	18696	18696
								5	48	982	111	760	1201	47153	47153																										0
															0																										0
							5	1	2	656	34	632	680	1312	1312		69																6	1	30	715	101	571	937	21443	21443
								2	35	700	75	586	891	24513	24513																			2	38	750	98	579	987	28504	28504
								3	81	1322	231	943	1910	107105	107105																			3	33	631	54	531	744	20818	20818
								4	82	1207	210	839	1741	98996	98996																			4	40	841	66	733	976	33635	33635
							6	1	69	993	173	717	1396	68546	68546		66																7	1	85	877	165	615	1242	74572	74572
								2	47	731	73	591	865	34356	34356																			2	25	612	19	561	641	15298	15298
								3	58	893	128	678	1201	51780	51780																										0
								4	39	613	40	520	690	23889	23889																										0
								5	50	752	152	567	1189	37621	37621																		8	1	2	633	21	618	648	1266	1266
								6	76	948	114	785	1204	72042	72042																			2	24	616	119	439	867	14794	14794
								7	57	935	98	754	1149	53318	53318																			3	63	1180	209	907	1853	74311	74311
								8	13	505	21	465	541	6566	6566																										0
								9	19	636	26	592	676	12082	12082																		9	1	39	783	71	682	909	30539	30539
							7	1	96	1065	145	789	1365	102200	102200		69																	2	57	864	44	786	966	49221	49221
								2	75	1089	106	921	1323	81659	81659																										0
								3	43	689	94	544	918	29617	29617																										0
								4	40	717	31	656	770	28665	28665																		1	1	6	570	18	546	591	3419	3419
								5	25	744	32	678	793	18611	18611																			2	114	1565	314	1040	2397	178400	178400
															0																			3	53	806	62	686	939	42744	42744
																																		4	16	652	31	593	735	10426	10426
							Apcin 50µM proTAME 20µM																																		0
							#image		area	mean	stdev	min	max	IntDen	RawIntDen		76.2																								0
							1	1	18	476	19	440	511	8576	8576		62
								2	42	512	82	378	725	21483	21483
								3	28	421	41	363	489	11779	11779
								4	21	424	72	321	564	8905	8905
								5	40	524	80	401	734	20946	20946
								6	32	554	68	463	706	17732	17732
								7	45	565	55	467	682	25407	25407
								8	37	520	69	406	687	19241	19241
								9	22	472	28	426	521	10380	10380
								10	12	478	16	451	506	5730	5730
								11	37	524	76	401	669	19380	19380
								12	23	481	50	410	573	11055	11055
															0
							2	1	59	714	71	569	844	42115	42115		77
								2	59	816	122	616	1066	48120	48120
								3	41	753	68	667	878	30874	30874
								4	42	480	80	328	596	20165	20165
								5	61	995	203	668	1373	60712	60712
								6	64	838	164	615	1310	53637	53637
								7	44	545	47	484	667	23975	23975
								8	62	855	118	655	1147	53003	53003
								9	74	981	89	805	1173	72588	72588
							3	1	38	557	78	436	706	21175	21175		78
								2	40	689	79	565	874	27565	27565
								3	25	493	57	402	619	12325	12325
								4	49	833	130	628	1086	40817	40817
								5	68	1062	125	842	1309	72236	72236
								6	36	787	67	688	935	28346	28346
								7	41	441	56	348	559	18075	18075
								8	37	672	87	514	828	24847	24847
								9	59	841	118	647	1140	49614	49614
								10	25	541	28	498	601	13535	13535
								11	52	835	117	644	1046	43429	43429
								12	22	681	24	635	739	14976	14976
								13	37	708	41	638	813	26203	26203
								14	62	1075	293	721	1724	66621	66621
															0
							4	1	28	630	95	514	877	17637	17637		82
								2	55	938	162	713	1330	51609	51609
								3	54	824	173	550	1238	44498	44498
								4	66	1068	199	780	1543	70494	70494
								5	66	929	99	777	1176	61318	61318
								6	65	883	110	660	1119	57373	57373
								7	61	921	153	704	1180	56188	56188
								8	48	791	134	589	1145	37974	37974
							5	1	78	1196	182	907	1548	93322	93322		82
								2	60	852	105	659	1098	51125	51125
								3	64	967	152	711	1243	61912	61912
								4	71	1429	229	1096	1947	101467	101467
								5	52	822	91	641	1003	42766	42766
								6	51	911	52	824	1010	46485	46485
								7	45	919	108	734	1153	41364	41364
								8	56	824	106	619	1053	46140	46140
								9	56	1042	188	791	1474	58349	58349
								10	44	783	102	638	987	34441	34441
								11	4	502	41	465	560	2006	2006
								12	46	590	53	497	696	27124	27124
								13	70	944	229	614	1433	66078	66078
[truncated: 28 more columns]
