# Supplementary material for: SCFFbxw5 targets kinesin‐13 proteins to facilitate ciliogenesis
Source: EMBO J. 2021 Aug 9;40(18):e107735. doi: 10.15252/embj.2021107735 (PMC8441365; doi:10.15252/embj.2021107735)
Supplement: Supplementary file 13 — Source Data for Figure 5 [file EMBJ-40-e107735-s003.zip › Source Data for Figure 5C.xlsx]

## Sheet: Fig 5C
1st	MCAK	Uba2	ratio	normalised
2h	20374.4	13590.3	1.49918	1
20h DMSO	874.527	12967.4	0.0674406	0.0449849
20h Apcin	4820.1	12878.9	0.374264	0.249645
20h proTAME	12536.8	10762.1	1.1649	0.777025
20h both	18167.1	10757.5	1.68878	1.12647
2nd	MCAK	Uba2	ratio	normalised
2h	35877.7	17690.6	2.02807	1
20h DMSO	429.435	13326	0.0322254	0.0158897
20h Apcin	4567.61	15171.3	0.30107	0.148451
20h proTAME	17032.6	15586.7	1.09276	0.53882
20h both	22420.6	14902.9	1.50444	0.74181
3rd	MCAK	Uba2	ratio	normalised
2h	10303.7	5704.37	1.80628	1
20h DMSO	707.335	14545	0.0486307	0.0269232
20h Apcin	4979.61	16475.9	0.302235	0.167325
20h proTAME	16681.7	10953.1	1.52302	0.84318
20h both	23290.6	10829.9	2.15059	1.19062
1st	2nd	3rd	average	stdev	ttest
1	1	1	1	0
0.0449849	0.0158897	0.0269232	0.0292659	0.0146884	7.63094e-05
0.249645	0.148451	0.167325	0.188474	0.0538098	0.0289496
0.777025	0.53882	0.84318	0.719675	0.16008	0.0167982
1.12647	0.74181	1.19062	1.01963	0.24273	0.019134
