# Supplementary material for: SCFFbxw5 targets kinesin‐13 proteins to facilitate ciliogenesis
Source: EMBO J. 2021 Aug 9;40(18):e107735. doi: 10.15252/embj.2021107735 (PMC8441365; doi:10.15252/embj.2021107735)
Supplement: Supplementary file 13 — Source Data for Figure 5 [file EMBJ-40-e107735-s003.zip › Source Data for Figure 5B.xlsx]

## Sheet: Fig 5B
1st	MCAK	Uba2	ratio	normalised			1st	2nd	3rd	4th	5th	average	stdev	ttest	ttest
siNT -	2976.55	23551.5	0.126385	1		siNT -	1	1	1	1	1	1	0
siNT +MG132	10060.6	25576	0.393362	3.11242		siNT +MG132	3.11242	3.67133	2.2928	3.13477	3.49017	3.1403	0.529969		0.000832955
siFw5 -	12617	25704	0.490859	3.88385		siFw5 -	3.88385	5.98131	4.69396	4.56006	3.36675	4.49719	0.987341	0.00137532
siFw5 +MG132	32899.3	21363.9	1.53995	12.1846		siFw5 +MG132	12.1846	12.3489	7.29562	7.94026	8.09562	9.573	2.47796	0.00363681	0.0072585
2nd	MCAK	Uba2	ratio	normalised
siNT -	1690.82	13447.2	0.125738	1
siNT +MG132	8939.51	19365.3	0.461624	3.67133
siFw5 -	13872.4	18445.5	0.752076	5.98131
siFw5 +MG132	23392.2	15065.3	1.55272	12.3489
3rd	MCAK	Uba2	ratio	normalised
siNT -	3520.87	14756.6	0.238596	1
siNT +MG132	9909.77	18114.8	0.547053	2.2928
siFw5 -	14525.5	12969.6	1.11996	4.69396
siFw5 +MG132	24031.5	13805.6	1.74071	7.29562
4th	MCAK	Uba2	ratio	normalised
siNT -	3167.86	21272.4	0.148919	1
siNT +MG132	10464.7	22416.6	0.466827	3.13477
siFw5 -	12103.2	17822.9	0.67908	4.56006
siFw5 +MG132	24079.1	20363.7	1.18246	7.94026
5th	MCAK	Uba2	ratio	normalised
siNT -	3296.28	17286.7	0.190683	1
siNT +MG132	16723.9	25129.2	0.665516	3.49017
siFw5 -	17227.1	26834.2	0.641982	3.36675
siFw5 +MG132	32544	21081.9	1.5437	8.09562
