# Supplementary material for: SCFFbxw5 targets kinesin‐13 proteins to facilitate ciliogenesis
Source: EMBO J. 2021 Aug 9;40(18):e107735. doi: 10.15252/embj.2021107735 (PMC8441365; doi:10.15252/embj.2021107735)
Supplement: Supplementary file 13 — Source Data for Figure 5 [file EMBJ-40-e107735-s003.zip › Source Data for Figure 5A.xlsx]

## Sheet: Fig 5A
siNT																																					siNT
Averaged background				Raw data																																	minus Background
30.01.	13.02.	23.01.		30.01.	9	8	7	1	3	4	6	5		13.02	2.1	3.1	5.1	7	8.1	9.1	10.1	13	14.1	15.1	6.1		23.01.	2.1	3.1	4.1	6.1	7.1	12.1					30.01.	9	8	7	1	3	4	6	5		13.02	2.1
10844	11029.7	10584.7			51974.5	135950	58611	44358	51673	31274	76043	79254			76634	59233	70265	74343	49711	69317	53261	79200	43976	50372	24006			76996	33278	75092	36917	65399	64092						41130.5	125106	47767	33514	40829	20430	65199	68410			65604.3
10862.7	10999.3	10586.7			53378	152160	62137	51184	53184	34497	63478	70837			71318	71504	81057	83345	58378	69585	54910	71016.5	35902	50683	28187			68075	30862	72064	30613	59443	55045						42515.3	141297	51274.3	40321.3	42321.3	23634.3	52615.3	59974.3			60318.7
10851	11001.3	10597.3			49687.5	148786	59221	53846	39909	30386	61874	65791			75971	73501	73218	72313.5	56516	71109	58359	63354	40521	52352	28734			61465	31704	71855	31014	53834	55398						38836.5	137935	48370	42995	29058	19535	51023	54940			64969.7
10817.7	10967	10616.3			41482.5	146426	54645	57520	44839	37041	63460	62805			72219	70618	69282	80272.5	49365	68095	56371	68065.5	40385	48492	27146			63318	28618	68849	26744	42480	47812						30664.8	135608	43827.3	46702.3	34021.3	26223.3	52642.3	51987.3			61252
10850	10916	10589			43698.5	139764	55708	62618	47619	37933	56717	58784			80645	57370	60101	69393.5	43558	59549	56362	63976	35913	50878	30668			57806	27422	73976	25818	54905	46575						32848.5	128914	44858	51768	36769	27083	45867	47934			69729
10803.7	11002	10595.7			41922	137651	48227	52936	43762	36408	57072	54961			75268	48568	62432	62242.5	32299	53592	54122	60722.5	35132	46047	32598			56954	28266	68634	24945	41699	48061						31118.3	126847	37423.3	42132.3	32958.3	25604.3	46268.3	44157.3			64266
10802.7	11003.7	10568.7			43914.5	133117	46734	48567	44752	32026	52148	51129			73183	50170	55345	56339.5	66380	49152	52534	61530	38046	42619	28289			63190	27066	72295	22327	47419	48750						33111.8	122314	35931.3	37764.3	33949.3	21223.3	41345.3	40326.3			62179.3
10814.7	11046.7	10575.7			37995	123428	46343	45838	37677	31361	50294	53292			67156	44482	51626	55075.5	55931	49482	49369	55561	32331	36450	30130			56942	25969	69866	22237	42891	45251						27180.3	112613	35528.3	35023.3	26862.3	20546.3	39479.3	42477.3			56109.3
10768.7	10990.7	10573.7			33772	109825	43024	47043	39761	29223	49776	48438			66054	45950	35490	52928	56443	48309	50371	56110.5	29718	39657	30181			58237	25347	57641	19033	47633	47657						23003.3	99056.3	32255.3	36274.3	28992.3	18454.3	39007.3	37669.3			55063.3
10785.3	10890.7	10590.7			34786	105154	42549	45975	33918	27408	46985	49836			65904	42334	56500	48437.5	54575	44903	47722	52422.5	32726	34562	28361			57602	25227	59525	21255	48815	45802						24000.7	94368.7	31763.7	35189.7	23132.7	16622.7	36199.7	39050.7			55013.3
10786	10862	10566.3			34834.5	109973	40697	41012	30848	31925	47544	47241			58837	38719	49597	50231.5	50852	44744	46016	49301.5	30119	33096	30939			57557	24628	58695	22151	49127	44532						24048.5	99187	29911	30226	20062	21139	36758	36455			47975
10777	10869.7	10588.7			32719.5	105263	39344	34712	28988	31231	48846	49182			55781	41262	43274	45776	55844	42312	39537	47201	31301	29274	29855			48047	23425	58926	20859	46316	63296						21942.5	94486	28567	23935	18211	20454	38069	38405			44911.3
10770.7	10926	10581.3			33497.5	86772	38438	36524	27248	30924	48410	50273			54101	32038	45961	42713.5	63221	41106	42319	44139.5	27709	28292	25770			50702	23958	58506	24498	47725	43079						22726.8	76001.3	27667.3	25753.3	16477.3	20153.3	37639.3	39502.3			43175
10780.3	10913.7	10562.7			32104.5	87547	34812	35596	27481	31629	50529	49901			49042	30986	41415	41784.5	59439	38411	41197	42523.5	26487	29845	25250			51308	21006	54526	22784	48665	40015						21324.2	76766.7	24031.7	24815.7	16700.7	20848.7	39748.7	39120.7			38128.3
10740.7	10899.3	10576.7			32143	94818	35090	36909	29356	29201	46146	46741			48741	27598	38908	42150.5	48306	37825	36503	43800.5	23137	32572	25074			45104	20465	52976	24554	46739	37629						21402.3	84077.3	24349.3	26168.3	18615.3	18460.3	35405.3	36000.3			37841.7
10771.3	10930.3	10573.7			33523	82740	33085	36338	29123	24358	45565	45295			50746	28863	41410	38362.5	43434	39789	37479	41364.5	24410	32430	26190			47267	20168	57037	26787	46808	36882						22751.7	71968.7	22313.7	25566.7	18351.7	13586.7	34793.7	34523.7			39815.7
10737	10941.7	10589.7			33854	82475	32397	34545	27828	24324	44722	46497			45980	30891	38136	37714	50406	36743	37015	40824	24617	29815	25040			45230	20088	52476	26780	41469	33585						23117	71738	21660	23808	17091	13587	33985	35760			35038.3
10765.3	10920.7	10569			34583	73959	33723	37117	28770	24840	42528	41488			45797	29950	36827	36013	42137	34392	35985	37975.5	23753	29928	23503			41744	20877	50107	26842	42345	34909						23817.7	63193.7	22957.7	26351.7	18004.7	14074.7	31762.7	30722.7			34876.3
10751.7	10991	10579.3			26793	71585	28877	33442	26262	28996	40787	41375			41346	25314	34372	36589.5	45515	34567	30833	37691.5	21667	31063	21582			38293	22280	50961	24169	39281	33538						16041.3	60833.3	18125.3	22690.3	15510.3	18244.3	30035.3	30623.3			30355
10745	10935.7	10553.7			29631	76058	27349	32225	26757	27853	39841	41043			37108	24299	32971	36439.5	41232	35654	30773	35643	21328	29532	20757			37206	22603	50501	23318	36757	34268						18886	65313	16604	21480	16012	17108	29096	30298			26172.3
10754	10937.3	10597.3			29885	70512	31205	29776	23500	28140	37522	38830			40017	25299	30695	34243.5	38419	33690	33492	35373.5	21621	27000	19836			38211	21820	42927	22256	37179	29712						19131	59758	20451	19022	12746	17386	26768	28076			29079.7
10760	10989	10571.7			31325	72897	30085	33367	25614	28502	37234	38843			40582	23835	30368	34376.5	38943	32044	28933	36511.5	18489	24497	20714			35276	23141	40293	20880	35984	27376						20565	62137	19325	22607	14854	17742	26474	28083			29593
10739.3	10834.7	10576			27294	71857	29957	31628	25590	35521	35133	35237			35954	24524	30080	33990	38871	29764	30857	34054	18856	24689	20347			36130	22220	41032	22654	32976	26558						16554.7	61117.7	19217.7	20888.7	14850.7	24781.7	24393.7	24497.7			25119.3
10750.7	10898	10584.3			26673	67447	26955	30462	23496	28389	31416	32295			34995	24711	26041	30134	33931	29726	28352	33345.5	19192	23286	20088			33312	20911	39132	22686	32509	26694						15922.3	56696.3	16204.3	19711.3	12745.3	17638.3	20665.3	21544.3			24097
10768	11131.3	10593			22280	70628	24517	28135	23905	26062	30311	29004			32643	21463	28514	31350	34105	27755	29004	31330.5	18171	22711	19089			33511	20550	43101	22032	32448	24882						11512	59860	13749	17367	13137	15294	19543	18236			21511.7
10779	11058.7	10573.7			23629	62558	25367	28045	24069	27631	31872	32771			35533	21285	27497	30369	34117	26926	27934	31069.5	18915	22347	18187			33065	19587	35041	21071	31562	25877						12850	51779	14588	17266	13290	16852	21093	21992			24474.3
10792.3	11010.3	10568.7			21263	66205	25318	26596	22268	26869	28992	30434			34280	21141	25886	30066.5	30144	27737	25478	28781	17945	20920	18716			31321	20063	33380	19454	29966	25054						10470.7	55412.7	14525.7	15803.7	11475.7	16076.7	18199.7	19641.7			23269.7
10767.3	10961.3	10586			24507	69705	26076	26215	22928	25953	29328	31361			31297	20165	25528	28661	30973	26571	25734	27038.5	18109	20139	18429			30500	20176	33480	18774	27288	22361						13739.7	58937.7	15308.7	15447.7	12160.7	15185.7	18560.7	20593.7			20335.7
10799.3	11028.3	10585			23781	67606	24748	25142	21879	24061	32296	31618			30025	20143	23417	28776	26586	27943	24913	26965.5	18260	20101	17636			29144	19137	31065	20678	28724	22158						12981.7	56806.7	13948.7	14342.7	11079.7	13261.7	21496.7	20818.7			18996.7
10790.3	10925.7	10583.7			21942	69006	25094	23549	22644	23153	31556	30166			28429	18867	24688	27984	29651	25195	28116	25985.5	16849	20036	17385			29519	17353	30046	22374	27838	22039						11151.7	58215.7	14303.7	12758.7	11853.7	12362.7	20765.7	19375.7			17503.3
10788.3	10900.3	10611.7			22746	63642	25693	24185	20150	23384	28416	30137			27168	18727	24110	25551.5	27402	22806	23786	26821.5	16725	17495	17804			30971	17022	32529	20795	28200	21534						11957.7	52853.7	14904.7	13396.7	9361.67	12595.7	17627.7	19348.7			16267.7
10726	10893.7	10603.3			21658	60342	23421	23529	19264	21108	27056	26735			26287	17895	23523	26497.5	26878	23155	22758	25333	16986	18407	15445			27984	16811	32366	21229	27376	22767						10932	49616	12695	12803	8538	10382	16330	16009			15393.3
10763.3	10814.3	10589			20629	60041	22125	23705	19262	18475	26654	26747			28076	18289	21864	26994	24103	21689	21435	24081.5	15984	17516	16522			29097	16564	31839	18891	27770	20491						9865.67	49277.7	11361.7	12941.7	8498.67	7711.67	15890.7	15983.7			17261.7
10803.7	10840	10635.3			21165	57430	20307	23618	19667	20783	25974	25479			26004	18236	21412	25267.5	25156	22753	22690	23415	15606	15813	15442			27123	16781	33378	18860	27863	19272						10361.3	46626.3	9503.33	12814.3	8863.33	9979.33	15170.3	14675.3			15164
10800.3	10875	10582.3			21660	59686	21407	23869	19658	22745	26328	26161			26222	17142	22300	24974.5	23689	21674	21458	24984.5	15107	16287	15006			26131	16687	32943	19546	25106	19212						10859.7	48885.7	10606.7	13068.7	8857.67	11944.7	15527.7	15360.7			15347
10815.7	10871	10589			20978	57810	23238	21748	20100	17469	24351	24147			25657	17023	20574	23317	23156	20655	19814	23676	15551	16769	15144			26615	16760	33758	17814	27255	19458						10162.3	46994.3	12422.3	10932.3	9284.33	6653.33	13535.3	13331.3			14786
10784	10867.7	10575			19595	53425	20667	20953	18317	17017	21908	21982			26000	16349	21422	22471	23722	20493	20441	22645	15212	16242	14625			26964	16984	30341	18381	26407	20890						8811	42641	9883	10169	7533	6233	11124	11198			15132.3
10833	10979	10589			19029	44248	19262	19824	16918	22038	23314	23233			23356		19814	21969.5	21334	20150	20037	21476.5		16595	14687			27013	15860	30944	17327	25481	19784						8196	33415	8429	8991	6085	11205	12481	12400			12377
10806.3	10890.7	10633.3			18407	44214	18785	20575	16781	22284	23028	21978			23133		18259	21320.5	20924	20053	19400	19808.5		15508	14921			25614	16112	30689	18008	24321	19350						7600.67	33407.7	7978.67	9768.67	5974.67	11477.7	12221.7	11171.7			12242.3
10815	10913.3	10589.3			18399	45334	17995	20838	16054	23164	21582	20707			20608		17955	20398	20256	19147	19388	20134.5		15705	13760			26046	15563	28615	16672	23021	18294						7584	34519	7180	10023	5239	12349	10767	9892			9694.67
10799.7	10907	10594.3			18172	45285	17997	19066	15919	23895	20911	21327			21069		19427	19868.5	20701	19606	17271	20154		15258	13820			25012	15309	29266	16692	20170	19963						7372.33	34485.3	7197.33	8266.33	5119.33	13095.3	10111.3	10527.3			10162
10782.3	10952	10602.3			18220	51819	18892	19725	15198	22979	20464	20961			22458		17704	20012	19558	19349	18308	19079		14831	13302			25468	15281	26351	17969	21790	18352						7437.67	41036.7	8109.67	8942.67	4415.67	12196.7	9681.67	10178.7			11506
10790.3	10898	10614.3			18553	49552	18548	20914	14626	24231	19458	19933			21319		17990	19747.5	20031	19093	16676	18677.5		14291	13441			25153	14222	24834	18213	20170	17449						7762.67	38761.7	7757.67	10123.7	3835.67	13440.7	8667.67	9142.67			10421
10807.3	10935.7	10589.3			17697	49706	18305	18741	15331	21896	21143	21761			21543		17804	19533.5	19540	18304	16457	18843.5		14706	13220			25151	15082	26235	16852	20004	16892						6889.67	38898.7	7497.67	7933.67	4523.67	11088.7	10335.7	10953.7			10607.3
10790.3	10978	10628			18745	50968	17854	18050	14909	22651	20793	20446			21450		17217	18460.5	18683	18660	16052	17823		13965	13015			23964	15331	24283	17433	20052	18494						7954.67	40177.7	7063.67	7259.67	4118.67	11860.7	10002.7	9655.67			10472
10801.3	10917.7	10607.3			17310	48620	17892	18431	15796	22493	18246	19344			19629		15087	19906.5	18204	18625	15131	18010		14205	12823			24932	14891	22078	17006	17485	16397						6508.67	37818.7	7090.67	7629.67	4994.67	11691.7	7444.67	8542.67			8711.33
10787	10959.3	10621			17035	45875	17479	18659	15534	22227	19738	19220			18829		15496	18581	16749	18560	16197	17602.5		14107	12615			27903	14625	22690	16799	18450	15565						6248	35088	6692	7872	4747	11440	8951	8433			7869.67
10786	10941.7	10615.3			16693	45514	17894	18056	15237	22682	18590	19229			18135		16977	19921	17627	18590	14676	17025.5		13926	12696			25772	14818	21833	17308	18248	16764						5907	34728	7108	7270	4451	11896	7804	8443			7193.33
10801.7	10865.7	10604.7			17125	45979	18269	16725	15730	21442	18074	18537			18021		15739	17184	16432	17376	15083	17783.5		13982	12087			25614	14112	23004	16654	17859	15618						6323.33	35177.3	7467.33	5923.33	4928.33	10640.3	7272.33	7735.33			7155.33
10809.7	10896	10597			16914	44808	17347	15990	14991	20264	18647	18418			17268		15781	17283.5	16253	17617	14409	16935		13425	12240			24381	14090	21812	16010	17325	16320						6104.33	33998.3	6537.33	5180.33	4181.33	9454.33	7837.33	7608.33			6372
10788.7	10896.3	10609.7			16903	43942	18413	16441	14851	21550	18762	17932			17817		16340	16965	15866	16082	14148	16223		13744	12209			22285	14101	21789	16597	16912	16414						6114.33	33153.3	7624.33	5652.33	4062.33	10761.3	7973.33	7143.33			6920.67
10803	10978.7	10605.7			17458	40907	16431	15056	14169	15402	16925	16652			17186		15282	16958	15998	15885	14149	16086		13408	11777			22419	13985	21531	16342	15734	17096						6655	30104	5628	4253	3366	4599	6122	5849			6207.33
10789	10862	10617.7			16937	40743	17845	14528	14421	14813	16642	16191			19340		15052	16758	15189	16007	13633	16423.5		13586	11751			23987	13742	21295	15876	15820	15487						6148	29954	7056	3739	3632	4024	5853	5402			8478
10798.3	10844.7	10610.7			16564	34078	17033	14736	14423	15036	15754	16470			17881		15157	15875.5	15361	16325	13629	16021.5			11923			22264	13524	22701	15477	15638	15417						5765.67	23279.7	6234.67	3937.67	3624.67	4237.67	4955.67	5671.67			7036.33
10775	10836.3	10610.3			16742	31065	17642	14736	14091	16201	15483	15806			16432		14839	15644.5	14886	16059	13274	15575			11775			21906	13153	18833	14863	15236	14968						5967	20290	6867	3961	3316	5426	4708	5031			5595.67
10813	10893.7	10637.7			15434	35318	17044	14672	14980	14901	15435	15168			17043		14534	14790	14498	15348	12932	15257			11717			20754	13521	19694	14985	16320	15129						4621	24505	6231	3859	4167	4088	4622	4355			6149.33
10792.3	10855.7	10660.7			14528	29126	16921	14298	13215	14213	16355	15182			15960		14942	14957	13517	14428	13449	14706.5			11748			19866	13672	20327	15861	15761	14913						3735.67	18333.7	6128.67	3505.67	2422.67	3420.67	5562.67	4389.67			5104.33
10816.3	10846	10666.7			14501	27393	17082	14651	14234	14635	15107	14892			15179		14195	15330.5	14088	14227	12710	15125.5			11580			19588	13001	20644	14392	15445	14145						3684.67	16576.7	6265.67	3834.67	3417.67	3818.67	4290.67	4075.67			4333
10835.3	10868.7				14623	30672	16916	14266	13848	13712	16037	15634			15777		13695	15305	13397		12641	14627			12046														3787.67	19836.7	6080.67	3430.67	3012.67	2876.67	5201.67	4798.67			4908.33
10820.3	10884.3				14655	27165		13857	13582	13346	15376	15639			14890		13323	14617	13672		12732	14021.5			11735														3834.67	16344.7		3036.67	2761.67	2525.67	4555.67	4818.67			4005.67
10806.7	10899.7				14152	28254		13883	13642	13924	14913	14736			14182		13494	14122	13684		12608	14479			11597														3345.33	17447.3		3076.33	2835.33	3117.33	4106.33	3929.33			3282.33
10825	10911.7				15301	26978		13983	13178	15489	14619	14646			14418		13545	13941	13925		12601	13813			11717														4476	16153		3158	2353	4664	3794	3821			3506.33
10839.3	10893.7				14198	27480		14586	13693	15606	14887	14966			13962		13441	13828	13706			13486			11578														3358.67	16640.7		3746.67	2853.67	4766.67	4047.67	4126.67			3068.33
10806.7	11005.3				14024	26268		13968	13489	16677	13776	13881			14397		13057	14121.5	13245			13297			11726														3217.33	15461.3		3161.33	2682.33	5870.33	2969.33	3074.33			3391.67
	10919.3														12988		13318	13221	13482			12911			11634																								2068.67
	10918.3																14964	13755	13066			12970
	10934.7																15652	13450.5				12915
siFw5-1&3																																					siFw5-1&3
Averaged background				Raw data																																	minus Background
30.01.	13.02.	23.01.		30.01.	9.1	8.1	2.1	5	6	7	1	4	14		13.02	6.1	10.1	3.1	4.1	8.1	12.1	13.1	15.1		23.01.	1.1	7.1	8.1	3.1	2	4	6	13	16				30.01.	9.1	8.1	2.1	5	6	7	1	4	14		13.02
10836.7	11308	10548.7			25544	91597	71289	57773.5	60590	73977	87505	30564	52546			288514	110232	83242	222777	146723	201835	82753	105241			70568	107998	101024	126181	32998	106316	89080.5	154125	123725					14707.3	80760.3	60452.3	46936.8	49753.3	63140.3	76668.3	19727.3	41709.3
10888.3	11130.7	10570.3			27916	78786	68975	57153.5	59859	86514	100878	32364	52091			233524	84284	67847	191185	139614	178477	78700	97523			61579	103146	108020	115909	28756	89605.5	69852.5	132236	113974					17027.7	67897.7	58086.7	46265.2	48970.7	75625.7	89989.7	21475.7	41202.7
10853.7	11246.7	10543			27480	81634	77370	52782	56657.5	74634	92820	24555	56424			201626	81963	60632	163523	123995	167104	68236	107108			65886	102591	85788	119088	30553	66072.5	66654.5	135596	105094					16626.3	70780.3	66516.3	41928.3	45803.8	63780.3	81966.3	13701.3	45570.3
10848.7	11079.7	10575.3			24770	91765	81997	54266.5	55633.5	69967.5	82929.5	28096	52298			187216	71094	52441	155471	114457	170678	72421	108611			59830	99872	96748	103532	29855.5	75097	63153.5	139492	106002					13921.3	80916.3	71148.3	43417.8	44784.8	59118.8	72080.8	17247.3	41449.3
10844.7	11098.3	10533.3			26389	86110	86923	50834.5	54506.5	72641.5	91494.5	27603	53353			194854	81350	59933	179487	117462	148778	78301	113380			55839	108068	97227	96229	30584.5	77199.5	61701	128147	105643					15544.3	75265.3	76078.3	39989.8	43661.8	61796.8	80649.8	16758.3	42508.3
10805.3	11277.3	10543.7			21252	95763	88955	55066	54695.5	71259	87480.5	30574.5	49995.5			192441	71996	49382	166900	134646	146174	76983	107613			55845	100810	100393	108858	28994	63817	62089.5	124614	95155.5					10446.7	84957.7	78149.7	44260.7	43890.2	60453.7	76675.2	19769.2	39190.2
10819.3	11151.3	10537.7			26722	89330	90041	52831.5	56981.5	75504	85202	33601.5	51595.5			191614	71366	42168	160451	126572	146133	73183	90494			52370	105983	100284	92004	27980.5	62550.5	60098.5	116514	105616					15902.7	78510.7	79221.7	42012.2	46162.2	64684.7	74382.7	22782.2	40776.2
10787	11949.3	10550			28520	75178	90615	52959	54444.5	76220	78834.5	30151	48604.5			181137	68913	42004	140476	129092	131684	78003	92002			48739	87572	89959	91255	29013	59443	58254	120606	94856.5					17733	64391	79828	42172	43657.5	65433	68047.5	19364	37817.5
10810	11915	10576.7			26918	79626	82978	46750	47853	71808	73491	30697.5	46362.5			167403	67446	44399	131457	119238	126290	73089	94887			51115	82451	78759	93775	26276	58688	59329.5	115211	88498					16108	68816	72168	35940	37043	60998	62681	19887.5	35552.5
10799.3	11432.7	10516.7			27202	68146	87644	47422	52173	76708.5	69722.5	31154.5	49669			174831	58777	41238	128961	113286	127359	69538	88388			49149	72637	71749	89373	25440.5	56697	63634	112195	83060					16402.7	57346.7	76844.7	36622.7	41373.7	65909.2	58923.2	20355.2	38869.7
10795.3	11364.3	10546.3			25426	66944	76522	43194	45375	75390	74193	27541	43675			157826	58001	45637	123416	105765	129275	65871	91766			48385	76005	69248	93120	25980	55535.5	56818.5	113567	88537					14630.7	56148.7	65726.7	32398.7	34579.7	64594.7	63397.7	16745.7	32879.7
10822.3	11284.7	10564.7			25267	65866	69564	43374.5	46382.5	69338	74371.5	25809.5	45130.5			162404	46848	50621	113727	104181	120233	63456	88764			46377	63712	67315	83593	25138.5	55312.5	50984	101189	81471.5					14444.7	55043.7	58741.7	32552.2	35560.2	58515.7	63549.2	14987.2	34308.2
10778.3	11224.3	10532			26267	64488	71497	42815	46852.5	64901	70775	25892	44873.5			151067	47747	43042	108347	88844	116753	63763	79817			41873	67219	68699	85484	24813	52093	49895	107402	68096					15488.7	53709.7	60718.7	32036.7	36074.2	54122.7	59996.7	15113.7	34095.2
10770.7	11267.3	10529.7			24157	69420	71497	38347.5	49358.5	63809	64665.5	26145.5	42473			135416	47729	40416	121258	84172	112654	60238	72282			40490	70103	56479	87714	25977.5	47526.5	47342.5	97110	71303.5					13386.3	58649.3	60726.3	27576.8	38587.8	53038.3	53894.8	15374.8	31702.3
10799	11361.7	10530.3			24760	68712	64683	41408.5	49043	59100	63621	27116	39403.5			135375	44618	43652	84658	74845	100175	55432	69120			39190	71779	58321	82622	21615	43618.5	43416.5	88790	69160.5					13961	57913	53884	30609.5	38244	48301	52822	16317	28604.5
10796.7	11181	10524			22867	70309	71381	36457.5	40473.5	62556	61786	26664.5	36009			131230	43178	42966	87456	71958	92465	54768	66107			36403	67899	53550	86175	21563	46955.5	45856.5	78629	60871.5					12070.3	59512.3	60584.3	25660.8	29676.8	51759.3	50989.3	15867.8	25212.3
10772	11222.7	10564			21826	53250	68286	36096	46834.5	55277.5	59297.5	22908	38036.5			109304	41412	38704	67945	69127	84246	48363	65783			35624	63825	48710	79849	22164	49026	41557.5	79700.5	58414.5					11054	42478	57514	25324	36062.5	44505.5	48525.5	12136	27264.5
10815	11091	10526.3			21883	52399	65730	35903.5	47650.5	53114	60608	24405.5	35984			122524	35456	39016	71679	66096	76132	48709	59362			37516	58074	53753	67204	22536	47704	41562.5	68721	55836.5					11068	41584	54915	25088.5	36835.5	42299	49793	13590.5	25169
10789.3	11176.3	10572.3			21111	54546	62831	33181.5	41306.5	52378.5	58425	25744	34860.5			104609	37519	34570	67620	71609	74820	46628	57820			35302	62919	48137	59758	23410	45173	38861	69421.5	54450.5					10321.7	43756.7	52041.7	22392.2	30517.2	41589.2	47635.7	14954.7	24071.2
10772.7	11282	10539.3			22027	46666	62486	32408	46811	50526.5	57515.5	23767.5	31622.5			98989	37848	33636	64669	65296	71369	42787	55602			32890	61453	45237	60037	21496.5	41953	39213	68084.5	50834					11254.3	35893.3	51713.3	21635.3	36038.3	39753.8	46742.8	12994.8	20849.8
10782.7	11142.3	10531.7			19908	52263	52705	34488.5	48013.5	49602.5	60987.5	23805	29124			90282	36764	31827	59610	60646	65314	39908	49029			31680	58146	40986	64541	21414	42885	37932	67274	46314.5					9125.33	41480.3	41922.3	23705.8	37230.8	38819.8	50204.8	13022.3	18341.3
10810.7	11162.7	10557			20133	49976	58058	32293	42526	45075	56016	24284.5	31699.5			87672	32680	29253	62945	55726	63127	42885	56551			30108	53108	41816	58264	18827.5	42031	34537.5	64001	44132					9322.33	39165.3	47247.3	21482.3	31715.3	34264.3	45205.3	13473.8	20888.8
10780	11178.3	10524.3			18598	47075	50791	29982.5	40443	45290	55300.5	24153	32573			91064	33672	27911	58896	60181	63107	38840	51315			28010	52897	39286	57405	19524.5	39458	32802	59562	40171.5					7818	36295	40011	19202.5	29663	34510	44520.5	13373	21793
10776.3	11337.7	10490.3			18603	47185	42876	30892	41217	42194.5	53523	23633	32734			80663	36083	28291	54805	50191	62985	34863	43957			28883	54304	36557	51725	18273.5	38003.5	35384	51113.5	38702.5					7826.67	36408.7	32099.7	20115.7	30440.7	31418.2	42746.7	12856.7	21957.7
10787.3	11235.7	10554.3			19205	42077	37992	30380	39822	37329.5	52421.5	22005.5	32309.5			86450	31904	26901	56325	50387	65523	33689	41554			27143	49193	38002	51779	17595	39578.5	30519	50264.5	38762.5					8417.67	31289.7	27204.7	19592.7	29034.7	26542.2	41634.2	11218.2	21522.2
10723.7	11253.7	10561.7			19571	39712	39169	28386	38597	40602	54240.5	21654.5	31620.5			77955	31704	25018	51239	51025	61398	32637	37997			25926	45421	38348	53178	17938	33429	31158	52449.5	39185					8847.33	28988.3	28445.3	17662.3	27873.3	29878.3	43516.8	10930.8	20896.8
10751	11243.3	10533.3			18032	38061	37949	26714	36164	37082	49401	20839.5	29052			71961	32753	23881	50054	47121	56783	30104	40441			24780	48227	35763	50799	17871	35535	28746.5	52857	36244.5					7281	27310	27198	15963	25413	26331	38650	10088.5	18301
10751.3	11338.3	10507			17788	36906	39739	27474	33599	33062.5	46002.5	20176	29835			70722	31703	22821	45506	49235	53586	30648	36388			23201	49418	38263	48005	17741	33104.5	29142.5	49274.5	36779.5					7036.67	26154.7	28987.7	16722.7	22847.7	22311.2	35251.2	9424.67	19083.7
10799.7	11364.7	10559.7			17331	37843	42523	26147.5	35064	33609	45834.5	19999	28990.5			71438	28138	23674	21677	46397	59276	31773	35406			23912	44105	37004	42693	17101	30039.5	29274.5	50076	35953					6531.33	27043.3	31723.3	15347.8	24264.3	22809.3	35034.8	9199.33	18190.8
10798.3	11323.3	10540			17569	41072	37420	25140.5	33046.5	30348.5	47309.5	19775.5	27782			70596	30033	22177		26305	52511	30793	35381			24856	42059	34941	35611	17668	36908	27401	46575	35285.5					6770.67	30273.7	26621.7	14342.2	22248.2	19550.2	36511.2	8977.17	16983.7
10782.7	11240.3	10542.3			16981	33977	39585	24429.5	32246	31191	46838	18928	27605			70003	27763	21768		31449	53090	33028	36125			23447	43593	34873	36569	16425	27641	26358	48746	32978.5					6198.33	23194.3	28802.3	13646.8	21463.3	20408.3	36055.3	8145.33	16822.3
10757.3	11288	10538.7			15919	34490	34309	24338	31075	31601.5	43813.5	18458	27399			66717	28023	20153		33015	50989	33889	34975			24533	46225	33152	33473	15799	27439	26795.5	47834	33313.5					5161.67	23732.7	23551.7	13580.7	20317.7	20844.2	33056.2	7700.67	16641.7
10770.7	11188.7	10546.3			16352	36497	32403	23509	31105.5	31473	40929.5	18424.5	25753			61197	24326	19839		28395	49016	30261	29342			22967	41263	31404	42474	16060	27335.5	25554.5	46200.5	31962					5581.33	25726.3	21632.3	12738.3	20334.8	20702.3	30158.8	7653.83	14982.3
10752	11488	10512.7			16202	39426	30327	23946.5	29984	26948	41578.5	17821.5	25869.5			54080	24402	20703		41296	49492	27621	32620			23363	38655	31157	41203	16044.5	28452	25688	45489.5	31171.5					5450	28674	19575	13194.5	19232	16196	30826.5	7069.5	15117.5
10783.7	11336	10550			17587	32064	30137	22880.5	28949	28454.5	39711	18285	25937.5			54879	25583	18826		32444	44079	30415	29346			22816	40519	33929	39009	15912	27311	23423.5	46109	30174					6803.33	21280.3	19353.3	12096.8	18165.3	17670.8	28927.3	7501.33	15153.8
10802.3	11247	10518			16255	28911	32360	23145	30643	28093	36396	16760	25358.5			53356	23009	18808		31364	45667	31482	33022			22673	35587	34841	36575	15373	27519	26056	48218.5	28895.5					5452.67	18108.7	21557.7	12342.7	19840.7	17290.7	25593.7	5957.67	14556.2
10805.3	11704	10527.7			16636	33861	29148	22928	29956.5	26083.5	33979.5	16765	25639			50663	24116	17738		21463	40705	26052	32096			23452	36381	30175	38833	15634.5	26101.5	25372	43759	29113.5					5830.67	23055.7	18342.7	12122.7	19151.2	15278.2	23174.2	5959.67	14833.7
10806.7	11324	10529.3			15004	32278	30415	23104	29020.5	28419.5	32817	16572.5	24097			48022	24045	17023		19926	37452	25527	31483			23518	36263	31313	37079	15900.5	27154	23936.5	44369	30621.5					4197.33	21471.3	19608.3	12297.3	18213.8	17612.8	22010.3	5765.83	13290.3
10731.7	11474	10518.3			15288	27414	28439	22773	28643.5	26968.5	28195	16022	23603			43724	22396	17282		21720	39069	24400	30369			21570	33498	32116	35044	15833	26745	24126.5	44333	29126					4556.33	16682.3	17707.3	12041.3	17911.8	16236.8	17463.3	5290.33	12871.3
10800	11101.7	10520.3			14905	28738	26113	20257	27634.5	28011.5	29990	16079.5	23313.5			38008	22327	15650		32659	37254	23428	29606			21695	31596	30959	31358	15452	27836	22262	41691	27850.5					4105	17938	15313	9457	16834.5	17211.5	19190	5279.5	12513.5
10798.7	11091.3	10529			14933	29483	26028	20991	27312	25733.5	23944	16277.5	22463			36340	21542	16649		29828	36017	22700	25750			22148	30606	30493	33135	15554	25172.5	22333	37914.5	28606.5					4134.33	18684.3	15229.3	10192.3	16513.3	14934.8	13145.3	5478.83	11664.3
10801	11090.7	10548			14514	28747	26078	20420	27007.5	25222	27711.5	15793.5	21731.5			34511	20243	15988		33570	33947	22777	22724			21936	30951	30006	35868	15317.5	23958.5	21322.5	38537	29077					3713	17946	15277	9619	16206.5	14421	16910.5	4992.5	10930.5
10789	11126.7	10540			14999	29231	27219	21025	25632.5	23786.5	30064	15781.5	23167.5			31733	20357	16432		28048	36714	21846	25333			21924	28526	27593	35107	16136.5	23102.5	22285.5	38252	27949					4210	18442	16430	10236	14843.5	12997.5	19275	4992.5	12378.5
10795.3	11099.7	10529.3			13525	25578	25639	20675	24893.5	23489.5	29300.5	15676.5	21044.5			35181	17984	15887			35477	22362	24790			20995	29252	30052	30850	15277.5	23798.5	22108	38428.5	27856.5					2729.67	14782.7	14843.7	9879.67	14098.2	12694.2	18505.2	4881.17	10249.2
10781.3	11089.7	10540.7			14678	28127	25631	19966	25881.5	23343	27339.5	13268.5	20874			33677	17577	16600			35809	22315	23347			21783	28703	29367	31591	15171	24380	21994	37822.5	24529.5					3896.67	17345.7	14849.7	9184.67	15100.2	12561.7	16558.2	2487.17	10092.7
10746.3	11437.3	10511.3			14108	26280	24049	20156.5	23816.5	21360.5	27201	15823.5	21351			32142	17287	15284			37988	22441	24692			21489	26280	30794	29146	14710.5	22999	22459.5	37622.5	25767.5					3361.67	15533.7	13302.7	9410.17	13070.2	10614.2	16454.7	5077.17	10604.7
10763.7	11150.3	10557.3			14371	28990	26583	19653.5	24173	21227.5	26450	15108	20696.5			31020	18875	15091			35056		20096			22874	25596	28526	29086	14962.5	24286.5	22859	36099.5	26843.5					3607.33	18226.3	15819.3	8889.83	13409.3	10463.8	15686.3	4344.33	9932.83
10792.3	11164.7	10524			14396	27426	25916	19306		21165	25741	14896	19718			28582	17629	15153			33955		20498			22118	24195	26515	30170	14514	23796	20979	33136.5	24501.5					3603.67	16633.7	15123.7	8513.67		10372.7	14948.7	4103.67	8925.67
10782.3	11380	10508.7			14655	26190	24591	19439		20649.5	26843	15085.5	19934			26828	17060	15799			32009		19866			21409	24938	28983	29126	14757	22643	19964	33542.5	25695					3872.67	15407.7	13808.7	8656.67		9867.17	16060.7	4303.17	9151.67
10788.3	11217.3	10521			13291	28175	24212	19010.5		19653.5	25444	14935.5	19556			24515	17067	14977			29927		19710			20437	27049	28220	28962	14295.5	21935.5	21119.5	34852	26196.5					2502.67	17386.7	13423.7	8222.17		8865.17	14655.7	4147.17	8767.67
10772.7	11303.7	10535.3			14212	28334	23824	18229		20871.5	25264.5	14931.5	19595.5			25879	17165	14537			28162		20365			19709	24756	26266	28589	14160	22189	20885	32328.5	25718.5					3439.33	17561.3	13051.3	7456.33		10098.8	14491.8	4158.83	8822.83
10802.3	11205.3	10535			12960	24155	23323	19772.5		19316.5	25440.5	14930	17577			26331	17269	13873			30751		20117			18866	24210	26319	28982	14144	20335.5	20893	32007	25909					2157.67	13352.7	12520.7	8970.17		8514.17	14638.2	4127.67	6774.67
10787	11299.7	10571.3			13007	24977	22462	19302		18868	23773.5	13952	18150			23818	17093	14436			28523		19458			17858	21860	26195	28768	13623	19945.5	21286	30444.5	25515.5					2220	14190	11675	8515		8081	12986.5	3165	7363
10799.7	11600.3	10564.3			12600	23850	20625	18777.5		18344	22674.5	14564.5	18543.5			24033	16623	13796			27260		19081			16450	23309	27174	30190	13610	19713.5	20655	29709.5	25188					1800.33	13050.3	9825.33	7977.83		7544.33	11874.8	3764.83	7743.83
10785	11502	10546.3			12976	22597	20436	18155.5		18335.5	20720.5	14375	17530.5			22785	16633				26613		17679			17861	23112	25247	27016	13226	19789	21866.5		24274.5					2191	11812	9651	7370.5		7550.5	9935.5	3590	6745.5
10782.7	11550.7	10550			12815	21663	20854	19277.5		17460	20616.5	14414	18334.5			22511	16353				26328		19768			16386		25191	25402	13445.5	19209.5			25644					2032.33	10880.3	10071.3	8494.83		6677.33	9833.83	3631.33	7551.83
10775.7	11556.7	10548.3			13094	19829	20909	19198		17678	20717.5	13443	18017			20564	16923				24423		14715			16527		25091	27097	13245.5	19304.5			24895					2318.33	9053.33	10133.3	8422.33		6902.33	9941.83	2667.33	7241.33
10779.3	11147.7	10524				19539	20263	18311		18877.5	19772	13633	17732			19446	16112				22612		17733			17249		25364	25693	13086	18599.5			23053						8759.67	9483.67	7531.67		8098.17	8992.67	2853.67	6952.67
10756.3	11331					20207	20423	17403.5		18485	23486	13290	16963			21256					21828		17872																	9450.67	9666.67	6647.17		7728.67	12729.7	2533.67	6206.67
10790.7	11168.7					21292	19986	17623		18378	21858	14005	16801.5			20156					22170		18008																	10501.3	9195.33	6832.33		7587.33	11067.3	3214.33	6010.83
10823.3	11190.7					21021	20979	17563.5		17384.5	20918		16969			19825					22020		16453																	10197.7	10155.7	6740.17		6561.17	10094.7		6145.67
10788	11480.3					21661	23405	16719		16727.5	21295		16423			18689					22355		16780																	10873	12617	5931		5939.5	10507		5635
10825.3	11526.3					20074	21888	17542		17737	22090		16189.5			18086					21151		17068																	9248.67	11062.7	6716.67		6911.67	11264.7		5364.17
10776	11442.3					20823	20422	17553.5		17651.5	20524		16339.5			17384							16497																	10047	9646	6777.5		6875.5	9748		5563.5
	11512															17214							16073
	11290															17229							15899
	11421.7															17225
[truncated: 23 more columns]
