# Supplementary material for: SCFFbxw5 targets kinesin‐13 proteins to facilitate ciliogenesis
Source: EMBO J. 2021 Aug 9;40(18):e107735. doi: 10.15252/embj.2021107735 (PMC8441365; doi:10.15252/embj.2021107735)
Supplement: Supplementary file 14 — Source Data for Figure 6 [file EMBJ-40-e107735-s014.zip]

Archive with 9 entries (8 files):
- Source Data for Figure 6C.xlsx
- __MACOSX/
- __MACOSX/._Source Data for Figure 6C.xlsx
- Source Data for Figure 6.pdf
- __MACOSX/._Source Data for Figure 6.pdf
- Source Data for Figure 6B.xlsx
- __MACOSX/._Source Data for Figure 6B.xlsx
- Source Data for Figure 6A.xlsx
- __MACOSX/._Source Data for Figure 6A.xlsx
