# Supplementary material for: SCFFbxw5 targets kinesin‐13 proteins to facilitate ciliogenesis
Source: EMBO J. 2021 Aug 9;40(18):e107735. doi: 10.15252/embj.2021107735 (PMC8441365; doi:10.15252/embj.2021107735)
Supplement: Supplementary file 14 — Source Data for Figure 6 [file EMBJ-40-e107735-s014.zip › Source Data for Figure 6C.xlsx]

## Sheet: Fig 6C
	1st	2nd	3rd	4th	5th	6th	average	stdev	ttest
asynch. siNT -	1	1	1	1	1	1	1	0
asynch. siNT +MG132	0.957209	1.17301	1.29521	0.903251	0.767816	0.833293	0.988299	0.204526	0.894019
asynch. siFw5 -	2.05654	1.58768	1.7437	1.63774	1.1818	1.27733	1.5808	0.318576	0.00660559
asynch. siFw5 +MG132	2.34821	1.40143	1.46517	1.7884	1.07433	1.58354	1.61018	0.431022	0.896068
RO-3306 siNT -	1	1	1	1	1	1	1	0
RO-3306 siNT +MG132	1.85696	1.48294	1.38217	1.25458	1.67604	2.14146	1.63236	0.328384	0.00525717
RO-3306 siFw5 -	4.16622	2.86914	2.43018	2.76537	2.61103	3.74984	3.09863	0.694568	0.000708618
RO-3306 siFw5 +MG132	4.25103	2.99848	2.10197	2.14947	1.79302	2.65705	2.6585	0.891025	0.363748
Nocod. siNT -	1	1	1	1	1	1	1	5.60576e-10
Nocod. siNT +MG132	1.55355	1.16624	1.17334	1.20513	1.31872	1.52069	1.32295	0.174997	0.00628072
Nocod. siFw5 -	2.46467	2.2221	1.88074	2.29274	1.94675	1.89408	2.11685	0.243847	9.82341e-05
Nocod. siFw5 +MG132	2.56199	1.78454	2.30642	1.91068	1.87418	1.29831	1.95602	0.438343	0.455359
1st Exp	MCAK	uba2	ratio	normalized
asynch. siNT -	14117.1	18608.7	0.758631	1
asynch. siNT +MG132	11434.1	15745.9	0.726168	0.957209
asynch. siFw5 -	23636.1	15149.9	1.56016	2.05654
asynch. siFw5 +MG132	21840.1	12259.9	1.78143	2.34821
RO-3306 siNT -	4226.37	18532.8	0.228048	1
RO-3306 siNT +MG132	7576.22	17890.6	0.423476	1.85696
RO-3306 siFw5 -	16636.1	17509.8	0.950097	4.16622
RO-3306 siFw5 +MG132	21903.3	22593.9	0.969437	4.25103
Nocod. siNT -	29636.6	8736.78	3.39216	1
Nocod. siNT +MG132	29959	5684.93	5.26989	1.55355
Nocod. siFw5 -	35011.5	4187.69	8.36057	2.46467
Nocod. siFw5 +MG132	27756.4	3193.81	8.69067	2.56199
2nd Exp	MCAK	uba2	ratio	normalized
siNT asy -	14278.5	18545	0.769935	1
siNT asy +	15081.6	16699	0.90314	1.17301
siFw5 asy -	20702.2	16935.5	1.22241	1.58768
siFw5 asy +	18280.4	16941.8	1.07901	1.40143
siNT RO -	6093.1	14244.9	0.427739	1
siNT RO +	8298.7	13083	0.634311	1.48294
siFw5 RO -	16077	13100.1	1.22725	2.86914
siFw5 RO +	19162.6	14940.8	1.28257	2.99848
siNT Noc -	15898.8	10391	1.53006	1
siNT Noc +	17397.3	9749.54	1.78443	1.16624
siFw5 Noc -	38776.6	11405	3.39995	2.2221
siFw5 Noc +	41297.3	15124.7	2.73046	1.78454
3rd Exp	MCAK	uba2	ratio	normalized
asynch. siNT -	5364.2	10528.6	0.50949	1
asynch. siNT +MG132	6202.54	9399.22	0.6599	1.29521
asynch. siFw5 -	13446.7	15135.9	0.888397	1.7437
asynch. siFw5 +MG132	14011.9	18770.5	0.746488	1.46517
RO-3306 siNT -	8010.15	13587.8	0.589512	1
RO-3306 siNT +MG132	10173.7	12486	0.814803	1.38217
RO-3306 siFw5 -	22985.7	16044.5	1.43262	2.43018
RO-3306 siFw5 +MG132	18710.3	15099.5	1.23914	2.10197
Nocod. siNT -	14296.1	11811.9	1.21032	1
Nocod. siNT +MG132	18020.7	12689.6	1.42011	1.17334
Nocod. siFw5 -	31042.1	13637.1	2.2763	1.88074
Nocod. siFw5 +MG132	28137.4	10079.6	2.79152	2.30642
4tt Exp	MCAK	uba2	ratio	normalized
siNT asy -	11919.6	16541.3	0.720593	1
siNT asy +	9220.12	14165.7	0.650876	0.903251
siFw5 asy -	18843	15966.7	1.18014	1.63774
siFw5 asy +	13737.7	10660	1.28871	1.7884
siNT RO -	7257.8	9977.87	0.72739	1
siNT RO +	9663.12	10588.9	0.912568	1.25458
siFw5 RO -	30073.9	14950.9	2.0115	2.76537
siFw5 RO +	20870.4	13348.5	1.5635	2.14947
siNT Noc -	25450.2	14795.6	1.72012	1
siNT Noc +	21495.1	10369.2	2.07297	1.20513
siFw5 Noc -	35742.2	9062.9	3.94379	2.29274
siFw5 Noc +	15552	4731.95	3.2866	1.91068
5tt Exp	MCAK	uba2	ratio	normalized
siNT asy -	8284.46	14667.2	0.564828	1
siNT asy +	8191.22	18887.5	0.433684	0.767816
siFw5 asy -	12094.7	18119.1	0.667511	1.1818
siFw5 asy +	9881.58	16284.4	0.606814	1.07433
siNT RO -	5783.66	17497.1	0.330549	1
siNT RO +	9508.36	17162.7	0.554012	1.67604
siFw5 RO -	14550.4	16858.8	0.863075	2.61103
siFw5 RO +	10354.1	17470	0.59268	1.79302
siNT Noc -	21754	14172.4	1.53496	1
siNT Noc +	26309.4	12997.5	2.02418	1.31872
siFw5 Noc -	33350.4	11160.8	2.98819	1.94675
siFw5 Noc +	30060.8	10449.4	2.8768	1.87418
6tt Exp	MCAK	uba2	ratio	normalized
siNT asy -	9168.39	11967	0.766138	1
siNT asy +	12407.6	19434.9	0.638418	0.833293
siFw5 asy -	18524.9	18929.7	0.978614	1.27733
siFw5 asy +	16808.4	13854.5	1.21321	1.58354
siNT RO -	5284.76	14973.7	0.352937	1
siNT RO +	11674.6	15446.7	0.7558	2.14146
siFw5 RO -	20137.3	15215.7	1.32346	3.74984
siFw5 RO +	16385.8	17473.2	0.937769	2.65705
siNT Noc -	32379.2	18709.9	1.73059	1
siNT Noc +	39758.9	15107.7	2.6317	1.52069
siFw5 Noc -	45646.8	13925.7	3.27787	1.89408
siFw5 Noc +	46870.7	20860.7	2.24684	1.29831
