# Supplementary material for: SCFFbxw5 targets kinesin‐13 proteins to facilitate ciliogenesis
Source: EMBO J. 2021 Aug 9;40(18):e107735. doi: 10.15252/embj.2021107735 (PMC8441365; doi:10.15252/embj.2021107735)
Supplement: Supplementary file 14 — Source Data for Figure 6 [file EMBJ-40-e107735-s014.zip › Source Data for Figure 6B.xlsx]

## Sheet: Fig 6B
	1st Exp	2nd Exp	3rd Exp	4th Exp	5th Exp	6th Exp	average	stdev	ttest		time after CHX
siNT 0-0	1	1	1	1	1	1	1	0			0
siNT 0-2	0.630878	0.616062	0.937224	1.11795	0.857768	0.528636	0.78142	0.226832			2
siNT 0-4	1.0384	0.395888	0.87005	0.619987	0.390418	0.876377	0.69852	0.271755			4
siFw5 0-0	1	1	1	1	1	1	1	0
siFw5 0-2	1.36363	0.794255	0.663235	0.897557	1.32061	0.846368	0.980941	0.290747	0.216244
siFw5 0-4	0.96082	0.934915	0.405002	1.15827	1.27183	1.10661	0.972909	0.305188	0.131457
siNT 6-0	1	1	1	1	1	1	1	0
siNT 6-2	0.431833	0.539688	0.718446	0.951343	0.367307	0.796463	0.63418	0.225886
siNT 6-4	0.419882	0.574042	0.352972	0.600899	0.553199	0.714075	0.535845	0.130114
siFw5 6-0	1	1	1	1	1	1	1	0
siFw5 6-2	0.810204	1.07379	1.02955	1.22098	0.823912	1.10551	1.01066	0.162869	0.00893648
siFw5 6-4	1.08105	1.35992	0.663053	1.35315	1.14259	1.26945	1.14487	0.261294	0.00119843
1st Exp	MCAK	Uba2	ratio	normalized
siNT 0-0	1912.82	5257.35	0.363838	1
siNT 0-2	909.92	3964.15	0.229537	0.630878
siNT 0-4	1386.31	3669.33	0.377809	1.0384
siFw5 0-0	5132.49	6126.52	0.83775	1
siFw5 0-2	6274.39	5492.4	1.14238	1.36363
siFw5 0-4	4530.07	5627.93	0.804927	0.96082
siNT 6-0	12845.4	8718.3	1.47338	1
siNT 6-2	6181.94	9716.17	0.636253	0.431833
siNT 6-4	5698.63	9211.47	0.618645	0.419882
siFw5 6-0	24939.4	5946.4	4.19404	1
siFw5 6-2	13964.1	4109.47	3.39803	0.810204
siFw5 6-4	7901.24	1742.67	4.53399	1.08105
2nd Exp	MCAK	Uba2	ratio	normalized
siNT 0-0	9725.53	7035.27	1.3824	1
siNT 0-2	6385.92	7498.37	0.851642	0.616062
siNT 0-4	5362.68	9798.9	0.547274	0.395888
siFw5 0-0	17236.7	11280.1	1.52807	1
siFw5 0-2	14098.3	11616.1	1.21368	0.794255
siFw5 0-4	10343.5	7240.25	1.42862	0.934915
siNT 6-0	12408.7	12705.4	0.976644	1
siNT 6-2	7014.31	13307.8	0.527083	0.539688
siNT 6-4	7228.58	12893.6	0.560635	0.574042
siFw5 6-0	22821.4	9376.61	2.43386	1
siFw5 6-2	16714.1	6395.39	2.61347	1.07379
siFw5 6-4	9536.84	2881.34	3.30986	1.35992
3rd Exp	MCAK	Uba2	ratio	normalized
siNT 0-0	11255.5	8996.05	1.25116	1
siNT 0-2	13011.6	11096.2	1.17262	0.937224
siNT 0-4	3400.18	3123.52	1.08857	0.87005
siFw5 0-0	11038.8	2965.69	3.72218	1
siFw5 0-2	14235	5766.25	2.46868	0.663235
siFw5 0-4	8104.65	5376.25	1.50749	0.405002
siNT 6-0	10325.6	6703.61	1.5403	1
siNT 6-2	10528.1	9513.68	1.10663	0.718446
siNT 6-4	5524.78	10161.8	0.543684	0.352972
siFw5 6-0	24217.9	16441.2	1.473	1
siFw5 6-2	26647.6	17571.5	1.51652	1.02955
siFw5 6-4	18826.9	19276.4	0.976679	0.663053
4th Exp	MCAK	Uba2	ratio	normalized
siNT 0-0	7129.22	6867.44	1.03812	1
siNT 0-2	16332.7	14073	1.16057	1.11795
siNT 0-4	1796.96	2791.96	0.64362	0.619987
siFw5 0-0	15020.2	8850.76	1.69705	1
siFw5 0-2	15670.6	10287.9	1.5232	0.897557
siFw5 0-4	3197.88	1626.89	1.96564	1.15827
siNT 6-0	3781.68	2015.13	1.87664	1
siNT 6-2	2413.57	1351.89	1.78533	0.951343
siNT 6-4	3888.25	3448.03	1.12767	0.600899
siFw5 6-0	3133.93	2647.45	1.18376	1
siFw5 6-2	9371.63	6484	1.44535	1.22098
siFw5 6-4	7555.51	4716.88	1.6018	1.35315
5th Exp	MCAK	Uba2	ratio	normalized
siNT 0-0	8030.56	9611.02	0.835557	1
siNT 0-2	6615.66	9230.54	0.716714	0.857768
siNT 0-4	3310.91	10149.4	0.326217	0.390418
siFw5 0-0	7726.1	10461.9	0.738502	1
siFw5 0-2	9148.56	9380.54	0.97527	1.32061
siFw5 0-4	11620.3	12371.8	0.939252	1.27183
siNT 6-0	16203.4	12815.6	1.26435	1
siNT 6-2	6097.12	13128.9	0.464406	0.367307
siNT 6-4	8452.53	12084.7	0.699439	0.553199
siFw5 6-0	14179.5	11850.8	1.1965	1
siFw5 6-2	13582.8	13778.4	0.985808	0.823912
siFw5 6-4	14562.5	10652	1.36711	1.14259
6th Exp	MCAK	Uba2	ratio	normalized
siNT 0-0	9940.51	15458.6	0.643042	1
siNT 0-2	4773.05	14041.1	0.339935	0.528636
siNT 0-4	6192.95	10989.2	0.563547	0.876377
siFw5 0-0	13964.9	11153.5	1.25207	1
siFw5 0-2	10516	9923.49	1.05971	0.846368
siFw5 0-4	14845.9	10714.7	1.38556	1.10661
siNT 6-0	14704.7	11722	1.25445	1
siNT 6-2	9262.48	9270.61	0.999123	0.796463
siNT 6-4	6935.46	7742.44	0.895772	0.714075
siFw5 6-0	16827.2	8406.22	2.00176	1
siFw5 6-2	18996.3	8584.12	2.21296	1.10551
siFw5 6-4	22602.9	8894.78	2.54115	1.26945
