# Supplementary material for: SCFFbxw5 targets kinesin‐13 proteins to facilitate ciliogenesis
Source: EMBO J. 2021 Aug 9;40(18):e107735. doi: 10.15252/embj.2021107735 (PMC8441365; doi:10.15252/embj.2021107735)
Supplement: Supplementary file 14 — Source Data for Figure 6 [file EMBJ-40-e107735-s014.zip › Source Data for Figure 6A.xlsx]

## Sheet: Fig 6A
	asynch	1st Exp	2nd Exp	3rd Exp	4th Exp	average	stdev	ttest
0	NT 0h	1	1	1	1	1	6.8959e-10
3	NT 3h	0.526281	0.694768	0.868026	0.300835	0.597478	0.242024
6	NT 6h	0.402026	1.17388	0.727956	0.443916	0.686945	0.355448
0	Fw5-1 0h	1	1	1	1	1	1.55298e-09
3	Fw5-1 3h	0.736729	0.735399	1.02835	0.431964	0.733112	0.2435
6	Fw5-1 6h	0.721497	0.501985	0.944078	0.795055	0.740654	0.184093
0	Fw5-3 0h	1	1	1	1	1	1.0818e-07
3	Fw5-3 3h	0.695997	0.599441	0.877905	0.496858	0.66755	0.162104
6	Fw5-3 6h	0.599744	0.406294	0.793016	0.652448	0.612876	0.160067
	HU	1st Exp	2nd Exp	3rd Exp	4th Exp	average	stdev	ttest
0	NT 0h	1	1	1	1	1	5.22797e-09
3	NT 3h	1.44706	0.740168	0.661665	0.711645	0.890134	0.372697
6	NT 6h	1.27875	0.727444	0.833401	0.557529	0.849281	0.308036
0	Fw5-1 0h	1	1	1	1	1	1.97797e-09
3	Fw5-1 3h	0.766744	0.852845	0.775815	0.811156	0.80164	0.0391457
6	Fw5-1 6h	0.995242	1.03872	0.508178	0.593398	0.783885	0.271976
0	Fw5-3 0h	1	1	1	1	1	1.282e-08
3	Fw5-3 3h	1.15705	0.78091	0.551596	1.1678	0.914339	0.301406
6	Fw5-3 6h	1.04698	0.638164	0.487192	0.623649	0.698995	0.24175
	RO-3306	1st Exp	2nd Exp	3rd Exp	4th Exp	average	stdev	ttest
0	NT 0h	1	1	1	1	1	8.25413e-08
3	NT 3h	0.342472	0.339272	0.371114	0.497226	0.387521	0.0745249
6	NT 6h	0.179632	0.187519	0.236114	0.328587	0.232963	0.0684668
0	Fw5-1 0h	1	1	1	1	1	9.15914e-10
3	Fw5-1 3h	0.994612	1.01683	0.77607	1.01638	0.950974	0.117063	0.000422736
6	Fw5-1 6h	0.803468	0.641253	0.714186	1.06867	0.806894	0.1867	0.00525885
0	Fw5-3 0h	1	1	1	1	1	7.97242e-09
3	Fw5-3 3h	0.732244	0.588699	0.972189	1.04268	0.833953	0.210689	0.0184772
6	Fw5-3 6h	0.907773	0.396269	1.11584	0.919342	0.834806	0.307552	0.0267018
	asynchronous						S arrest						G2 Arrest
	1st Exp	mcak	uba2	ratio	normalized		1st Exp	mcak	uba2	ratio	normalized		1st Exp	mcak	uba2	ratio	normalized
	NT 0h	6666.63	2293.26	2.90706	1		NT 0h	15888.2	22913.9	0.693386	1		NT 0h	27943.4	4618.83	6.04988	1
	NT 3h	7787.1	5089.83	1.52993	0.526281		NT 3h	17730.2	17670.7	1.00337	1.44706		NT 3h	27353.7	13202.1	2.07191	0.342472
	NT 6h	5468.42	4679	1.16871	0.402026		NT 6h	13247.9	14941.3	0.886667	1.27875		NT 6h	17116	15749.7	1.08675	0.179632
	Fw5-1 0h	6429.51	4209.52	1.52737	1		Fw5-1 0h	14189.5	13018.6	1.08994	1		Fw5-1 0h	21524.6	13281.2	1.62068	1
	Fw5-1 3h	5941.9	5280.47	1.12526	0.736729		Fw5-1 3h	12980.8	15532.7	0.835708	0.766744		Fw5-1 3h	24093.8	14947	1.61195	0.994612
	Fw5-1 6h	7969.37	7231.76	1.102	0.721497		Fw5-1 6h	18891.7	17415.6	1.08476	0.995242		Fw5-1 6h	25243.6	19385.8	1.30217	0.803468
	Fw5-3 0h	16679.8	15267.7	1.09249	1		Fw5-3 0h	7254.73	17529.8	0.413852	1		Fw5-3 0h	1951.62	9771.75	0.19972	1
	Fw5-3 3h	7795.51	10252.2	0.760371	0.695997		Fw5-3 3h	6060.61	12656.6	0.478849	1.15705		Fw5-3 3h	2836.22	19393.8	0.146244	0.732244
	Fw5-3 6h	4243.25	6476.1	0.655216	0.599744		Fw5-3 6h	5712.66	13184.3	0.433293	1.04698		Fw5-3 6h	4279.66	23605.3	0.181301	0.907773
	2nd Exp	mcak	uba2	ratio	normalized		2nd Exp	mcak	uba2	ratio	normalized		2nd Exp	mcak	uba2	ratio	normalized
	NT 0h	6449.87	7565.64	0.852522	1		NT 0h	13785.4	15993.7	0.86193	1		NT 0h	12934.6	13000.9	0.994899	1
	NT 3h	3750.88	6332.69	0.592305	0.694768		NT 3h	8706.24	13646.7	0.637973	0.740168		NT 3h	3089.57	9153.17	0.337541	0.339272
	NT 6h	14160.9	14150.1	1.00076	1.17388		NT 6h	12625.2	20135.7	0.627006	0.727444		NT 6h	2215.62	11876	0.186562	0.187519
	Fw5-1 0h	15188	10203.3	1.48854	1		Fw5-1 0h	21302.7	22411	0.950547	1		Fw5-1 0h	22172	16928.4	1.30975	1
	Fw5-1 3h	13141	12004.5	1.09467	0.735399		Fw5-1 3h	15902.9	19617	0.810669	0.852845		Fw5-1 3h	21115.2	15854.6	1.3318	1.01683
	Fw5-1 6h	3076.79	4117.62	0.747226	0.501985		Fw5-1 6h	20497.8	20760.4	0.987353	1.03872		Fw5-1 6h	9799.51	11667.7	0.839883	0.641253
	Fw5-3 0h	23169.1	13693.3	1.69201	1		Fw5-3 0h	3049.81	14553.4	0.209561	1		Fw5-3 0h	6234.3	20034.1	0.311184	1
	Fw5-3 3h	8768.48	8645.23	1.01426	0.599441		Fw5-3 3h	1758.2	10743.8	0.163648	0.78091		Fw5-3 3h	3839.71	20959.8	0.183194	0.588699
	Fw5-3 6h	3286.45	4780.62	0.687452	0.406294		Fw5-3 6h	1008.41	7540.39	0.133734	0.638164		Fw5-3 6h	2800.2	22708.2	0.123313	0.396269
	3rd Exp	mcak	uba2	ratio	normalized		3rd Exp	mcak	uba2	ratio	normalized		3rd Exp	mcak	uba2	ratio	normalized
	NT 0h	37573.9	30424.5	1.23499	1		NT 0h	16620.5	10631.9	1.56327	1		NT 0h	20022	7933.63	2.52369	1
	NT 3h	24152.6	22530.3	1.072	0.868026		NT 3h	14434.8	13955.2	1.03436	0.661665		NT 3h	6552.37	6996.1	0.936575	0.371114
	NT 6h	26178.8	29119.4	0.899017	0.727956		NT 6h	16115	12369.2	1.30283	0.833401		NT 6h	6270.76	10523.6	0.595877	0.236114
	Fw5-1 0h	22238.6	17541.5	1.26777	1		Fw5-1 0h	14994.9	8903.8	1.6841	1		Fw5-1 0h	5884.18	7871.92	0.747489	1
	Fw5-1 3h	30283.3	23228.4	1.30372	1.02835		Fw5-1 3h	15712.2	12025.7	1.30655	0.775815		Fw5-1 3h	6932.95	11951.2	0.580103	0.77607
	Fw5-1 6h	21371	17855.6	1.19687	0.944078		Fw5-1 6h	10094.2	11794.7	0.855822	0.508178		Fw5-1 6h	7700.32	14424.2	0.533846	0.714186
	Fw5-3 0h	29857.9	30828.9	0.968504	1		Fw5-3 0h	5059.83	13943.6	0.362879	1		Fw5-3 0h	3522.81	13855.1	0.254262	1
	Fw5-3 3h	13129.1	15441.3	0.850254	0.877905		Fw5-3 3h	3076.22	15368.6	0.200163	0.551596		Fw5-3 3h	2612.69	10569.6	0.24719	0.972189
	Fw5-3 6h	21178.5	27574.8	0.768039	0.793016		Fw5-3 6h	1081.58	6117.8	0.176792	0.487192		Fw5-3 6h	3486.88	12290.1	0.283715	1.11584
	4th Exp	mcak	uba2	ratio	normalized		4th Exp	mcak	uba2	ratio	normalized		4th Exp	mcak	uba2	ratio	normalized
	siNT 0h	26158.3	10478.2	2.49645	1		NT 0h	17818.1	10309.8	1.72827	1		NT 0h	13717	16971.5	0.808237	1
	siNT 3h	6251.1	8323.46	0.751021	0.300835		NT 3h	17246	14022.1	1.22992	0.711645		NT 3h	5705.27	14196.6	0.401877	0.497226
	siNT 6h	13859.7	12506.4	1.10822	0.443916		NT 6h	16322.2	16939.5	0.963563	0.557529		NT 6h	3462.88	13039.1	0.265576	0.328587
	siFw5-1 0h	9055.51	16104.6	0.562294	1		Fw5-1 0h	24252.3	15926.2	1.52279	1		Fw5-1 0h	8924.34	14263.7	0.625669	1
	siFw5-1 3h	3488.93	14364.2	0.242891	0.431964		Fw5-1 3h	21007.7	17007.3	1.23522	0.811156		Fw5-1 3h	10868.8	17091.5	0.63592	1.01638
	siFw5-1 6h	7635.63	17079.8	0.447055	0.795055		Fw5-1 6h	15279.9	16909.7	0.903621	0.593398		Fw5-1 6h	12335.6	18448.9	0.668634	1.06867
	siFw5-3 0h	4496.42	22428.5	0.200478	1		Fw5-3 0h	20581.1	15628.7	1.31688	1		Fw5-3 0h	14977.7	16359.8	0.915518	1
	siFw5-3 3h	1824.31	18314.6	0.0996092	0.496858		Fw5-3 3h	28094.4	18268.7	1.53785	1.1678		Fw5-3 3h	14546	15237.9	0.954592	1.04268
	siFw5-3 6h	3518.12	26896.6	0.130802	0.652448		Fw5-3 6h	17269.9	21028.3	0.82127	0.623649		Fw5-3 6h	14166.6	16831.4	0.841675	0.919342
