# Supplementary material for: SCFFbxw5 targets kinesin‐13 proteins to facilitate ciliogenesis
Source: EMBO J. 2021 Aug 9;40(18):e107735. doi: 10.15252/embj.2021107735 (PMC8441365; doi:10.15252/embj.2021107735)
Supplement: Supplementary file 15 — Source Data for Figure 7 [file EMBJ-40-e107735-s012.zip › Source Data for Figure 7D.xlsx]

## Sheet: Fig 7D
	1st	2nd	3rd	4th	5th	6th	average	stdev	ttest
siNT	1	1	1	1	1	1	1	8.65164e-08
siFw5#1	3.77849	3.04624	3.90512	4.28018	3.22199	3.12773	3.55996	0.500113	5.72731e-05
siFw5#2	2.15253	1.51465	2.62623	1.77669	1.89721	3.26669	2.20567	0.642206	0.00584758
siFw5#3	3.26878	1.78041	2.87396	2.79064	2.31423	3.00842	2.67274	0.537981	0.000620251
1st Experiment	MCAK	Uba2	ratio	normalised
siNT1 siNT1	5585.12	11283	0.495006	1
siNT1 siFw5-1	12786.3	6836.23	1.87037	3.77849
siNT1 siFw5-2	6200.95	5819.69	1.06551	2.15253
siNT1 siFw5-3	11306	6987.37	1.61806	3.26878
2nd Experiment	MCAK	Uba2	ratio	normalised
siNT1 siNT1	3941.35	8354.53	0.471762	1
siNT1 siFw5-1	14264.3	9925.73	1.4371	3.04624
siNT1 siFw5-2	7312.54	10233.7	0.714553	1.51465
siNT1 siFw5-3	9728.61	11582.7	0.839929	1.78041
3rd Experiment	MCAK	Uba2	ratio	normalised
siNT1 siNT1	1083.18	3152.28	0.34362	1
siNT1 siFw5-1	4777.64	3560.42	1.34188	3.90512
siNT1 siFw5-2	4621.69	5121.42	0.902424	2.62623
siNT1 siFw5-3	10395.5	10526.6	0.98755	2.87396
4th Experiment	MCAK	Uba2	ratio	normalised
siNT1 siNT1	2011.2	8614.51	0.233467	1
siNT1 siFw5-1	10340.4	10347.8	0.999281	4.28018
siNT1 siFw5-2	3431.05	8271.59	0.4148	1.77669
siNT1 siFw5-3	4514.25	6928.76	0.651523	2.79064
5th Experiment	MCAK	Uba2	ratio	normalised
siNT1 siNT1	3021.93	11120.8	0.271737	1
siNT1 siFw5-1	12391.8	14153.4	0.875534	3.22199
siNT1 siFw5-2	6291.02	12202.7	0.515542	1.89721
siNT1 siFw5-3	8320.68	13231.3	0.628863	2.31423
6th Experiment	MCAK	Uba2	ratio	normalised
siNT1 siNT1	2654.15	879.355	0.331313	1
siNT1 siFw5-1	9397.95	9738.68	1.03626	3.12773
siNT1 siFw5-2	2207.96	2389.67	1.0823	3.26669
siNT1 siFw5-3	7394.05	7369.85	0.996727	3.00842
