# Supplementary material for: SCFFbxw5 targets kinesin‐13 proteins to facilitate ciliogenesis
Source: EMBO J. 2021 Aug 9;40(18):e107735. doi: 10.15252/embj.2021107735 (PMC8441365; doi:10.15252/embj.2021107735)
Supplement: Supplementary file 15 — Source Data for Figure 7 [file EMBJ-40-e107735-s012.zip › Source Data for Figure 7C.xlsx]

## Sheet: Fig 7C
1st Experiment	with cilia	without cilia	sum	%
siNT1 siNT1	108	94	202	53.4653
siNT1 siFw5-1	30	171	201	14.9254			1st	2nd	3rd	4th	average	stdev	ttest
siNT1 siFw5-2	76	124	200	38		siNT siNT	53.4653	48.5149	52.9703	58.4158	53.3416	4.04963
siNT1 siFw5-3	80	120	200	40		siNT siFw5#1	14.9254	22.5	18	19.7044	18.7825	3.17067	1.62032e-05
siNT1 siMCAK	94	106	200	47		siNT siFw5#2	38	37.5	41.6667	43.7811	40.2369	3.00554	0.00257481
siMCAK siFw5-1	94	108	202	46.5347		siNT siFw5#3	40	28.3582	30	33.0049	32.8408	5.14603	0.000946143
siMCAK siFw5-2	95	106	201	47.2637		siNT siMCAK	47	40	46	55.7214	47.1803	6.47901
siMCAK siFw5-3	108	92	200	54		siMCAK siFw5#1	46.5347	47.7833	44	58	49.0795	6.15178	0.000548111
						siMCAK siFw5#2	47.2637	50.9804	55.5	60.5911	53.5838	5.75894	0.0114481
2nd Experiment	with cilia	without cilia	sum	%		siMCAK siFw5#3	54	55.9406	51.2438	58.4158	54.9001	3.03435	0.000807722
siNT1 siNT1	98	104	202	48.5149
siNT1 siFw5-1	45	155	200	22.5
siNT1 siFw5-2	75	125	200	37.5
siNT1 siFw5-3	57	144	201	28.3582
siNT1 siMCAK	80	120	200	40
siMCAK siFw5-1	97	106	203	47.7833
siMCAK siFw5-2	104	100	204	50.9804
siMCAK siFw5-3	113	89	202	55.9406
3rd Experiment	with cilia	without cilia	sum	%
siNT1 siNT1	107	95	202	52.9703
siNT1 siFw5-1	36	164	200	18
siNT1 siFw5-2	85	119	204	41.6667
siNT1 siFw5-3	60	140	200	30
siNT1 siMCAK	92	108	200	46
siMCAK siFw5-1	88	112	200	44
siMCAK siFw5-2	111	89	200	55.5
siMCAK siFw5-3	103	98	201	51.2438
4th Experiment	with cilia	without cilia	sum	%
siNT1 siNT1	118	84	202	58.4158
siNT1 siFw5-1	40	163	203	19.7044
siNT1 siFw5-2	88	113	201	43.7811
siNT1 siFw5-3	67	136	203	33.0049
siNT1 siMCAK	112	89	201	55.7214
siMCAK siFw5-1	116	84	200	58
siMCAK siFw5-2	123	80	203	60.5911
siMCAK siFw5-3	118	84	202	58.4158
