# Supplementary material for: SCFFbxw5 targets kinesin‐13 proteins to facilitate ciliogenesis
Source: EMBO J. 2021 Aug 9;40(18):e107735. doi: 10.15252/embj.2021107735 (PMC8441365; doi:10.15252/embj.2021107735)
Supplement: Supplementary file 15 — Source Data for Figure 7 [file EMBJ-40-e107735-s012.zip › Source Data for Figure 7A.xlsx]

## Sheet: Fig 7A
1st Experiment	with cilia	without	%		Experiment	DMSO	20 ng/ml Doxy
DMSO 1)	156	55	73.9336		1st	73.9336	73.991
20ng Doxy 1)	165	58	73.991		2nd	80.6867	68.8889
2nd Experiment	with cilia	without	%		3rd	76.3158	69.0476
DMSO 2)	188	45	80.6867		4th	82.5472	66.9767
20ng Doxy 2)	155	70	68.8889		5th	77.512	73.43
3rd Experiment	with cilia	without	%
DMSO 3)	174	54	76.3158
20ng Doxy 3)	145	65	69.0476
4th Experiment	with cilia	without	%		average	78.1991	70.4668
DMSO 4)	175	37	82.5472		stdev	3.439	3.07753
20ng Doxy 4)	144	71	66.9767		ttest		0.00577816
5th Experiment	with cilia	without	%
DMSO 5)	162	47	77.512
20ng Doxy 5)	152	55	73.43
